# Supplementary material for: The peach volatilome modularity is reflected at the genetic and environmental response levels in a QTL mapping population
Source: BMC Plant Biol. 2014 May 19;14:137. doi: 10.1186/1471-2229-14-137 (PMC4067740; doi:10.1186/1471-2229-14-137)
Supplement: Additional file 4: Table S2 — Volatiles analyzed in this study. For each volatile, the cluster (C1-C12) where the compound was found in the HCA (Figure 2) is shown. Cluster 5 is divided into three sub-clusters indicated with the letters a, b, and c. The volatile number (Nº) indicates the compound position in the HCA. For each compound, the cas number and an identification code (id) is given that is formed by the ion used for quantification and the retention time (given in scan number) where the peak was found. Compounds identified by comparing their retention time to authentic standards are highlighted in bold letters. n.a. = not assigned. Family indicates the biosynthetic origin or chemical nature of the volatile. un. = unknown. The Pearson correlation coefficients of volatile levels between the EJ and AA locations are indicated (corr_EJ-AA). * and ** indicate that the correlation is significant at α = 0.05 and α = 0.01, respectively. Shaded correlation coefficients indicate that stable QTL for those volatiles were found. [file 1471-2229-14-137-S4.xlsx]

## Sheet: Table
Nº	Name	Cluster	Family	Location	LG	Position	LOD	Additive	R2	LOD2-left	LOD2-right
1	Butyl acetate	C1	Ester	AA	LG4	16	4.2097	-0.2715	0.25	6.3	20.3
1	Butyl acetate	C1	Ester	AA	LG4	29	4.2536	0.2722	0.2485	28	37.1
1	Butyl acetate	C1	Ester	AA	LG8	43	15.937	-0.0907	0.0629	0	55.9
4	Heptanoic acid	C1	Carboxilic acid	EJ	LG6	11	4.4962	-2.2798	0.2283	0	23.4		Ordenados por cluster, LG y marker. Los que se ven en las dos localidades aparecen juntos
4	Heptanoic acid	C1	Carboxilic acid	EJ	LG6	47	3.2837	1.9763	0.1669	33.7	52
4	Heptanoic acid	C1	Carboxilic acid	AA	LG6	52	10.526	-0.1518	0.0678	28	59
3	2,2-Dimethylpropanoic acid	C1	C1	AA	LG4	58.3	2.8713	0.8189	0.1701	54.9	68
3	2,2-Dimethylpropanoic acid	C1	C1	EJ	LG4	58.3	5.2129	-0.6615	0.2572	56.9	66.2
70	2-Ethyl-1-hexanol	C10	Alcohol	AA	LG1	56	11.468	0.2388	0.0719	43.2	71
71	1-Octanol	C10	Alcohol	AA	LG8	30	2.3122	0.3196	0.1116	28.8	45
71	1-Octanol	C10	Alcohol	EJ	LG8	43	2.6307	0.3906	0.1274	32.6	46
75	1-Penten-3-one	C11	Lipid-derived	EJ	LG1	73.5	3.7047	0.9059	0.1739	59.9	74.5
75	1-Penten-3-one	C11	Lipid-derived	AA	LG4	49.8	3.5396	-0.9366	0.1953	38.5	58.1
75	1-Penten-3-one	C11	Lipid-derived	EJ	LG6	47.7	3.4649	-0.8762	0.1633	40	50.6
75	1-Penten-3-one	C11	Lipid-derived	EJ	LG6	56.1	3.8321	-0.948	0.1893	50.6	59.1
76	(E,E)-2,4-Heptadienal	C11	Lipid-derived	AA	LG3	8.9	2.9388	-0.8137	0.1834	0	16.4
76	(E,E)-2,4-Heptadienal	C11	Lipid-derived	EJ	LG6	11.1	2.7335	-0.5337	0.0989	0	20.9
73	(Z)-3-Hexenal	C11	Lipid-derived	EJ	LG1	73.5	3.7755	0.558	0.1425	64.7	74.5
73	(Z)-3-Hexenal	C11	Lipid-derived	AA	LG4	48.4	7.187	-1.0444	0.3062	38.7	57.6
73	(Z)-3-Hexenal	C11	Lipid-derived	EJ	LG6	32.8	3.0944	-0.4369	0.1151	31.9	34.3
73	(Z)-3-Hexenal	C11	Lipid-derived	EJ	LG6	43.2	3.8151	-0.479	0.1381	40.2	50.6
73	(Z)-3-Hexenal	C11	Lipid-derived	AA	LG7	1.3	2.6999	0.6071	0.1007	0	26.4
74	2-Ethylfuran	C11	Lipid-derived	EJ	LG1	72.5	6.6119	0.8323	0.264	63.7	73.5
74	2-Ethylfuran	C11	Lipid-derived	AA	LG4	40.2	2.731	-1.4416	0.1718	32.5	51.2
74	2-Ethylfuran	C11	Lipid-derived	EJ	LG6	43.2	3.8792	-0.5907	0.1416	34.3	47.7
74	2-Ethylfuran	C11	Lipid-derived	EJ	LG8	8.9	2.7368	-0.6435	0.0987	0	16.6
80	(E)-2-Hexenal	C12	Lipid-derived	EJ	LG1	63.1	3.6036	0.2899	0.1373	59.4	65.8
80	(E)-2-Hexenal	C12	Lipid-derived	EJ	LG1	73.5	3.8531	0.3156	0.1534	65.8	74.5
80	(E)-2-Hexenal	C12	Lipid-derived	AA	LG3	1	4.0803	-0.1917	0.1796	0	7.4
80	(E)-2-Hexenal	C12	Lipid-derived	AA	LG3	8.9	4.7222	-0.2061	0.203	7.4	14.7
80	(E)-2-Hexenal	C12	Lipid-derived	AA	LG3	45.9	6.0834	0.2493	0.272	38.4	50.6
80	(E)-2-Hexenal	C12	Lipid-derived	EJ	LG4	41.8	3.8516	-0.4433	0.1523	38.7	48.6
80	(E)-2-Hexenal	C12	Lipid-derived	AA	LG4	57.4	5.2964	0.1953	0.2286	52.9	60.2
80	(E)-2-Hexenal	C12	Lipid-derived	AA	LG4	67	5.2998	0.1862	0.2277	60.2	68
80	(E)-2-Hexenal	C12	Lipid-derived	EJ	LG4	67	6.1202	0.5074	0.2471	57.3	68
80	(E)-2-Hexenal	C12	Lipid-derived	EJ	LG6	52.1	2.5924	-0.2449	0.1002	47.7	59.1
78	2-pentyl-furan	C12	Lipid-derived	EJ	LG4	57.4	4.6522	0.6507	0.1784	48	58.3
78	2-pentyl-furan	C12	Lipid-derived	EJ	LG8	6.4	3.4526	-0.7997	0.1352	0	10.2
79	Hexanal	C12	Lipid-derived	EJ	LG1	57.5	4.0426	0.5114	0.1699	46	59
79	Hexanal	C12	Lipid-derived	EJ	LG1	63.1	4.4283	0.5334	0.1844	59	65.8
79	Hexanal	C12	Lipid-derived	AA	LG4	52.9	5.0916	0.2957	0.2691	41.6	57.8
79	Hexanal	C12	Lipid-derived	EJ	LG4	52.9	4.2156	0.7991	0.1734	52.8	68
79	Hexanal	C12	Lipid-derived	AA	LG5	6.1	5.5347	-0.4	0.2944	0.4	11.4
79	Hexanal	C12	Lipid-derived	EJ	LG5	16.2	2.9387	-0.4244	0.1175	7.5	26.9
79	Hexanal	C12	Lipid-derived	AA	LG5	17.7	3.2099	0.3913	0.1805	15.8	23.8
79	Hexanal	C12	Lipid-derived	AA	LG5	27.4	3.3234	0.3165	0.1826	23.8	37.4
77	Pentanal	C12	Lipid-derived	EJ	LG1	63.7	2.489	0.8926	0.0991	57.1	65.8
77	Pentanal	C12	Lipid-derived	EJ	LG1	73.5	4.0415	1.1037	0.1581	65.8	74.5
77	Pentanal	C12	Lipid-derived	EJ	LG3	54.5	4.2983	1.5268	0.1723	49.8	60
77	Pentanal	C12	Lipid-derived	EJ	LG4	57.4	3.4726	1.0893	0.1355	52.9	58.3
77	Pentanal	C12	Lipid-derived	EJ	LG4	65.6	3.9608	1.1337	0.1564	58.3	68
81	Eugenol	C12b	Aromatic alcohol	AA	LG3	7.4	2.4301	-0.6609	0.1259	0	14
81	Eugenol	C12b	Aromatic alcohol	EJ	LG4	57.4	5.9117	0.6644	0.2625	47.1	68
81	Eugenol	C12b	Aromatic alcohol	EJ	LG8	3.8	3.5598	-0.5318	0.1533	0	12.4
7	2-Decanone	C2	Long Ketone/Ester	AA	LG3	39.5	4.7507	0.387	0.2228	28.4	45.6
7	2-Decanone	C2	Long Ketone/Ester	AA	LG4	52.8	5.3872	0.6169	0.3153	50	63.9
7	2-Decanone	C2	Long Ketone/Ester	AA	LG4	67	3.2651	-0.3477	0.1496	66.7	68
7	2-Decanone	C2	Long Ketone/Ester	EJ	LG6	0	5.7568	0.2199	0.3011	0	11
13	2-Ethylhexyl 2-propenoate	C2	Long Ketone/Ester	AA	LG4	52.9	3.9866	0.4705	0.2377	49.5	58.4
8	3-Decanone	C2	Long Ketone/Ester	AA	LG3	39.5	3.3907	0.2856	0.1646	28.2	50.8
8	3-Decanone	C2	Long Ketone/Ester	AA	LG4	52.8	4.4896	0.5629	0.2638	49.8	61.6
8	3-Decanone	C2	Long Ketone/Ester	EJ	LG6	0	2.5391	0.1599	0.1284	0	11.1
5	8,8,9-Trimethyl-deca-3,5-diene-2,7-dione	C2	Long Ketone/Ester	AA	LG4	52.8	2.1209	0.5708	0.1409	48.3	64.7
5	8,8,9-Trimethyl-deca-3,5-diene-2,7-dione	C2	Long Ketone/Ester	AA	LG4	67	2.4926	-0.3982	0.1474	66.7	68
5	8,8,9-Trimethyl-deca-3,5-diene-2,7-dione	C2	Long Ketone/Ester	EJ	LG6	0	2.66	0.1582	0.1342	0	11.1
10	2-Ethyl-1-hexanol acetate	C2	Long Ketone/Ester	AA	LG4	52.8	3.5562	0.5531	0.2213	49.8	60.5
10	2-Ethyl-1-hexanol acetate	C2	Long Ketone/Ester	EJ	LG6	0	5.8968	0.225	0.2942	0	11
6	Methyl decanoate	C2	Long Ketone/Ester	AA	LG4	49.4	2.5928	0.5471	0.1856	41.4	49.8
6	Methyl decanoate	C2	Long Ketone/Ester	AA	LG4	67	2.6781	-0.4674	0.1673	66.7	68
12	DoMethyl decanoate	C2	Long Ketone/Ester	AA	LG3	37.2	2.9323	0.4294	0.1753	26.6	39.5
11	Methyl nonanoate	C2	Long Ketone/Ester	AA	LG3	31.5	3.1381	0.2735	0.1553	23.9	45.8
11	Methyl nonanoate	C2	Long Ketone/Ester	AA	LG4	52.8	3.1057	0.5359	0.1867	49.9	63.5
11	Methyl nonanoate	C2	Long Ketone/Ester	AA	LG4	67	2.8429	-0.3597	0.1489	66.7	68
11	Methyl nonanoate	C2	Long Ketone/Ester	EJ	LG6	0	3.6406	0.1981	0.1769	0	11
9	Methyl octanoate	C2	Long Ketone/Ester	AA	LG3	39.5	4.0808	0.3829	0.2057	28.4	43.9
9	Methyl octanoate	C2	Long Ketone/Ester	AA	LG4	52.8	5.229	0.5947	0.3097	50	61.8
9	Methyl octanoate	C2	Long Ketone/Ester	EJ	LG6	0	4.1677	0.1735	0.2161	0	11
20	Decanoic acid	C3	Carboxilic acid	EJ	LG1	65.8	2.8704	1.0582	0.1384	59.5	73.5
20	Decanoic acid	C3	Carboxilic acid	AA	LG4	34	2.3835	0.356	0.1423	25.1	49.6
18	Hexanoic acid	C3	Carboxilic acid	AA	LG4	38.7	3.1992	7.6433	0.199	29.9	41.6
19	Nonanoic acid	C3	Carboxilic acid	AA	LG8	58.8	2.9766	1.42	0.1868	53.4	62.8
21	2,7-Ethanonaphth[2,3-b]oxirene, 1a,2,7,7a-tetrahydro-, (1aa,2a,7a,7aa)-	C4	un.	AA	LG4	40.2	2.7463	0.5433	0.1664	30	49.4
25	Acetic acid, phenylmethyl ester	C4	Aromatic Ester	EJ	LG3	86	2.6005	-0.1098	0.1389	73.8	87
25	Acetic acid, phenylmethyl ester	C4	Aromatic Ester	AA	LG4	38.7	3.98	0.3739	0.2214	31	49.4
27	(1,3-dimethylbutyl)-benzene	C4	Aromatic	AA	LG4	38.7	2.6389	0.366	0.162	38	49.7
23	Benzophenone	C4	Aromatic Ketone	AA	LG4	49.4	3.955	0.4831	0.2458	41.6	49.8
23	Benzophenone	C4	Aromatic Ketone	AA	LG4	67	2.7673	-0.336	0.148	66.7	68
23	Benzophenone	C4	Aromatic Ketone	EJ	LG5	40.2	3.2654	0.3188	0.177	27.4	46.6
24	3-Methylbenzophenone	C4	Aromatic Ketone	AA	LG3	39.5	3.1325	0.5319	0.1388	31.5	49.8
24	3-Methylbenzophenone	C4	Aromatic Ketone	AA	LG4	52.8	3.3191	0.8459	0.1991	49.8	58.5
24	3-Methylbenzophenone	C4	Aromatic Ketone	AA	LG4	67	5.2014	-0.6224	0.2398	66.9	68
24	3-Methylbenzophenone	C4	Aromatic Ketone	EJ	LG4	67	3.326	-0.2558	0.1698	58.7	68
26	Bicyclo[2.2.1]heptan-2-one, 1,7,7-trimethyl-, (1R)-	C4	Ketone	AA	LG3	28.5	2.6853	0.1933	0.1487	19	39.5
22	Isoeugenol methyl ether	C4	Aromatic Ether	AA	LG3	38.2	4.0231	0.4228	0.2102	26.6	48.9
22	Isoeugenol methyl ether	C4	Aromatic Ether	AA	LG4	52.8	3.0118	0.5649	0.1805	44.8	63.9
22	Isoeugenol methyl ether	C4	Aromatic Ether	AA	LG4	67	2.8673	-0.3775	0.1456	66.7	68
28	Ethyl salicylate	C4	Aromatic Ester	AA	LG3	28.5	2.6279	0.2564	0.1396	27.8	31.5
28	Ethyl salicylate	C4	Aromatic Ester	AA	LG3	37.2	2.8926	0.2706	0.1521	31.5	52
28	Ethyl salicylate	C4	Aromatic Ester	AA	LG4	49.4	3.7217	0.4395	0.2271	41.5	49.7
31	2H-Pyran, 2-ethenyltetrahydro-2,6,6-trimethyl-	C5a	Terpenoid	EJ	LG1	36.6	2.9648	1.5191	0.0837	25.7	55.8
31	2H-Pyran, 2-ethenyltetrahydro-2,6,6-trimethyl-	C5a	Terpenoid	AA	LG1	67.8	5.4411	1.9413	0.1644	59	73.5
31	2H-Pyran, 2-ethenyltetrahydro-2,6,6-trimethyl-	C5a	Terpenoid	EJ	LG4	0	11.2	3.3042	0.3781	0	4.2
31	2H-Pyran, 2-ethenyltetrahydro-2,6,6-trimethyl-	C5a	Terpenoid	AA	LG4	52.9	8.7024	3.2243	0.2965	49.2	56.5
31	2H-Pyran, 2-ethenyltetrahydro-2,6,6-trimethyl-	C5a	Terpenoid	EJ	LG8	7.7	4.4852	-2.4084	0.1329	0	18.6
31	2H-Pyran, 2-ethenyltetrahydro-2,6,6-trimethyl-	C5a	Terpenoid	EJ	LG8	38.4	3.4841	2.125	0.1044	35.6	47.1
30	a-Terpinol	C5a	Terpenoid	AA	LG1	65.8	3.0792	0.6888	0.1025	52.7	73.5
30	a-Terpinol	C5a	Terpenoid	AA	LG3	16.8	2.3459	0.6291	0.0761	7.4	23.8
30	a-Terpinol	C5a	Terpenoid	EJ	LG4	0	7.4503	1.7366	0.296	0	4.1
30	a-Terpinol	C5a	Terpenoid	AA	LG4	52.9	6.7141	1.1706	0.2909	49.6	57
32	Linalool	C5a	Terpenoid	AA	LG1	67.8	4.1288	2.1342	0.1251	59.1	72.5
32	Linalool	C5a	Terpenoid	EJ	LG4	0	10.6027	4.008	0.3711	0	4.2
32	Linalool	C5a	Terpenoid	AA	LG4	52.9	8.3476	3.3722	0.2936	48.3	56.8
32	Linalool	C5a	Terpenoid	EJ	LG8	8.9	3.0717	-2.5424	0.0961	0	12.8
32	Linalool	C5a	Terpenoid	EJ	LG8	16.6	2.747	-2.4189	0.0873	12.8	18.6
32	Linalool	C5a	Terpenoid	EJ	LG8	38.4	2.757	2.3221	0.087	33.2	48.3
29	Terpinolene	C5a	Terpenoid	EJ	LG4	0	6.907	1.6201	0.2733	0	4.2
29	Terpinolene	C5a	Terpenoid	AA	LG4	52.9	6.8281	1.3449	0.2677	44.6	57.1
33	D-Limonene	C5b	Terpenoid	EJ	LG4	0	7.5657	1.6474	0.2942	0	4.3
33	D-Limonene	C5b	Terpenoid	AA	LG4	30.9	3.7903	0.5837	0.1778	29.6	34
36	4-Methylacetophenone	C5b	un.	EJ	LG1	53.3	3.8293	0.5233	0.1173	34.3	55.9
36	4-Methylacetophenone	C5b	un.	EJ	LG4	4.3	11.9451	0.9586	0.3676	0	12.3
36	4-Methylacetophenone	C5b	un.	AA	LG4	6.7	5.4589	1.3264	0.1959	0	13.2
36	4-Methylacetophenone	C5b	un.	AA	LG4	52.9	5.9797	1.22	0.204	44.3	56.4
36	4-Methylacetophenone	C5b	un.	EJ	LG8	7.7	5.9681	-0.9097	0.1686	6.3	10
36	4-Methylacetophenone	C5b	un.	EJ	LG8	20.4	4.4941	1.1309	0.1278	19.8	31.6
41	1,3,8-p-Menthatriene	C5b	Terpenoid	AA	LG1	63.7	2.9955	1.8787	0.0966	63	73.5
41	1,3,8-p-Menthatriene	C5b	Terpenoid	AA	LG4	2.8	5.8004	3.2812	0.1928	0	10.2
41	1,3,8-p-Menthatriene	C5b	Terpenoid	EJ	LG4	2.8	8.0524	3.1866	0.34	0	12.2
41	1,3,8-p-Menthatriene	C5b	Terpenoid	AA	LG4	25.1	3.3348	-2.9227	0.1131	21.5	27.1
41	1,3,8-p-Menthatriene	C5b	Terpenoid	AA	LG4	52.9	9.0091	4.1391	0.3437	49.5	56.3
45	3,7-Dimethyl-1,5,7-octatrien-3-ol	C5b	un.	EJ	LG1	49.3	3.8612	1.8494	0.1259	32.6	55.7
45	3,7-Dimethyl-1,5,7-octatrien-3-ol	C5b	un.	AA	LG1	63.7	3.4515	2.0887	0.0957	57.5	73.5
45	3,7-Dimethyl-1,5,7-octatrien-3-ol	C5b	un.	AA	LG4	0	4.5704	2.9906	0.1318	0	4.3
45	3,7-Dimethyl-1,5,7-octatrien-3-ol	C5b	un.	EJ	LG4	0	11.3571	3.26	0.3988	0	7.3
45	3,7-Dimethyl-1,5,7-octatrien-3-ol	C5b	un.	AA	LG4	52.9	8.8699	4.2736	0.2831	47.3	56.4
45	3,7-Dimethyl-1,5,7-octatrien-3-ol	C5b	un.	EJ	LG8	8.9	3.7088	-2.1894	0.1183	0	18.7
40	β-Cyclocitral	C5b	Terpenoid	AA	LG4	2.8	4.1988	3.292	0.1788	0	4.3
40	β-Cyclocitral	C5b	Terpenoid	EJ	LG4	4.3	6.8919	3.4696	0.3051	0	12.3
40	β-Cyclocitral	C5b	Terpenoid	AA	LG4	52.9	5.7823	4.2458	0.2448	46.2	56.4
44	cis-Carveol	C5b	un.	EJ	LG1	45.6	2.699	1.3302	0.0841	36.6	55.3
44	cis-Carveol	C5b	un.	EJ	LG4	0	10.5063	2.8965	0.3973	0	4.3
44	cis-Carveol	C5b	un.	AA	LG4	2.8	4.3419	2.6649	0.1217	0	4.3
44	cis-Carveol	C5b	un.	AA	LG4	52.9	9.7847	4.0634	0.3175	47.5	56.3
42	3,6-Dimethyl-2,3,3a,4,5,7a-hexahydrobenzofuran	C5b	un.	EJ	LG1	52.3	3.6431	1.974	0.1373	31.7	55.8
42	3,6-Dimethyl-2,3,3a,4,5,7a-hexahydrobenzofuran	C5b	un.	AA	LG1	61	3.0948	1.8775	0.1073	57.5	63.1
42	3,6-Dimethyl-2,3,3a,4,5,7a-hexahydrobenzofuran	C5b	un.	AA	LG4	2.8	5.9462	3.132	0.1817	0	4.3
42	3,6-Dimethyl-2,3,3a,4,5,7a-hexahydrobenzofuran	C5b	un.	EJ	LG4	4.3	10.6197	3.2825	0.3957	0	12.2
42	3,6-Dimethyl-2,3,3a,4,5,7a-hexahydrobenzofuran	C5b	un.	AA	LG4	25.1	3.5474	-2.9059	0.1128	19.8	28.1
42	3,6-Dimethyl-2,3,3a,4,5,7a-hexahydrobenzofuran	C5b	un.	AA	LG4	52.9	11.5041	4.3024	0.3765	49.6	56.3
43	p-Menth-1-en-9-al	C5b	Terpenoid	AA	LG4	2.8	5.6447	3.1928	0.2161	0	5.3
43	p-Menth-1-en-9-al	C5b	Terpenoid	EJ	LG4	2.8	7.2358	3.189	0.2874	0	10.1
43	p-Menth-1-en-9-al	C5b	Terpenoid	AA	LG4	52.9	5.6106	3.6252	0.2083	44.4	56.4
37	4-Acetyl-1-methylcyclohexene	C5b	Terpenoid	EJ	LG1	52.3	3.3016	1.1796	0.1113	43.8	64.5
37	4-Acetyl-1-methylcyclohexene	C5b	Terpenoid	EJ	LG4	2.8	11.7823	2.2475	0.4027	0	9.9
37	4-Acetyl-1-methylcyclohexene	C5b	Terpenoid	AA	LG4	7.7	5.4511	2.5797	0.2067	6.1	12.4
37	4-Acetyl-1-methylcyclohexene	C5b	Terpenoid	AA	LG4	52.9	7.0913	2.469	0.2379	45.6	56.5
37	4-Acetyl-1-methylcyclohexene	C5b	Terpenoid	EJ	LG8	21.7	3.2012	2.166	0.1055	18.9	28.1
35	a-Methyl-a-[4-methyl-3-pentenyl]oxiranemethanol	C5b	un.	EJ	LG1	48.3	6.6275	1.6585	0.1874	34.4	55.4
35	a-Methyl-a-[4-methyl-3-pentenyl]oxiranemethanol	C5b	un.	AA	LG1	61	3.6731	1.2012	0.1076	57.5	63.1
35	a-Methyl-a-[4-methyl-3-pentenyl]oxiranemethanol	C5b	un.	AA	LG4	2.8	3.8265	1.5443	0.1059	0	12.2
35	a-Methyl-a-[4-methyl-3-pentenyl]oxiranemethanol	C5b	un.	EJ	LG4	2.8	12.1426	1.83	0.3676	0	12.3
35	a-Methyl-a-[4-methyl-3-pentenyl]oxiranemethanol	C5b	un.	AA	LG4	52.9	10.9342	2.6453	0.3547	50	56.3
35	a-Methyl-a-[4-methyl-3-pentenyl]oxiranemethanol	C5b	un.	EJ	LG8	7.7	5.3357	-1.3841	0.1433	0	11.6
35	a-Methyl-a-[4-methyl-3-pentenyl]oxiranemethanol	C5b	un.	EJ	LG8	28.1	2.6719	1.239	0.0784	27.2	30.7
35	a-Methyl-a-[4-methyl-3-pentenyl]oxiranemethanol	C5b	un.	EJ	LG8	44.5	2.6443	0.9892	0.082	43.5	48.1
38	3,4-Dimethylstyrene	C5b	un.	EJ	LG1	53.3	3.4614	1.1792	0.1286	31.7	55.8
38	3,4-Dimethylstyrene	C5b	un.	AA	LG1	63.7	4.309	1.3761	0.1562	63.1	73.5
38	3,4-Dimethylstyrene	C5b	un.	EJ	LG4	2.8	8.8428	1.9009	0.3147	0	9.9
38	3,4-Dimethylstyrene	C5b	un.	AA	LG4	5.3	5.277	1.9691	0.1956	0	10
38	3,4-Dimethylstyrene	C5b	un.	AA	LG4	25.1	3.7476	-1.9224	0.1386	19.4	28.1
38	3,4-Dimethylstyrene	C5b	un.	AA	LG4	52.9	6.4215	2.1	0.2649	48.4	56.4
38	3,4-Dimethylstyrene	C5b	un.	EJ	LG8	7.7	4.1672	-1.2942	0.1414	6.4	12.8
39	p-Cymen-8-ol	C5b	un.	AA	LG4	2.8	5.629	3.0776	0.257	0	9.6
39	p-Cymen-8-ol	C5b	un.	EJ	LG4	2.8	8.8922	2.1387	0.3143	0	9.3
39	p-Cymen-8-ol	C5b	un.	AA	LG4	29.6	2.9491	-2.9077	0.1339	28.1	39.9
39	p-Cymen-8-ol	C5b	un.	AA	LG4	52.9	4.4616	3.2792	0.2183	48.8	56.5
39	p-Cymen-8-ol	C5b	un.	EJ	LG8	8.9	5.5575	-1.7055	0.1851	1.4	12.8
39	p-Cymen-8-ol	C5b	un.	EJ	LG8	14.6	4.5165	-1.6613	0.168	12.8	18.6
39	p-Cymen-8-ol	C5b	un.	EJ	LG8	53.8	2.7764	1.1705	0.0926	48.7	60.2
34	cis-Linaloloxide	C5b	Terpenoid	EJ	LG1	46.3	6.7477	2.0616	0.1939	35.9	55.4
34	cis-Linaloloxide	C5b	Terpenoid	AA	LG1	63.7	3.8488	1.5473	0.1175	63.1	73.5
34	cis-Linaloloxide	C5b	Terpenoid	AA	LG4	2.8	4.2635	2.1066	0.1306	0	12.2
34	cis-Linaloloxide	C5b	Terpenoid	EJ	LG4	2.8	11.8714	2.1907	0.3767	0	12.3
34	cis-Linaloloxide	C5b	Terpenoid	AA	LG4	25.1	2.6772	-1.9614	0.0869	17.4	28.1
34	cis-Linaloloxide	C5b	Terpenoid	AA	LG4	52.9	11.3239	3.3377	0.3746	49.9	56.3
34	cis-Linaloloxide	C5b	Terpenoid	EJ	LG8	7.7	4.8338	-1.623	0.1409	0.2	12.2
34	cis-Linaloloxide	C5b	Terpenoid	EJ	LG8	28.1	2.9119	1.5913	0.0926	25.8	30.7
34	cis-Linaloloxide	C5b	Terpenoid	EJ	LG8	38.4	3.2061	1.3474	0.0977	30.7	48.1
46	p-Cymene	C5c	Terpenoid	AA	LG1	57.5	2.9249	0.7716	0.1569	46	63
46	p-Cymene	C5c	Terpenoid	EJ	LG3	50.7	2.5874	0.661	0.1033	42.3	52.3
46	p-Cymene	C5c	Terpenoid	EJ	LG4	2.8	6.8565	1.1036	0.2746	0	9.8
46	p-Cymene	C5c	Terpenoid	EJ	LG4	42.8	3.8746	-0.8333	0.1528	34	56.9
46	p-Cymene	C5c	Terpenoid	EJ	LG8	3.6	3.0382	-0.6911	0.119	0	9.9
49	4-Methyl-5-penta-1,3-dienyltetrahydrofuran-2-one	C6	Lactone	AA	LG3	72.7	3.3161	-0.8199	0.1373	64.3	83.3
49	4-Methyl-5-penta-1,3-dienyltetrahydrofuran-2-one	C6	Lactone	AA	LG4	57.4	3.0691	-1.1172	0.1314	53.7	59.2
49	4-Methyl-5-penta-1,3-dienyltetrahydrofuran-2-one	C6	Lactone	AA	LG4	67	2.9283	-0.8898	0.1225	59.2	68
49	4-Methyl-5-penta-1,3-dienyltetrahydrofuran-2-one	C6	Lactone	EJ	LG4	67	5.8903	-0.6937	0.2112	59	68
49	4-Methyl-5-penta-1,3-dienyltetrahydrofuran-2-one	C6	Lactone	AA	LG5	8.5	5.1408	-1.1013	0.2277	0	10.4
49	4-Methyl-5-penta-1,3-dienyltetrahydrofuran-2-one	C6	Lactone	EJ	LG5	7.5	3.2387	-0.5368	0.1093	0	17.2
49	4-Methyl-5-penta-1,3-dienyltetrahydrofuran-2-one	C6	Lactone	EJ	LG7	50.9	3.669	-0.5439	0.1227	44.1	66.2
48	Ethanol	C6	Alcohol	AA	LG3	59.5	3.1436	-1.6588	0.1664	54.5	62.1
47	Ethyl Acetate	C6	Ester	EJ	LG1	72.5	3.6882	-2.2799	0.1529	71.8	73.5
47	Ethyl Acetate	C6	Ester	AA	LG3	71.2	4.0884	-2.1429	0.197	63.9	81.3
47	Ethyl Acetate	C6	Ester	EJ	LG6	58.1	5.4134	1.9404	0.2332	50.4	59.1
47	Ethyl Acetate	C6	Ester	AA	LG6	61	2.9801	1.6792	0.1458	50	60
47	Ethyl Acetate	C6	Ester	EJ	LG7	50.9	3.3806	-1.5121	0.1324	43.4	60.4
52	(E)-2-Hexenyl acetate	C7	Ester	EJ	LG1	36.6	2.7514	-1.1842	0.0961	28.9	45.6
52	(E)-2-Hexenyl acetate	C7	Ester	AA	LG4	41.2	4.556	2.4836	0.2375	38.5	57.5
52	(E)-2-Hexenyl acetate	C7	Ester	EJ	LG4	41.8	6.7216	1.9231	0.2478	31.3	49.8
52	(E)-2-Hexenyl acetate	C7	Ester	AA	LG6	50.6	2.7145	2.0838	0.1456	39.6	59.1
52	(E)-2-Hexenyl acetate	C7	Ester	EJ	LG6	50.6	3.6555	1.3698	0.1282	39.9	59.1
53	3-Cyclohexenyl acetate	C7	Ester	AA	LG1	63.7	3.0553	-1.2113	0.1405	63.1	65.8
53	3-Cyclohexenyl acetate	C7	Ester	EJ	LG4	0	3.8493	-1.0554	0.1791	0	5.3
53	3-Cyclohexenyl acetate	C7	Ester	EJ	LG4	9.7	3.1509	-1.0881	0.1532	5.3	11.9
53	3-Cyclohexenyl acetate	C7	Ester	AA	LG5	16.2	3.4154	-1.0182	0.1458	6.1	23.8
53	3-Cyclohexenyl acetate	C7	Ester	AA	LG5	26.8	3.0323	-0.982	0.1353	23.8	36.4
53	3-Cyclohexenyl acetate	C7	Ester	AA	LG8	9.9	6.4085	-3.6097	0.2545	8.9	12.4
53	3-Cyclohexenyl acetate	C7	Ester	AA	LG8	20.4	7.3668	3.8896	0.2949	20.1	21.6
51	(Z)-3-Hexenyl acetate	C7	Ester	EJ	LG5	0	2.5593	-0.6446	0.1444	0	7.5
51	(Z)-3-Hexenyl acetate	C7	Ester	AA	LG5	16.2	4.7661	-1.26	0.2606	6.1	27
51	(Z)-3-Hexenyl acetate	C7	Ester	EJ	LG6	29.9	2.644	0.6233	0.1363	24	32.5
50	Hexyl acetate	C7	Ester	EJ	LG1	36.6	2.6323	-1.1155	0.1205	25.5	55.8
50	Hexyl acetate	C7	Ester	AA	LG1	56	2.6998	2.6041	0.1543	46.9	63.1
50	Hexyl acetate	C7	Ester	AA	LG3	62.3	2.971	-2.1643	0.1831	61.5	63.8
50	Hexyl acetate	C7	Ester	AA	LG3	72.7	5.081	-2.7835	0.2793	68.9	82.1
50	Hexyl acetate	C7	Ester	EJ	LG5	0	4.7177	-2.0944	0.2227	0	5.3
54	2-Methylpropyl acetate	C8	Ester	AA	LG3	71.2	5.1667	-2.6683	0.2715	65.8	80.4
54	2-Methylpropyl acetate	C8	Ester	EJ	LG6	50.6	8.0198	2.3786	0.343	48	59.1
57	d-Decalactone	C8	Lactone	AA	LG3	71.2	3.1639	-1.6817	0.1657	68.7	82.8
57	d-Decalactone	C8	Lactone	EJ	LG4	57.4	3.1632	1.5028	0.1442	49.8	58.6
57	d-Decalactone	C8	Lactone	EJ	LG6	52.1	2.9449	0.8765	0.1446	39.8	59.1
58	g-Decalactone	C8	Lactone	AA	LG3	74.1	3.5821	-1.3403	0.1878	66.2	83.1
58	g-Decalactone	C8	Lactone	EJ	LG7	67.6	2.8538	-0.6051	0.148	60.4	68.6
62	g-Heptalactone	C8	Lactone	AA	LG3	74.1	3.5218	-1.1858	0.1755	63.6	84.9
62	g-Heptalactone	C8	Lactone	EJ	LG7	54.5	3.9439	-0.6968	0.1886	54.5	57.4
55	g-Hexalactone	C8	Lactone	AA	LG3	65.2	4.8463	-0.7071	0.2253	63.8	69.8
55	g-Hexalactone	C8	Lactone	AA	LG3	73.7	4.6619	-0.7086	0.2206	72.7	80.8
55	g-Hexalactone	C8	Lactone	EJ	LG6	50.6	8.2773	0.7901	0.3606	44.8	59.1
55	g-Hexalactone	C8	Lactone	AA	LG6	52.1	6.0618	0.7809	0.2706	44.9	59.1
55	g-Hexalactone	C8	Lactone	EJ	LG7	50.9	2.5221	-0.3199	0.1096	41.9	63.1
61	g-Jasmolactone	C8	Lactone	AA	LG3	71.2	3.3094	-1.5376	0.1696	63.8	83.1
61	g-Jasmolactone	C8	Lactone	EJ	LG6	50.6	5.69	1.9058	0.2232	47.8	59.1
61	g-Jasmolactone	C8	Lactone	EJ	LG7	50.9	4.575	-0.976	0.1762	44.6	58.1
60	g-Nonalactone	C8	Lactone	AA	LG3	71.2	3.8003	-1.0647	0.1752	56.6	80.8
60	g-Nonalactone	C8	Lactone	AA	LG4	67	3.7317	-1.0256	0.1714	55.3	68
60	g-Nonalactone	C8	Lactone	EJ	LG7	59.2	3.3245	-0.542	0.1304	54.5	63.4
60	g-Nonalactone	C8	Lactone	EJ	LG7	66.2	3.8492	-0.5729	0.1474	63.4	68.6
59	g-Octalactone	C8	Lactone	AA	LG3	71.2	3.1488	-1.0878	0.1447	69.8	84.8
59	g-Octalactone	C8	Lactone	AA	LG4	67	2.7075	-1.0124	0.1241	52.9	68
59	g-Octalactone	C8	Lactone	AA	LG6	52.1	2.9033	1.0205	0.1329	39.8	59.1
59	g-Octalactone	C8	Lactone	EJ	LG6	49.5	3.4015	0.6852	0.1423	44.6	58.1
59	g-Octalactone	C8	Lactone	EJ	LG7	59.2	4.2345	-0.7459	0.1692	54.5	63.4
59	g-Octalactone	C8	Lactone	EJ	LG7	67.6	4.684	-0.7702	0.1831	63.4	68.6
56	6-Pentyl-2H-pyran-2-one	C8	Lactone	AA	LG1	31.3	2.6617	1.3591	0.141	20.6	44.1
56	6-Pentyl-2H-pyran-2-one	C8	Lactone	AA	LG3	74.1	3.0261	-1.3689	0.158	63.8	83.2
56	6-Pentyl-2H-pyran-2-one	C8	Lactone	EJ	LG5	0	2.842	-1.076	0.1471	0	6.1
56	6-Pentyl-2H-pyran-2-one	C8	Lactone	EJ	LG7	59.2	4.7361	-0.9967	0.2396	54.5	62.4
56	6-Pentyl-2H-pyran-2-one	C8	Lactone	EJ	LG7	66.2	5.2578	-1.0083	0.259	62.4	68.6
64	b-Damascenone	C9	Carotenoid-derived	AA	LG4	18	3.9545	0.7509	0.2482	17	28
64	b-Damascenone	C9	Carotenoid-derived	EJ	LG4	36	4.0852	-0.5041	0.2278	27.9	48.2
63	b-Ionone	C9	Carotenoid-derived	EJ	LG1	61	4.3209	1.3188	0.2401	45.9	71
63	b-Ionone	C9	Carotenoid-derived	AA	LG4	53	5.3116	1.2323	0.3073	43.8	57.1
63	b-Ionone	C9	Carotenoid-derived	EJ	LG8	33	4.6073	1.9213	0.2571	29.4	37
66	Geranyl acetone	C9	Carotenoid-derived	AA	LG3	6	4.346	-1.6995	0.2271	0	9.5
66	Geranyl acetone	C9	Carotenoid-derived	AA	LG3	26	3.3905	1.6166	0.193	22.5	31.4
66	Geranyl acetone	C9	Carotenoid-derived	AA	LG4	38	3.0278	1.0866	0.1501	27.8	48
68	Heptanol	C9	Alcohol	AA	LG7	64	1.8316	0.1673	0.0922	60	66
68	Heptanol	C9	Alcohol	AA	LG8	3	1.7468	-0.1597	0.0875	0	7.3
68	Heptanol	C9	Alcohol	AA	LG8	20	2.0314	0.2768	0.0918	16	22
67	Nonalol	C9	Alcohol	EJ	LG8	37	3.4051	0.3773	0.1816	27.6	45
67	Nonalol	C9	Alcohol	EJ	LG8	49	2.4944	-0.3179	0.1326	47.7	59
