# Supplementary material for: The peach volatilome modularity is reflected at the genetic and environmental response levels in a QTL mapping population
Source: BMC Plant Biol. 2014 May 19;14:137. doi: 10.1186/1471-2229-14-137 (PMC4067740; doi:10.1186/1471-2229-14-137)
Supplement: Additional file 5: Table S3 — Volatile QTL detected for the ‘MxR_01’ map. For each QTL, the annotation of the volatile it controls (Nº, Name, Cluster according to Figure 2 and Family), the location (EJ or AA), the linkage group (LG), the position in cM (Position), the likelihood of odds (LOD), the additive effect (Additive), the proportion of the phenotypic variance explained (R2) and the 2-LOD confidence interval are shown. All the QTL shown are significant as assessed by a 1000-permutation test at α = 0.05. [file 1471-2229-14-137-S5.xlsx]

## Sheet: Table
Nº	Volatile	Cluster	Family	Location	LG	Position	LOD	Additive	R2	LOD2-left	LOD2-right
2	3,4-Dimethyl-3-hexanol	C1	Alcohol	EJ	LG2	47.5	2.6507	-0.1375	0.1289	42.3	57.5
2	3,4-Dimethyl-3-hexanol	C1	Alcohol	EJ	LG6	34.2	2.7204	-0.1307	0.1326	23.3	49.9
70	2-Ethyl-1-hexanol	C10	Alcohol	AA	LG8	5.6	3.0963	-0.9168	0.1741	0	8.3
71	1-Octanol	C10	Alcohol	EJ	LG7	7.1	2.3668	-0.5138	0.1167	5.7	20.4
75	1-Penten-3-one	C11	Lipid-derived	EJ	LG6	20.7	3.0519	0.8672	0.1588	10.5	34
76	(E,E)-2,4-Heptadienal	C11	Lipid-derived	EJ	LG6	18.7	3.1463	0.7354	0.1801	10.5	33.7
73	(Z)-3-Hexenal	C11	Lipid-derived	EJ	LG6	34.2	3.126	0.5214	0.17	23.3	37.1
78	2-pentyl-furan	C12	Lipid-derived	EJ	LG6	21.7	2.8369	0.5836	0.1437	10.5	34
79	Hexanal	C12	Lipid-derived	AA	LG4	10.3	2.7085	-0.2368	0.1804	0	18.8
77	Pentanal	C12	Lipid-derived	EJ	LG6	26.7	2.4881	1.1983	0.1406	10.4	34.1
13	2-Ethylhexyl 2-propenoate	C2	Long Ketone/Ester	EJ	LG6	23	2.2696	-0.4487	0.1238	10.7	34.1
5	8,8,9-Trimethyl-deca-3,5-diene-2,7-dione	C2	Long Ketone/Ester	EJ	LG2	0	2.7886	0.1734	0.1459	0	29.1
5	8,8,9-Trimethyl-deca-3,5-diene-2,7-dione	C2	Long Ketone/Ester	AA	LG4	19.6	3.5313	0.6047	0.2219	16.1	20.6
10	2-Ethyl-1-hexanol acetate	C2	Long Ketone/Ester	EJ	LG6	23	2.9709	-0.2779	0.1386	13.5	33.8
6	Methyl decanoate	C2	Long Ketone/Ester	AA	LG1	10	2.4629	0.3186	0.1695	0	11
6	Methyl decanoate	C2	Long Ketone/Ester	EJ	LG6	23	3.0384	-0.3676	0.147	16.1	33.7
20	Decanoic acid	C3	Carboxilic acid	EJ	LG7	23.6	4.7153	-2.0134	0.2318	21.6	27.7
20	Decanoic acid	C3	Carboxilic acid	EJ	LG7	41.3	5.017	1.6763	0.2416	37.5	46.2
18	Hexanoic acid	C3	Carboxilic acid	AA	LG8	4.6	2.4969	-3.7543	0.1523	0	5.9
16	Ethylhexanoic acid	C3	Carboxilic acid	AA	LG6	54.7	3.3244	-0.8528	0.1184	50.5	61.7
16	Ethylhexanoic acid	C3	Carboxilic acid	AA	LG8	7.2	2.7541	-0.5914	0.1592	2.6	14.7
19	Nonanoic acid	C3	Carboxilic acid	EJ	LG7	23.6	2.4673	-1.0784	0.1122	13	29.3
21	2,7-Ethanonaphth[2,3-b]oxirene, 1a,2,7,7a-tetrahydro-, (1aa,2a,7a,7aa)-	C4	un.	EJ	LG1	1	2.9302	0.1704	0.1423	0	10
21	2,7-Ethanonaphth[2,3-b]oxirene, 1a,2,7,7a-tetrahydro-, (1aa,2a,7a,7aa)-	C4	un.	EJ	LG6	10.7	2.6671	0.2055	0.1235	0.9	21.7
25	Acetic acid, phenylmethyl ester	C4	Aromatic Ester	EJ	LG7	41.3	4.0536	0.1497	0.2079	29.8	48.9
22	Isoeugenol methyl ether	C4	Aromatic Ether	EJ	LG7	41.3	2.1735	0.1426	0.1108	29.4	48.9
28	Ethyl salicylate	C4	Aromatic Ester	EJ	LG7	45.3	2.3413	0.1841	0.1013	29.5	48.9
31	2H-Pyran, 2-ethenyltetrahydro-2,6,6-trimethyl-	C5a	Terpenoid	AA	LG5	0	2.6601	2.9968	0.1615	0	9.3
36	4-Methylacetophenone	C5b	un.	AA	LG5	0	3.8632	1.5576	0.2195	0	9.2
36	4-Methylacetophenone	C5b	un.	AA	LG5	20.8	2.8268	-1.3613	0.1603	20.4	32.5
45	3,7-Dimethyl-1,5,7-octatrien-3-ol	C5b	un.	AA	LG5	0	3.0575	4.0904	0.1684	0	9.8
45	3,7-Dimethyl-1,5,7-octatrien-3-ol	C5b	un.	EJ	LG7	9.1	3.2951	-2.5269	0.1501	0	10.4
44	cis-Carveol	C5b	un.	EJ	LG7	29.3	3.9746	4.683	0.1891	26.6	37.2
44	cis-Carveol	C5b	un.	EJ	LG7	42.3	3.454	-3.5168	0.144	41.2	48.9
43	p-Menth-1-en-9-al	C5b	Terpenoid	EJ	LG2	46.9	4.8735	3.7525	0.235	42.4	51.6
43	p-Menth-1-en-9-al	C5b	Terpenoid	AA	LG2	47.5	2.5892	1.9847	0.1288	39.8	55.3
43	p-Menth-1-en-9-al	C5b	Terpenoid	AA	LG5	0	4.0856	3.8455	0.2204	0	9.2
43	p-Menth-1-en-9-al	C5b	Terpenoid	AA	LG5	21.8	2.6295	-3.0856	0.1568	13.3	33.8
37	4-Acetyl-1-methylcyclohexene	C5b	Terpenoid	EJ	LG2	47.5	2.7501	1.3046	0.1489	41.8	52.5
35	a-Methyl-a-[4-methyl-3-pentenyl]oxiranemethanol	C5b	un.	AA	LG5	0	3.7982	2.57	0.2158	0	8.5
34	cis-Linaloloxide	C5b	Terpenoid	AA	LG5	0	3.4339	2.9156	0.1966	0	9.2
53	3-Cyclohexenyl acetate	C7	Ester	AA	LG7	29.3	5.2122	-2.6868	0.2939	28.2	34.9
53	3-Cyclohexenyl acetate	C7	Ester	AA	LG7	41.3	4.5615	2.3921	0.2326	40.9	44.1
50	Hexyl acetate	C7	Ester	AA	LG4	19.6	4.3083	2.2034	0.2197	15.2	20.6
57	d-Decalactone	C8	Lactone	EJ	LG2	49	2.9764	-0.6193	0.14	44	57
57	d-Decalactone	C8	Lactone	AA	LG4	19	2.3623	1.2346	0.1275	14	20
58	g-Decalactone	C8	Lactone	AA	LG4	19	3.6287	1.059	0.1708	10.2	20
62	g-Heptalactone	C8	Lactone	EJ	LG1	10	2.2898	-0.3216	0.1187	0	11
55	g-Hexalactone	C8	Lactone	EJ	LG6	3	1.2156	0.0911	0.0671	0	21.9
56	6-Pentyl-2H-pyran-2-one	C8	Lactone	EJ	LG7	16	2.2727	0.7741	0.1713	9.1	22
65	6-methyl-5-hepten-2-one	C9	Carotenoid-derived	EJ	LG4	15.5	2.6515	0.2497	0.11	0	19.6
65	6-methyl-5-hepten-2-one	C9	Carotenoid-derived	EJ	LG7	37.9	2.7637	-0.4115	0.1256	32.6	38.9
64	b-Damascenone	C9	Carotenoid-derived	AA	LG1	10	3.7094	0.5925	0.1809	0	11
64	b-Damascenone	C9	Carotenoid-derived	AA	LG6	3.3	2.5314	0.4602	0.1071	0	21.7
68	Heptanol	C9	Alcohol	AA	LG7	40.4	2.5831	0.4872	0.1692	29.6	48.9
