# Supplementary material for: The peach volatilome modularity is reflected at the genetic and environmental response levels in a QTL mapping population
Source: BMC Plant Biol. 2014 May 19;14:137. doi: 10.1186/1471-2229-14-137 (PMC4067740; doi:10.1186/1471-2229-14-137)
Supplement: Additional file 6: Table S4 — Volatile QTL detected for ‘Granada’ map. For each QTL, the annotation of the volatile it controls (Nº, Name, Cluster according to Figure 2 and Family), the location (EJ or AA), the linkage group (LG), the position in cM (Position), the likelihood of odds (LOD), the additive effect (Additive), the proportion of the phenotypic variance explained (R2) and the 2-LOD confidence interval are shown. All the QTL shown are significant as assessed by a 1000-permutation test at α = 0.05. [file 1471-2229-14-137-S6.xlsx]

## Sheet: Table
MxR'
Trait	location	LG	Position	LOD	Additive	R2	LOD2-left	LOD2-right
C	EJ	LG6	11	1.2622	-4.0694	0.0429	0	18.7
C	EJ	LG7	59.2	3.0092	-3.2974	0.108	54.5	64.8
C	EJ	LG7	67.6	3.7028	-3.5414	0.13	64.8	68.6
Firmness	AA	LG3	72.7	2.8049	11.7276	0.135	68.2	83.4
Firmness	AA	LG4	60.2	6.1676	-18.0695	0.3233	51.2	66.6
Firmness	EJ	LG4	60.2	12.5418	-18.7664	0.4313	58.3	67
Firmness	IVIA	LG4	68	4.3565	-16.2018	0.2651	65	69
Firmness	EJ	LG6	52.1	3.4443	-9.0933	0.1008	41.7	59.1
Firmness	EJ	LG7	50.9	2.8299	8.7413	0.0908	46.4	56.4
Firmness	IVIA	LG8	8.9	2.8457	-11.8015	0.1308	7.7	12.8
H	AA	LG3	74.1	3.8086	7.0663	0.2018	65.1	85.9
H	EJ	LG7	66.2	5.0361	6.2455	0.1993	60.4	68.6
L	EJ	LG3	65.2	2.8176	-1.9033	0.0973	55.1	67.2
L	EJ	LG3	74.1	2.6565	-1.8784	0.0934	72.7	83.1
L	AA	LG4	57.4	3.807	-2.438	0.1837	52.9	59.2
L	EJ	LG6	3	5.8773	-2.9451	0.2367	0	11
L	EJ	LG8	22.9	3.8598	-2.8855	0.1492	19.4	28.1
L	EJ	LG8	30.7	3.6847	-3.2256	0.1458	28.1	31.8
HD	AA	LG1	73.1	10.58	-11.3	0.16	60	75
HD	EJ	LG1	73.2	6.73	-15.8	0.18	64	75
HD	IVIA	LG1	73.5	8.5532	-14.8707	0.1933	65.2	75
HD	EJ	LG4	51.8	23.3788	-20.2713	0.522	49.8	56.9
HD	AA	LG4	52.9	18.0535	-27.3298	0.5115	50	56.9
HD	IVIA	LG4	52.9	16.4027	-22.4709	0.4519	50.4	56.9
HD	IVIA	LG6	6	4.6498	11.0117	0.1071	0	19.1
HD	AA	LG6	11.1	3.2911	11.2798	0.0809	0	20.9
HD	EJ	LG6	11.1	5.4997	8.3952	0.0885	1.2	19.9
HD	AA	LG7	4	3.5463	11.5553	0.0864	0	5.3
HD	EJ	LG8	12.8	3.4831	6.836	0.0567	12.2	31.9
MnM	AA	LG4	64.6	18.4573	-0.8361	0.6645	64.5	68
MnM	EJ	LG4	64.6	18.4573	-0.8361	0.6645	64.5	68
MnM	IVIA	LG4	68	30.3673	-1.8587	0.8894	67.5	69
SSC	IVIA	LG3	54.3	2.7463	-2.6154	0.1485	49.2	58
SSC	AA	LG4	54.9	12.3603	-3.2802	0.4579	50	57.3
SSC	AA	LG8	46.1	3.3443	1.4669	0.0971	45.5	53.8
Weight	EJ	LG4	67	5.3371	-36.2463	0.252	58.3	68
Granada'
Trait	location	LG	Position	LOD	Additive	R2	LOD2-left	LOD2-right
Weight	AA	LG4	14.1	2.7501	68.3361	0.1354	10.3	18.9
Weight	EJ	LG6	12.7	2.719	-24.7471	0.1361	0	21.9
Weight	AA	LG6	6.3	3.083	-21.6607	0.1633	0	21.8
SSC	IVIA	LG6	22	2.4539	-1.9911	0.1305	10.4	33.7
SSC	IVIA	LG6	53.2	2.6437	2.0524	0.1416	41.3	65.1
L	EJ	LG6	0	3.0737	2.2522	0.1317	0	10.4
L	AA	LG6	12.7	2.8038	3.6384	0.1637	10.4	33.7
C	AA	LG6	10.7	4.0801	4.7965	0.197	10.3	30.5
