# Supplementary material for: The peach volatilome modularity is reflected at the genetic and environmental response levels in a QTL mapping population
Source: BMC Plant Biol. 2014 May 19;14:137. doi: 10.1186/1471-2229-14-137 (PMC4067740; doi:10.1186/1471-2229-14-137)
Supplement: Additional file 10: Table S6 — Phenotyping data set. The data for all the traits analyzed are shown. For each trait, the location “El Jimeneo” (EJ), “Aguas Amargas” (AA), and IVIA is indicated. The volatile compounds are codified with the id given in Additional file 4: Table S2. Missing values are indicated with “-- “. [file 1471-2229-14-137-S10.xlsx]

## Sheet: Hoja1
	Harvest
Fruit type	Early	Medium	Late	Total
Melting	0.83	0.67	0.21	0.54
no-Melting	0.17	0.33	0.79	0.46
