# Supplementary material for: The peach volatilome modularity is reflected at the genetic and environmental response levels in a QTL mapping population
Source: BMC Plant Biol. 2014 May 19;14:137. doi: 10.1186/1471-2229-14-137 (PMC4067740; doi:10.1186/1471-2229-14-137)
Supplement: Additional file 11: Table S7 — Difference in volatile levels between non-melting and melting peaches. The differences in volatile levels were stated by ANOVA analysis; the p- value (p) obtained for each volatile is shown. nM/M indicates the fold change of volatile levels between non-melting and melting genotypes. [file 1471-2229-14-137-S11.xlsx]

## Sheet: Hoja1
Nº	id	Name	Cluster	Family	p	Monoterpene-rich
1	43_7136	Butyl acetate	C1	Ester	0.006232	0.900002
29	121_11693	Terpinolene	C5a	Terpenoid	0	2.59188
30	121_13280	α-Terpinol	C5a	Terpenoid	0	2.44528
31	139_9925	2H-Pyran, 2-ethenyltetrahydro-2,6,6-trimethyl-	C5a	Terpenoid	0	6.19455
32	93_11733	Linalool	C5a	Terpenoid	0	9.95209
33	93_10867	D-Limonene	C5b	Terpenoid	0	1.92119
34	59_11450	cis-Linaloloxide	C5b	Terpenoid	0	4.25453
35	59_11676	α-Methyl-a-[4-methyl-3-pentenyl]oxiranemethanol	C5b	un.	0	3.3311
36	119_13188	4-Methylacetophenone	C5b	un.	0	2.11404
37	138_12371	4-Acetyl-1-methylcyclohexene	C5b	Terpenoid	0	4.90074
38	117_11758	3,4-Dimethylstyrene	C5b	un	0	3.19984
39	43_13124	p-Cymen-8-ol	C5b	un.	0	4.65893
40	123_10728	β-Cyclocitral	C5b	Terpenoid	0	9.12611
41	134_12449	1,3,8-p-Menthatriene	C5b	Terpenoid	0	7.69542
42	137_13215	3,6-Dimethyl-2,3,3a,4,5,7a-hexahydrobenzofuran	C5b	un.	0	7.63168
43	94_13611	p-Menth-1-en-9-al	C5b	Terpenoid	0	8.46788
44	69_13073	cis-Carveol	C5b	un.	0	7.38706
45	71_11820	3,7-Dimethyl-1,5,7-octatrien-3-ol	C5b	un.	0	9.32433
46	119_10786	p-Cymene	C5b	Terpenoid	0.001518	1.44693
67	56_12707	Nonalol	C9	Alcohol	0.000315	1.20664
71	56_11249	1-Octanol	C10	Alcohol	0.022434	1.18181
