# Supplementary material for: The peach volatilome modularity is reflected at the genetic and environmental response levels in a QTL mapping population
Source: BMC Plant Biol. 2014 May 19;14:137. doi: 10.1186/1471-2229-14-137 (PMC4067740; doi:10.1186/1471-2229-14-137)
Supplement: Additional file 12: Table S8 — Percentage of melting/non-melting peaches in early, medium and late genotypes. [file 1471-2229-14-137-S12.xlsx]

## Sheet: Hoja1
N	id	Name	Cluster	Family	p	Lactone-rich
18	60_9627	Hexanoic acid	C3	Carboxilic acid	0.029359	0.0645696
35	59_11676	α-Methyl-a-[4-methyl-3-pentenyl]oxiranemethanol	C5	un.	0.04654	0.437696
44	69_13073	cis-Carveol	C5	un.	0.037439	0.243332
49	68_15955	4-Methyl-5-penta-1,3-dienyltetrahydrofuran-2-one	C6b	Lactone	0.024158	1.75078
59	85_14019	γ-Octalactone	C8	Lactone	0.019759	1.93321
60	85_15326	γ-Nonalactone	C8	Lactone	0.015935	1.79626
61	68_16405	γ-Jasmolactone	C8	Lactone	0.035486	2.13909
62	85_12613	γ-Heptalactone	C8	Lactone	0.032261	1.79876
68	56_9747	Heptanol	C9b	Alcohol	0.012854	0.776469
77	44_5291	Pentanal	C12	Lipid-derived	0.033584	0.552865
