# Supplementary material for: The peach volatilome modularity is reflected at the genetic and environmental response levels in a QTL mapping population
Source: BMC Plant Biol. 2014 May 19;14:137. doi: 10.1186/1471-2229-14-137 (PMC4067740; doi:10.1186/1471-2229-14-137)
Supplement: Additional file 14: Table S10 — Difference in volatile levels between lactone-rich ideotype and the rest of the genotypes. The differences were stated by ANOVA analysis, the p- value (p) obtained for each volatile is shown. Lactone-rich indicates the fold change of volatile levels between the genotypes with lactone-rich ideotypes and the rest of the genotypes. [file 1471-2229-14-137-S14.xlsx]

## Sheet: Genotyping
						Hibrid number
Name	Chr	Position	Maruja	RedCandem	Granada	1	3	5	6	7	9	10	11	12	14	15	16	17	18	19	20	21	22	23	24	30	31	33	34	35	36	37	38	39	40	41	42	43	44	45	46	48	49	50	52	56	57	58	60
RosCOS0474-507	0	0	AA	AA	AA	AA	AA	AA	AA	AA	AA	AA	AA	AA	AA	AA	AA	AA	AA	AA	AA	AA	AA	AA	AA	AA	AA	AA	AA	AA	AA	AA	AA	AA	AA	AA	AA	AA	AA	AA	AA	AA	AA	AA	AA	AA	AA	AA	AA
RosCOS0478-110	0	0	CC	CC	CC	CC	CC	CC	CC	CC	CC	CC	CC	CC	CC	CC	CC	CC	CC	CC	CC	CC	CC	CC	CC	CC	CC	CC	CC	CC	CC	CC	CC	CC	CC	CC	CC	CC	CC	CC	CC	CC	CC	CC	CC	CC	CC	CC	CC
RosCOS0478-334	0	0	AA	AA	AA	AA	AA	AA	AA	AA	AA	AA	AA	AA	AA	AA	AA	AA	AA	AA	AA	AA	AA	AA	AA	AA	AA	AA	AA	AA	AA	AA	AA	AA	AA	AA	AA	AA	AA	AA	AA	AA	AA	AA	AA	AA	AA	AA	AA
RosCOS0483-232	0	0	AA	AA	AA	AA	AA	AA	AA	AA	AA	AA	AA	AA	AA	AA	AA	AA	AA	AA	AA	AA	AA	AA	AA	AA	AA	AA	AA	AA	AA	AA	AA	AA	AA	AA	AA	AA	AA	AA	AA	AA	AA	AA	AA	AA	AA	AA	AA
RosCOS0502-212	0	0	AA	AA	AA	AA	AA	AA	AA	AA	AA	AA	AA	AA	AA	AA	AA	AA	AA	AA	AA	AA	AA	AA	AA	AA	AA	AA	AA	AA	AA	AA	AA	AA	AA	AA	AA	AA	AA	AA	AA	AA	AA	AA	AA	AA	AA	AA	AA
RosCOS0519-243	0	0	AA	AA	AA	AA	AA	AA	AA	AA	AA	AA	AA	AA	AA	AA	AA	AA	AA	AA	AA	AA	AA	AA	AA	AA	AA	AA	AA	AA	AA	AA	AA	AA	AA	AA	AA	AA	AA	AA	AA	AA	AA	AA	AA	AA	AA	AA	AA
RosCOS0541-096	0	0	CC	CC	CC	CC	CC	CC	CC	CC	CC	CC	CC	CC	CC	CC	CC	CC	CC	CC	CC	CC	CC	CC	CC	CC	CC	CC	CC	CC	CC	CC	CC	CC	CC	CC	CC	CC	CC	CC	CC	CC	CC	CC	CC	CC	CC	CC	CC
RosCOS0541-352	0	0	AA	AA	AA	AA	AA	AA	AA	AA	AA	AA	AA	AA	AA	AA	AA	AA	AA	AA	AA	AA	AA	AA	AA	AA	AA	AA	AA	AA	AA	AA	AA	AA	AA	AA	AA	AA	AA	AA	AA	AA	AA	AA	AA	AA	AA	AA	AA
RosCOS0544-090	0	0	AA	AA	AA	AA	AA	AA	AA	AA	AA	AA	AA	AA	AA	AA	AA	AA	AA	AA	AA	AA	AA	AA	AA	AA	AA	AA	AA	AA	AA	AA	AA	AA	AA	AA	AA	AA	AA	AA	AA	AA	AA	AA	AA	AA	AA	AA	AA
RosCOS0546-100	0	0	CC	CC	CC	CC	CC	CC	CC	CC	CC	CC	CC	CC	CC	CC	CC	CC	CC	CC	CC	CC	CC	CC	CC	CC	CC	CC	CC	CC	CC	CC	CC	CC	CC	CC	CC	CC	CC	CC	CC	CC	CC	CC	CC	CC	CC	CC	CC
RosCOS0546-461	0	0	AA	AA	AA	AA	AA	AA	AA	AA	AA	AA	AA	AA	AA	AA	AA	AA	AA	AA	AA	AA	AA	AA	AA	AA	AA	AA	AA	AA	AA	AA	AA	AA	AA	AA	AA	AA	AA	AA	AA	AA	AA	AA	AA	AA	AA	AA	AA
RosCOS0548-072	0	0	GG	GG	GG	GG	GG	GG	GG	GG	GG	GG	GG	GG	GG	GG	GG	GG	GG	GG	GG	GG	GG	GG	GG	GG	GG	GG	GG	GG	GG	GG	GG	GG	GG	GG	GG	GG	GG	GG	GG	GG	GG	GG	GG	GG	GG	GG	GG
RosCOS0921-312	0	0	AA	AA	AA	AA	AA	AA	AA	AA	AA	AA	AA	AA	AA	AA	AA	AA	AA	AA	AA	AA	AA	AA	AA	AA	AA	AA	AA	AA	AA	AA	AA	AA	AA	AA	AA	AA	AA	AA	AA	AA	AA	AA	AA	AA	AA	AA	AA
RosCOS1084-357	0	0	CC	CC	CC	CC	CC	CC	CC	CC	CC	CC	CC	CC	CC	CC	CC	CC	CC	CC	CC	CC	CC	CC	CC	CC	CC	CC	CC	CC	CC	CC	CC	CC	CC	CC	CC	CC	CC	CC	CC	CC	CC	CC	CC	CC	CC	CC	CC
RosCOS1089-100	0	0	CC	CC	CC	CC	CC	CC	CC	CC	CC	CC	CC	CC	CC	CC	CC	CC	CC	CC	CC	CC	CC	CC	CC	CC	CC	CC	CC	CC	CC	CC	CC	CC	CC	CC	CC	CC	CC	CC	CC	CC	CC	CC	CC	CC	CC	CC	CC
RosCOS1107-159	0	0	AA	AA	AA	AA	AA	AA	AA	AA	AA	AA	AA	AA	AA	AA	AA	AA	AA	AA	AA	AA	AA	AA	AA	AA	AA	AA	AA	AA	AA	AA	AA	AA	AA	AA	AA	AA	AA	AA	AA	AA	AA	AA	AA	AA	AA	AA	AA
RosCOS1107-251	0	0	AA	AA	AA	AA	AA	AA	AA	AA	AA	AA	AA	AA	AA	AA	AA	AA	AA	AA	AA	AA	AA	AA	AA	AA	AA	AA	AA	AA	AA	AA	AA	AA	AA	AA	AA	AA	AA	AA	AA	AA	AA	AA	AA	AA	AA	AA	AA
RosCOS1107-291	0	0	AA	AA	AA	AA	AA	AA	AA	AA	AA	AA	AA	AA	AA	AA	AA	AA	AA	AA	AA	AA	AA	AA	AA	AA	AA	AA	AA	AA	AA	AA	AA	AA	AA	AA	AA	AA	AA	AA	AA	AA	AA	AA	AA	AA	AA	AA	AA
RosCOS1124-244	0	0	AA	AA	AA	AA	AA	AA	AA	AA	AA	AA	AA	AA	AA	AA	AA	AA	AA	AA	AA	AA	AA	AA	AA	AA	AA	AA	AA	AA	AA	AA	AA	AA	AA	AA	AA	AA	AA	AA	AA	AA	AA	AA	AA	AA	AA	AA	AA
RosCOS1134-107	0	0	GG	GG	GG	GG	GG	GG	GG	GG	GG	GG	GG	GG	GG	GG	GG	GG	GG	GG	GG	GG	GG	GG	GG	GG	GG	GG	GG	GG	GG	GG	GG	GG	GG	GG	GG	GG	GG	GG	GG	GG	GG	GG	GG	GG	GG	GG	GG
RosCOS1139-146	0	0	GG	GG	GG	GG	GG	GG	GG	GG	GG	GG	GG	GG	GG	GG	GG	GG	GG	GG	GG	GG	GG	GG	GG	GG	GG	GG	GG	GG	GG	GG	GG	GG	GG	GG	GG	GG	GG	GG	GG	GG	GG	GG	GG	GG	GG	GG	GG
RosCOS1140-103	0	0	GG	GG	GG	GG	GG	GG	GG	GG	GG	GG	GG	GG	GG	GG	GG	GG	GG	GG	GG	GG	GG	GG	GG	GG	GG	GG	GG	GG	GG	GG	GG	GG	GG	GG	GG	GG	GG	GG	GG	GG	GG	GG	GG	GG	GG	GG	GG
RosCOS1148-321	0	0	AA	AA	AA	AA	AA	AA	AA	AA	AA	AA	AA	AA	AA	AA	AA	AA	AA	AA	AA	AA	AA	AA	AA	AA	AA	AA	AA	AA	AA	AA	AA	AA	AA	AA	AA	AA	AA	AA	AA	AA	AA	AA	AA	AA	AA	AA	AA
RosCOS1154-267	0	0	AA	AA	AA	AA	AA	AA	AA	AA	AA	AA	AA	AA	AA	AA	AA	AA	AA	AA	AA	AA	AA	AA	AA	AA	AA	AA	AA	AA	AA	AA	AA	AA	AA	AA	AA	AA	AA	AA	AA	AA	AA	AA	AA	AA	AA	AA	AA
RosCOS1159-099	0	0	AA	AA	AA	AA	AA	AA	AA	AA	AA	AA	AA	AA	AA	AA	AA	AA	AA	AA	AA	AA	AA	AA	AA	AA	AA	AA	AA	AA	AA	AA	AA	AA	AA	AA	AA	AA	AA	AA	AA	AA	AA	AA	AA	AA	AA	AA	AA
RosCOS1159-307	0	0	GG	GG	GG	GG	GG	GG	GG	GG	GG	GG	GG	GG	GG	GG	GG	GG	GG	GG	GG	GG	GG	GG	GG	GG	GG	GG	GG	GG	GG	GG	GG	GG	GG	GG	GG	GG	GG	GG	GG	GG	GG	GG	GG	GG	GG	GG	GG
RosCOS1169-212	0	0	AA	AA	AA	AA	AA	AA	AA	AA	AA	AA	AA	AA	AA	AA	AA	AA	AA	AA	AA	AA	AA	AA	AA	AA	AA	AA	AA	AA	AA	AA	AA	AA	AA	AA	AA	AA	AA	AA	AA	AA	AA	AA	AA	AA	AA	AA	AA
RosCOS1201-071	0	0	CC	CC	CC	CC	CC	CC	CC	CC	CC	CC	CC	CC	CC	CC	CC	CC	CC	CC	CC	CC	CC	CC	CC	CC	CC	CC	CC	CC	CC	CC	CC	CC	CC	CC	CC	CC	CC	CC	CC	CC	CC	CC	CC	CC	CC	CC	CC
RosCOS1231-486	0	0	AA	AA	AA	AA	AA	AA	AA	AA	AA	AA	AA	AA	AA	AA	AA	AA	AA	AA	AA	AA	AA	AA	AA	AA	AA	AA	AA	AA	AA	AA	AA	AA	AA	AA	AA	AA	AA	AA	AA	AA	AA	AA	AA	AA	AA	AA	AA
RosCOS1232-107	0	0	AA	AA	AA	AA	AA	AA	AA	AA	AA	AA	AA	AA	AA	AA	AA	AA	AA	AA	AA	AA	AA	AA	AA	AA	AA	AA	AA	AA	AA	AA	AA	AA	AA	AA	AA	AA	AA	AA	AA	AA	AA	AA	AA	AA	AA	AA	AA
RosCOS1232-203	0	0	GG	GG	GG	GG	GG	GG	GG	GG	GG	GG	GG	GG	GG	GG	GG	GG	GG	GG	GG	GG	GG	GG	GG	GG	GG	GG	GG	GG	GG	GG	GG	GG	GG	GG	GG	GG	GG	GG	GG	GG	GG	GG	GG	GG	GG	GG	GG
RosCOS1255-050	0	0	AA	AA	AA	AA	AA	AA	AA	AA	AA	AA	AA	AA	AA	AA	AA	AA	AA	AA	AA	AA	AA	AA	AA	AA	AA	AA	AA	AA	AA	AA	AA	AA	AA	AA	AA	AA	AA	AA	AA	AA	AA	AA	AA	AA	AA	AA	AA
RosCOS1276-104	0	0	AA	AA	AA	AA	AA	AA	AA	AA	AA	AA	AA	AA	AA	AA	AA	AA	AA	AA	AA	AA	AA	AA	AA	AA	AA	AA	AA	AA	AA	AA	AA	AA	AA	AA	AA	AA	AA	AA	AA	AA	AA	AA	AA	AA	AA	AA	AA
RosCOS1276-211	0	0	AA	AA	AA	AA	AA	AA	AA	AA	AA	AA	AA	AA	AA	AA	AA	AA	AA	AA	AA	AA	AA	AA	AA	AA	AA	AA	AA	AA	AA	AA	AA	AA	AA	AA	AA	AA	AA	AA	AA	AA	AA	AA	AA	AA	AA	AA	AA
RosCOS1289-122	0	0	CC	CC	CC	CC	CC	CC	CC	CC	CC	CC	CC	CC	CC	CC	CC	CC	CC	CC	CC	CC	CC	CC	CC	CC	CC	CC	CC	CC	CC	CC	CC	CC	CC	CC	CC	CC	CC	CC	CC	CC	CC	CC	CC	CC	CC	CC	CC
RosCOS1302-073	0	0	GG	GG	GG	GG	GG	GG	GG	GG	GG	GG	GG	GG	GG	GG	GG	GG	GG	GG	GG	GG	GG	GG	GG	GG	GG	GG	GG	GG	GG	GG	GG	GG	GG	GG	GG	GG	GG	GG	GG	GG	GG	GG	GG	GG	GG	GG	GG
RosCOS1310-069	0	0	AA	AA	AA	AA	AA	AA	AA	AA	AA	AA	AA	AA	AA	AA	AA	AA	AA	AA	AA	AA	AA	AA	AA	AA	AA	AA	AA	AA	AA	AA	AA	AA	AA	AA	AA	AA	AA	AA	AA	AA	AA	AA	AA	AA	AA	AA	AA
RosCOS1311-281	0	0	AA	AA	AA	AA	AA	AA	AA	AA	AA	AA	AA	AA	AA	AA	AA	AA	AA	AA	AA	AA	AA	AA	AA	AA	AA	AA	AA	AA	AA	AA	AA	AA	AA	AA	AA	AA	AA	AA	AA	AA	AA	AA	AA	AA	AA	AA	AA
RosCOS1312-113	0	0	GG	GG	GG	GG	GG	GG	GG	GG	GG	GG	GG	GG	GG	GG	GG	GG	GG	GG	GG	GG	GG	GG	GG	GG	GG	GG	GG	GG	GG	GG	GG	GG	GG	GG	GG	GG	GG	GG	GG	GG	GG	GG	GG	GG	GG	GG	GG
RosCOS1313-127	0	0	GG	GG	GG	GG	GG	GG	GG	GG	GG	GG	GG	GG	GG	GG	GG	GG	GG	GG	GG	GG	GG	GG	GG	GG	GG	GG	GG	GG	GG	GG	GG	GG	GG	GG	GG	GG	GG	GG	GG	GG	GG	GG	GG	GG	GG	GG	GG
RosCOS1327-478	0	0	AA	AA	AA	AA	AA	AA	AA	AA	AA	AA	AA	AA	AA	AA	AA	AA	AA	AA	AA	AA	AA	AA	AA	AA	AA	AA	AA	AA	AA	AA	AA	AA	AA	AA	AA	AA	AA	AA	AA	AA	AA	AA	AA	AA	AA	AA	AA
RosCOS1328-114	0	0	GG	GG	GG	GG	GG	GG	GG	GG	GG	GG	GG	GG	GG	GG	GG	GG	GG	GG	GG	GG	GG	GG	GG	GG	GG	GG	GG	GG	GG	GG	GG	GG	GG	GG	GG	GG	GG	GG	GG	GG	GG	GG	GG	GG	GG	GG	GG
RosCOS1328-366	0	0	AA	AA	AA	AA	AA	AA	AA	AA	AA	AA	AA	AA	AA	AA	AA	AA	AA	AA	AA	AA	AA	AA	AA	AA	AA	AA	AA	AA	AA	AA	AA	AA	AA	AA	AA	AA	AA	AA	AA	AA	AA	AA	AA	AA	AA	AA	AA
RosCOS1328-437	0	0	AA	AA	AA	AA	AA	AA	AA	AA	AA	AA	AA	AA	AA	AA	AA	AA	AA	AA	AA	AA	AA	AA	AA	AA	AA	AA	AA	AA	AA	AA	AA	AA	AA	AA	AA	AA	AA	AA	AA	AA	AA	AA	AA	AA	AA	AA	AA
RosCOS1338-411	0	0	AA	AA	AA	AA	AA	AA	AA	AA	AA	AA	AA	AA	AA	AA	AA	AA	AA	AA	AA	AA	AA	AA	AA	AA	AA	AA	AA	AA	AA	AA	AA	AA	AA	AA	AA	AA	AA	AA	AA	AA	AA	AA	AA	AA	AA	AA	AA
RosCOS1338-530	0	0	GG	GG	GG	GG	GG	GG	GG	GG	GG	GG	GG	GG	GG	GG	GG	GG	GG	GG	GG	GG	GG	GG	GG	GG	GG	GG	GG	GG	GG	GG	GG	GG	GG	GG	GG	GG	GG	GG	GG	GG	GG	GG	GG	GG	GG	GG	GG
RosCOS1343-083	0	0	GG	GG	GG	GG	GG	GG	GG	GG	GG	GG	GG	GG	GG	GG	GG	GG	GG	GG	GG	GG	GG	GG	GG	GG	GG	GG	GG	GG	GG	GG	GG	GG	GG	GG	GG	GG	GG	GG	GG	GG	GG	GG	GG	GG	GG	GG	GG
RosCOS1347-123	0	0	AA	AA	AA	AA	AA	AA	AA	AA	AA	AA	AA	AA	AA	AA	AA	AA	AA	AA	AA	AA	AA	AA	AA	AA	AA	AA	AA	AA	AA	AA	AA	AA	AA	AA	AA	AA	AA	AA	AA	AA	AA	AA	AA	AA	AA	AA	AA
RosCOS1396-075	0	0	CC	CC	CC	CC	CC	CC	CC	CC	CC	CC	CC	CC	CC	CC	CC	CC	CC	CC	CC	CC	CC	CC	CC	CC	CC	CC	CC	CC	CC	CC	CC	CC	CC	CC	CC	CC	CC	CC	CC	CC	CC	CC	CC	CC	CC	CC	CC
RosCOS1404-374	0	0	AA	AA	AA	AA	AA	AA	AA	AA	AA	AA	AA	AA	AA	AA	AA	AA	AA	AA	AA	AA	AA	AA	AA	AA	AA	AA	AA	AA	AA	AA	AA	AA	AA	AA	AA	AA	AA	AA	AA	AA	AA	AA	AA	AA	AA	AA	AA
RosCOS1406-084	0	0	CC	CC	CC	CC	CC	CC	CC	CC	CC	CC	CC	CC	CC	CC	CC	CC	CC	CC	CC	CC	CC	CC	CC	CC	CC	CC	CC	CC	CC	CC	CC	CC	CC	CC	CC	CC	CC	CC	CC	CC	CC	CC	CC	CC	CC	CC	CC
RosCOS1409-570	0	0	AA	AA	AA	AA	AA	AA	AA	AA	AA	AA	AA	AA	AA	AA	AA	AA	AA	AA	AA	AA	AA	AA	AA	AA	AA	AA	AA	AA	AA	AA	AA	AA	AA	AA	AA	AA	AA	AA	AA	AA	AA	AA	AA	AA	AA	AA	AA
RosCOS1418-404	0	0	AA	AA	AA	AA	AA	AA	AA	AA	AA	AA	AA	AA	AA	AA	AA	AA	AA	AA	AA	AA	AA	AA	AA	AA	AA	AA	AA	AA	AA	AA	AA	AA	AA	AA	AA	AA	AA	AA	AA	AA	AA	AA	AA	AA	AA	AA	AA
RosCOS1422-162	0	0	GG	GG	GG	GG	GG	GG	GG	GG	GG	GG	GG	GG	GG	GG	GG	GG	GG	GG	GG	GG	GG	GG	GG	GG	GG	GG	GG	GG	GG	GG	GG	GG	GG	GG	GG	GG	GG	GG	GG	GG	GG	GG	GG	GG	GG	GG	GG
RosCOS1426-323	0	0	AA	AA	AA	AA	AA	AA	AA	AA	AA	AA	AA	AA	AA	AA	AA	AA	AA	AA	AA	AA	AA	AA	AA	AA	AA	AA	AA	AA	AA	AA	AA	AA	AA	AA	AA	AA	AA	AA	AA	AA	AA	AA	AA	AA	AA	AA	AA
RosCOS1427-564	0	0	GG	GG	GG	GG	GG	GG	GG	GG	GG	GG	GG	GG	GG	GG	GG	GG	GG	GG	GG	GG	GG	GG	GG	GG	GG	GG	GG	GG	GG	GG	GG	GG	GG	GG	GG	GG	GG	GG	GG	GG	GG	GG	GG	GG	GG	GG	GG
RosCOS1462-097	0	0	AA	AA	AA	AA	AA	AA	AA	AA	AA	AA	AA	AA	AA	AA	AA	AA	AA	AA	AA	AA	AA	AA	AA	AA	AA	AA	AA	AA	AA	AA	AA	AA	AA	AA	AA	AA	AA	AA	AA	AA	AA	AA	AA	AA	AA	AA	AA
RosCOS1462-378	0	0	GG	GG	GG	GG	GG	GG	GG	GG	GG	GG	GG	GG	GG	GG	GG	GG	GG	GG	GG	GG	GG	GG	GG	GG	GG	GG	GG	GG	GG	GG	GG	GG	GG	GG	GG	GG	GG	GG	GG	GG	GG	GG	GG	GG	GG	GG	GG
RosCOS1470-100	0	0	GG	GG	GG	GG	GG	GG	GG	GG	GG	GG	GG	GG	GG	GG	GG	GG	GG	GG	GG	GG	GG	GG	GG	GG	GG	GG	GG	GG	GG	GG	GG	GG	GG	GG	GG	GG	GG	GG	GG	GG	GG	GG	GG	GG	GG	GG	GG
RosCOS1500-163	0	0	AA	AA	AA	AA	AA	AA	AA	AA	AA	AA	AA	AA	AA	AA	AA	AA	AA	AA	AA	AA	AA	AA	AA	AA	AA	AA	AA	AA	AA	AA	AA	AA	AA	AA	AA	AA	AA	AA	AA	AA	AA	AA	AA	AA	AA	AA	AA
RosCOS1500-271	0	0	AA	AA	AA	AA	AA	AA	AA	AA	AA	AA	AA	AA	AA	AA	AA	AA	AA	AA	AA	AA	AA	AA	AA	AA	AA	AA	AA	AA	AA	AA	AA	AA	AA	AA	AA	AA	AA	AA	AA	AA	AA	AA	AA	AA	AA	AA	AA
RosCOS1503-168	0	0	AA	AA	AA	AA	AA	AA	AA	AA	AA	AA	AA	AA	AA	AA	AA	AA	AA	AA	AA	AA	AA	AA	AA	AA	AA	AA	AA	AA	AA	AA	AA	AA	AA	AA	AA	AA	AA	AA	AA	AA	AA	AA	AA	AA	AA	AA	AA
RosCOS1511-412	0	0	CC	CC	CC	CC	CC	CC	CC	CC	CC	CC	CC	CC	CC	CC	CC	CC	CC	CC	CC	CC	CC	CC	CC	CC	CC	CC	CC	CC	CC	CC	CC	CC	CC	CC	CC	CC	CC	CC	CC	CC	CC	CC	CC	CC	CC	CC	CC
RosCOS1520-129	0	0	GG	GG	GG	GG	GG	GG	GG	GG	GG	GG	GG	GG	GG	GG	GG	GG	GG	GG	GG	GG	GG	GG	GG	GG	GG	GG	GG	GG	GG	GG	GG	GG	GG	GG	GG	GG	GG	GG	GG	GG	GG	GG	GG	GG	GG	GG	GG
RosCOS1532-112	0	0	AA	AA	AA	AA	AA	AA	AA	AA	AA	AA	AA	AA	AA	AA	AA	AA	AA	AA	AA	AA	AA	AA	AA	AA	AA	AA	AA	AA	AA	AA	AA	AA	AA	AA	AA	AA	AA	AA	AA	AA	AA	AA	AA	AA	AA	AA	AA
RosCOS1533-077	0	0	GG	GG	GG	GG	GG	GG	GG	GG	GG	GG	GG	GG	GG	GG	GG	GG	GG	GG	GG	GG	GG	GG	GG	GG	GG	GG	GG	GG	GG	GG	GG	GG	GG	GG	GG	GG	GG	GG	GG	GG	GG	GG	GG	GG	GG	GG	GG
RosCOS1537-174	0	0	AA	AA	AA	AA	AA	AA	AA	AA	AA	AA	AA	AA	AA	AA	AA	AA	AA	AA	AA	AA	AA	AA	AA	AA	AA	AA	AA	AA	AA	AA	AA	AA	AA	AA	AA	AA	AA	AA	AA	AA	AA	AA	AA	AA	AA	AA	AA
RosCOS1537-241	0	0	AA	AA	AA	AA	AA	AA	AA	AA	AA	AA	AA	AA	AA	AA	AA	AA	AA	AA	AA	AA	AA	AA	AA	AA	AA	AA	AA	AA	AA	AA	AA	AA	AA	AA	AA	AA	AA	AA	AA	AA	AA	AA	AA	AA	AA	AA	AA
RosCOS1537-253	0	0	AA	AA	AA	AA	AA	AA	AA	AA	AA	AA	AA	AA	AA	AA	AA	AA	AA	AA	AA	AA	AA	AA	AA	AA	AA	AA	AA	AA	AA	AA	AA	AA	AA	AA	AA	AA	AA	AA	AA	AA	AA	AA	AA	AA	AA	AA	AA
RosCOS1539-146	0	0	GG	GG	GG	GG	GG	GG	GG	GG	GG	GG	GG	GG	GG	GG	GG	GG	GG	GG	GG	GG	GG	GG	GG	GG	GG	GG	GG	GG	GG	GG	GG	GG	GG	GG	GG	GG	GG	GG	GG	GG	GG	GG	GG	GG	GG	GG	GG
RosCOS1539-480	0	0	GG	GG	GG	GG	GG	GG	GG	GG	GG	GG	GG	GG	GG	GG	GG	GG	GG	GG	GG	GG	GG	GG	GG	GG	GG	GG	GG	GG	GG	GG	GG	GG	GG	GG	GG	GG	GG	GG	GG	GG	GG	GG	GG	GG	GG	GG	GG
RosCOS1546-059	0	0	AA	AA	AA	AA	AA	AA	AA	AA	AA	AA	AA	AA	AA	AA	AA	AA	AA	AA	AA	AA	AA	AA	AA	AA	AA	AA	AA	AA	AA	AA	AA	AA	AA	AA	AA	AA	AA	AA	AA	AA	AA	AA	AA	AA	AA	AA	AA
RosCOS1549-533	0	0	AA	AA	AA	AA	AA	AA	AA	AA	AA	AA	AA	AA	AA	AA	AA	AA	AA	AA	AA	AA	AA	AA	AA	AA	AA	AA	AA	AA	AA	AA	AA	AA	AA	AA	AA	AA	AA	AA	AA	AA	AA	AA	AA	AA	AA	AA	AA
RosCOS1551-132	0	0	CC	CC	CC	CC	CC	CC	CC	CC	CC	CC	CC	CC	CC	CC	CC	CC	CC	CC	CC	CC	CC	CC	CC	CC	CC	CC	CC	CC	CC	CC	CC	CC	CC	CC	CC	CC	CC	CC	CC	CC	CC	CC	CC	CC	CC	CC	CC
RosCOS1559-306	0	0	AA	AA	AA	AA	AA	AA	AA	AA	AA	AA	AA	AA	AA	AA	AA	AA	AA	AA	AA	AA	AA	AA	AA	AA	AA	AA	AA	AA	AA	AA	AA	AA	AA	AA	AA	AA	AA	AA	AA	AA	AA	AA	AA	AC	AA	AA	AA
RosCOS1616-297	0	0	AA	AA	AA	AA	AA	AA	AA	AA	AA	AA	AA	AA	AA	AA	AA	AA	AA	AA	AA	AA	AA	AA	AA	AA	AA	AA	AA	AA	AA	AA	AA	AA	AA	AA	AA	AA	AA	AA	AA	AA	AA	AA	AA	AA	AA	AA	AA
RosCOS1616-356	0	0	AA	AA	AA	AA	AA	AA	AA	AA	AA	AA	AA	AA	AA	AA	AA	AA	AA	AA	AA	AA	AA	AA	AA	AA	AA	AA	AA	AA	AA	AA	AA	AA	AA	AA	AA	AA	AA	AA	AA	AA	AA	AA	AA	AA	AA	AA	AA
RosCOS1618-286	0	0	CC	CC	CC	CC	CC	CC	CC	CC	CC	CC	CC	CC	CC	CC	CC	CC	CC	CC	CC	CC	CC	CC	CC	CC	CC	CC	CC	CC	CC	CC	CC	CC	CC	CC	CC	CC	CC	CC	CC	CC	CC	CC	CC	CC	CC	CC	CC
RosCOS1618-422	0	0	AA	AA	AA	AA	AA	AA	AA	AA	AA	AA	AA	AA	AA	AA	AA	AA	AA	AA	AA	AA	AA	AA	AA	AA	AA	AA	AA	AA	AA	AA	AA	AA	AA	AA	AA	AA	AA	AA	AA	AA	AA	AA	AA	AA	AA	AA	AA
RosCOS1756-104	0	0	AA	AA	AA	AA	AA	AA	AA	AA	AA	AA	AA	AA	AA	AA	AA	AA	AA	AA	AA	AA	AA	AA	AA	AA	AA	AA	AA	AA	AA	AA	AA	AA	AA	AA	AA	AA	AA	AA	AA	AA	AA	AA	AA	AA	AA	AA	AA
RosCOS1765-372	0	0	GG	GG	GG	GG	GG	GG	GG	GG	GG	GG	GG	GG	GG	GG	GG	GG	GG	GG	GG	GG	GG	GG	GG	GG	GG	GG	GG	GG	GG	GG	GG	GG	GG	GG	GG	GG	GG	GG	GG	GG	GG	GG	GG	GG	GG	GG	GG
RosCOS1765-401	0	0	GG	GG	GG	GG	GG	GG	GG	GG	GG	GG	GG	GG	GG	GG	GG	GG	GG	GG	GG	GG	GG	GG	GG	GG	GG	GG	GG	GG	GG	GG	GG	GG	GG	GG	GG	GG	GG	GG	GG	GG	GG	GG	GG	GG	GG	GG	GG
RosCOS1790-520	0	0	GG	GG	GG	GG	GG	GG	GG	GG	GG	GG	GG	GG	GG	GG	GG	GG	GG	GG	GG	GG	GG	GG	GG	GG	GG	GG	GG	GG	GG	GG	GG	GG	GG	GG	GG	GG	GG	GG	GG	GG	GG	GG	GG	GG	GG	GG	GG
RosCOS1818-086	0	0	GG	GG	GG	GG	GG	GG	GG	GG	GG	GG	GG	GG	GG	GG	GG	GG	GG	GG	GG	GG	GG	GG	GG	GG	GG	GG	GG	GG	GG	GG	GG	GG	GG	GG	GG	GG	GG	GG	GG	GG	GG	GG	GG	GG	GG	GG	GG
RosCOS1828-405	0	0	GG	GG	GG	GG	GG	GG	GG	GG	GG	GG	GG	GG	GG	GG	GG	GG	GG	GG	GG	GG	GG	GG	GG	GG	GG	GG	GG	GG	GG	GG	GG	GG	GG	GG	GG	GG	GG	GG	GG	GG	GG	GG	GG	GG	GG	GG	GG
RosCOS1835-129	0	0	CC	CC	CC	CC	CC	CC	CC	CC	CC	CC	CC	CC	CC	CC	CC	CC	CC	CC	CC	CC	CC	CC	CC	CC	CC	CC	CC	CC	CC	CC	CC	CC	CC	CC	CC	CC	CC	CC	CC	CC	CC	CC	CC	CC	CC	CC	CC
RosCOS1919-113	0	0	GG	GG	GG	GG	GG	GG	GG	GG	GG	GG	GG	GG	GG	GG	GG	GG	GG	GG	GG	GG	GG	GG	GG	GG	GG	GG	GG	GG	GG	GG	GG	GG	GG	GG	GG	GG	GG	GG	GG	GG	GG	GG	GG	GG	GG	GG	GG
RosCOS2041-499	0	0	GG	GG	GG	GG	GG	GG	GG	GG	GG	GG	GG	GG	GG	GG	GG	GG	GG	GG	GG	GG	GG	GG	GG	GG	GG	GG	GG	GG	GG	GG	GG	GG	GG	GG	GG	GG	GG	GG	GG	GG	GG	GG	GG	GG	GG	GG	GG
RosCOS2092-129	0	0	AA	AA	AA	AA	AA	AA	AA	AA	AA	AA	AA	AA	AA	AA	AA	AA	AA	AA	AA	AA	AA	AA	AA	AA	AA	AA	AA	AA	AA	AA	AA	AA	AA	AA	AA	AA	AA	AA	AA	AA	AA	AA	AA	AA	AA	AA	AA
RosCOS2092-343	0	0	AA	AA	AA	AA	AA	AA	AA	AA	AA	AA	AA	AA	AA	AA	AA	AA	AA	AA	AA	AA	AA	AA	AA	AA	AA	AA	AA	AA	AA	AA	AA	AA	AA	AA	AA	AA	AA	AA	AA	AA	AA	AA	AA	AA	AA	AA	AA
RosCOS2143-270	0	0	CC	CC	CC	CC	CC	CC	CC	CC	CC	CC	CC	CC	CC	CC	CC	CC	CC	CC	CC	CC	CC	CC	CC	CC	CC	CC	CC	CC	CC	CC	CC	CC	CC	CC	CC	CC	CC	CC	CC	CC	CC	CC	CC	CC	CC	CC	CC
RosCOS2370-108	0	0	CC	CC	CC	CC	CC	CC	CC	CC	CC	CC	CC	CC	CC	CC	CC	CC	CC	CC	CC	CC	CC	CC	CC	CC	CC	CC	CC	CC	CC	CC	CC	CC	CC	CC	CC	CC	CC	CC	CC	CC	CC	CC	CC	CC	CC	CC	CC
RosCOS2373-074	0	0	GG	GG	GG	GG	GG	GG	GG	GG	GG	GG	GG	GG	GG	GG	GG	GG	GG	GG	GG	GG	GG	GG	GG	GG	GG	GG	GG	GG	GG	GG	GG	GG	GG	GG	GG	GG	GG	GG	GG	GG	GG	GG	GG	GG	GG	GG	GG
RosCOS2380-101	0	0	CC	CC	CC	CC	CC	CC	CC	CC	CC	CC	CC	CC	CC	CC	CC	CC	CC	CC	CC	CC	CC	CC	CC	CC	CC	CC	CC	CC	CC	CC	CC	CC	CC	CC	CC	CC	CC	CC	CC	CC	CC	CC	CC	CC	CC	CC	CC
RosCOS2380-161	0	0	CC	CC	CC	CC	CC	CC	CC	CC	CC	CC	CC	CC	CC	CC	CC	CC	CC	CC	CC	CC	CC	CC	CC	CC	CC	CC	CC	CC	CC	CC	CC	CC	CC	CC	CC	CC	CC	CC	CC	CC	CC	CC	CC	CC	CC	CC	CC
RosCOS2386-454	0	0	AA	AA	AA	AA	AA	AA	AA	AA	AA	AA	AA	AA	AA	AA	AA	AA	AA	AA	AA	AA	AA	AA	AA	AA	AA	AA	AA	AA	AA	AA	AA	AA	AA	AA	AA	AA	AA	AA	AA	AA	AA	AA	AA	AA	AA	AA	AA
RosCOS2586-117	0	0	GG	GG	GG	GG	GG	GG	GG	GG	GG	GG	GG	GG	GG	GG	GG	GG	GG	GG	GG	GG	GG	GG	GG	GG	GG	GG	GG	GG	GG	GG	GG	GG	GG	GG	GG	GG	GG	GG	GG	GG	GG	GG	GG	GG	GG	GG	GG
RosCOS2591-118	0	0	GG	GG	GG	GG	GG	GG	GG	GG	GG	GG	GG	GG	GG	GG	GG	GG	GG	GG	GG	GG	GG	GG	GG	GG	GG	GG	GG	GG	GG	GG	GG	GG	GG	GG	GG	GG	GG	GG	GG	GG	GG	GG	GG	GG	GG	GG	GG
RosCOS2597-392	0	0	CC	CC	CC	CC	CC	CC	CC	CC	CC	CC	CC	CC	CC	CC	CC	CC	CC	CC	CC	CC	CC	CC	CC	CC	CC	CC	CC	CC	CC	CC	CC	CC	CC	CC	CC	CC	CC	CC	CC	CC	CC	CC	CC	CC	CC	CC	CC
RosCOS2609-056	0	0	GG	GG	GG	GG	GG	GG	GG	GG	GG	GG	GG	GG	GG	GG	GG	GG	GG	GG	GG	GG	GG	GG	GG	GG	GG	GG	GG	GG	GG	GG	GG	GG	GG	GG	GG	GG	GG	GG	GG	GG	GG	GG	GG	GG	GG	GG	GG
RosCOS2609-266	0	0	AA	AA	AA	AA	AA	AA	AA	AA	AA	AA	AA	AA	AA	AA	AA	AA	AA	AA	AA	AA	AA	AA	AA	AA	AA	AA	AA	AA	AA	AA	AA	AA	AA	AA	AA	AA	AA	AA	AA	AA	AA	AA	AA	AA	AA	AA	AA
RosCOS2613-167	0	0	AA	AA	AA	AA	AA	AA	AA	AA	AA	AA	AA	AA	AA	AA	AA	AA	AA	AA	AA	AA	AA	AA	AA	AA	AA	AA	AA	AA	AA	AA	AA	AA	AA	AA	AA	AA	AA	AA	AA	AA	AA	AA	AA	AA	AA	AA	AA
RosCOS2633-111	0	0	AA	AA	AA	AA	AA	AA	AA	AA	AA	AA	AA	AA	AA	AA	AA	AA	AA	AA	AA	AA	AA	AA	AA	AA	AA	AA	AA	AA	AA	AA	AA	AA	AA	AA	AA	AA	AA	AA	AA	AA	AA	AA	AA	AA	AA	AA	AA
RosCOS2633-161	0	0	GG	GG	GG	GG	GG	GG	GG	GG	GG	GG	GG	GG	GG	GG	GG	GG	GG	GG	GG	GG	GG	GG	GG	GG	GG	GG	GG	GG	GG	GG	GG	GG	GG	GG	GG	GG	GG	GG	GG	GG	GG	GG	GG	GG	GG	GG	GG
RosCOS2633-261	0	0	AA	AA	AA	AA	AA	AA	AA	AA	AA	AA	AA	AA	AA	AA	AA	AA	AA	AA	AA	AA	AA	AA	AA	AA	AA	AA	AA	AA	AA	AA	AA	AA	AA	AA	AA	AA	AA	AA	AA	AA	AA	AA	AA	AA	AA	AA	AA
RosCOS2753-232	0	0	CC	CC	CC	CC	CC	CC	CC	CC	CC	CC	CC	CC	CC	CC	CC	CC	CC	CC	CC	CC	CC	CC	CC	CC	CC	CC	CC	CC	CC	CC	CC	CC	CC	CC	CC	CC	CC	CC	CC	CC	CC	CC	CC	CC	CC	CC	CC
RosCOS2825-299	0	0	AA	AA	AA	AA	AA	AA	AA	AA	AA	AA	AA	AA	AA	AA	AA	AA	AA	AA	AA	AA	AA	AA	AA	AA	AA	AA	AA	AA	AA	AA	AA	AA	AA	AA	AA	AA	AA	AA	AA	AA	AA	AA	AA	AA	AA	AA	AA
RosCOS3030-170	0	0	AA	AA	AA	AA	AA	AA	AA	AA	AA	AA	AA	AA	AA	AA	AA	AA	AA	AA	AA	AA	AA	AA	AA	AA	AA	AA	AA	AA	AA	AA	AA	AA	AA	AA	AA	AA	AA	AA	AA	AA	AA	AA	AA	AA	AA	AA	AA
RosCOS3319-121	0	0	GG	GG	GG	GG	GG	GG	GG	GG	GG	GG	GG	GG	GG	GG	GG	GG	GG	GG	GG	GG	GG	GG	GG	GG	GG	GG	GG	GG	GG	GG	GG	GG	GG	GG	GG	GG	GG	GG	GG	GG	GG	GG	GG	GG	GG	GG	GG
RosCOS3323-066	0	0	GG	GG	GG	GG	GG	GG	GG	GG	GG	GG	GG	GG	GG	GG	GG	GG	GG	GG	GG	GG	GG	GG	GG	GG	GG	GG	GG	GG	GG	GG	GG	GG	GG	GG	GG	GG	GG	GG	GG	GG	GG	GG	GG	GG	GG	GG	GG
RosCOS3434-131	0	0	GG	GG	GG	GG	GG	GG	GG	GG	GG	GG	GG	GG	GG	GG	GG	GG	GG	GG	GG	GG	GG	GG	GG	GG	GG	GG	GG	GG	GG	GG	GG	GG	GG	GG	GG	GG	GG	GG	GG	GG	GG	GG	GG	GG	GG	GG	GG
RosCOS3435-428	0	0	AA	AA	AA	AA	AA	AA	AA	AA	AA	AA	AA	AA	AA	AA	AA	AA	AA	AA	AA	AA	AA	AA	AA	AA	AA	AA	AA	AA	AA	AA	AA	AA	AA	AA	AA	AA	AA	AA	AA	AA	AA	AA	AA	AA	AA	AA	AA
RosCOS3437-232	0	0	AA	AA	AA	AA	AA	AA	AA	AA	AA	AA	AA	AA	AA	AA	AA	AA	AA	AA	AA	AA	AA	AA	AA	AA	AA	AA	AA	AA	AA	AA	AA	AA	AA	AA	AA	AA	AA	AA	AA	AA	AA	AA	AA	AA	AA	AA	AA
RosCOS3576-320	0	0	GG	GG	GG	GG	GG	GG	GG	GG	GG	GG	GG	GG	GG	GG	GG	GG	GG	GG	GG	GG	GG	GG	GG	GG	GG	GG	GG	GG	GG	GG	GG	GG	GG	GG	GG	GG	GG	GG	GG	GG	GG	GG	GG	GG	GG	GG	GG
RosCOS3576-387	0	0	AA	AA	AA	AA	AA	AA	AA	AA	AA	AA	AA	AA	AA	AA	AA	AA	AA	AA	AA	AA	AA	AA	AA	AA	AA	AA	AA	AA	AA	AA	AA	AA	AA	AA	AA	AA	AA	AA	AA	AA	AA	AA	AA	AA	AA	AA	AA
RosCOS3601-071	0	0	CC	CC	CC	CC	CC	CC	CC	CC	CC	CC	CC	CC	CC	CC	CC	CC	CC	CC	CC	CC	CC	CC	CC	CC	CC	CC	CC	CC	CC	CC	CC	CC	CC	CC	CC	CC	CC	CC	CC	CC	CC	CC	CC	CC	CC	CC	CC
RosCOS3679-192	0	0	GG	GG	GG	GG	GG	GG	GG	GG	GG	GG	GG	GG	GG	GG	GG	GG	GG	GG	GG	GG	GG	GG	GG	GG	GG	GG	GG	GG	GG	GG	GG	GG	GG	GG	GG	GG	GG	GG	GG	GG	GG	GG	GG	GG	GG	GG	GG
RosCOS3729-417	0	0	GG	GG	GG	GG	GG	GG	GG	GG	GG	GG	GG	GG	GG	GG	GG	GG	GG	GG	GG	GG	GG	GG	GG	GG	GG	GG	GG	GG	GG	GG	GG	GG	GG	GG	GG	GG	GG	GG	GG	GG	GG	GG	GG	GG	GG	GG	GG
RosCOS3732-078	0	0	CC	CC	CC	CC	CC	CC	CC	CC	CC	CC	CC	CC	CC	CC	CC	CC	CC	CC	CC	CC	CC	CC	CC	CC	CC	CC	CC	CC	CC	CC	CC	CC	CC	CC	CC	CC	CC	CC	CC	CC	CC	CC	CC	CC	CC	CC	CC
RosCOS3736-060	0	0	GG	GG	GG	GG	GG	GG	GG	GG	GG	GG	GG	GG	GG	GG	GG	GG	GG	GG	GG	GG	GG	GG	GG	GG	GG	GG	GG	GG	GG	GG	GG	GG	GG	GG	GG	GG	GG	GG	GG	GG	GG	GG	GG	GG	GG	GG	GG
RosCOS3742-114	0	0	CC	CC	CC	CC	CC	CC	CC	CC	CC	CC	CC	CC	CC	CC	CC	CC	CC	CC	CC	CC	CC	CC	CC	CC	CC	CC	CC	CC	CC	CC	CC	CC	CC	CC	CC	CC	CC	CC	CC	CC	CC	CC	CC	CC	CC	CC	CC
RosCOS3742-176	0	0	AA	AA	AA	AA	AA	AA	AA	AA	AA	AA	AA	AA	AA	AA	AA	AA	AA	AA	AA	AA	AA	AA	AA	AA	AA	AA	AA	AA	AA	AA	AA	AA	AA	AA	AA	AA	AA	AA	AA	AA	AA	AA	AA	AA	AA	AA	AA
RosCOS3742-259	0	0	CC	CC	CC	CC	CC	CC	CC	CC	CC	CC	CC	CC	CC	CC	CC	CC	CC	CC	CC	CC	CC	CC	CC	CC	CC	CC	CC	CC	CC	CC	CC	CC	CC	CC	CC	CC	CC	CC	CC	CC	CC	CC	CC	CC	CC	CC	CC
RosCOS3754-167	0	0	AA	AA	AA	AA	AA	AA	AA	AA	AA	AA	AA	AA	AA	AA	AA	AA	AA	AA	AA	AA	AA	AA	AA	AA	AA	AA	AA	AA	AA	AA	AA	AA	AA	AA	AA	AA	AA	AA	AA	AA	AA	AA	AA	AA	AA	AA	AA
RosCOS3763-062	0	0	CC	CC	CC	CC	CC	CC	CC	CC	CC	CC	CC	CC	CC	CC	CC	CC	CC	CC	CC	CC	CC	CC	CC	CC	CC	CC	CC	CC	CC	CC	CC	CC	CC	CC	CC	CC	CC	CC	CC	CC	CC	CC	CC	CC	CC	CC	CC
RosCOS3777-340	0	0	CC	CC	CC	CC	CC	CC	CC	CC	CC	CC	CC	CC	CC	CC	CC	CC	CC	CC	CC	CC	CC	CC	CC	CC	CC	CC	CC	CC	CC	CC	CC	CC	CC	CC	CC	CC	CC	CC	CC	CC	CC	CC	CC	CC	CC	CC	CC
RosCOS3782-122	0	0	CC	CC	CC	CC	CC	CC	CC	CC	CC	CC	CC	CC	CC	CC	CC	CC	CC	CC	CC	CC	CC	CC	CC	CC	CC	CC	CC	CC	CC	CC	CC	CC	CC	CC	CC	CC	CC	CC	CC	CC	CC	CC	CC	CC	CC	CC	CC
RosCOS3782-442	0	0	GG	GG	GG	GG	GG	GG	GG	GG	GG	GG	GG	GG	GG	GG	GG	GG	GG	GG	GG	GG	GG	GG	GG	GG	GG	GG	GG	GG	GG	GG	GG	GG	GG	GG	GG	GG	GG	GG	GG	GG	GG	GG	GG	GG	GG	GG	GG
RosCOS3782-552	0	0	GG	GG	GG	GG	GG	GG	GG	GG	GG	GG	GG	GG	GG	GG	GG	GG	GG	GG	GG	GG	GG	GG	GG	GG	GG	GG	GG	GG	GG	GG	GG	GG	GG	GG	GG	GG	GG	GG	GG	GG	GG	GG	GG	GG	GG	GG	GG
RosCOS3786-396	0	0	AA	AA	AA	AA	AA	AA	AA	AA	AA	AA	AA	AA	AA	AA	AA	AA	AA	AA	AA	AA	AA	AA	AA	AA	AA	AA	AA	AA	AA	AA	AA	AA	AA	AA	AA	AA	AA	AA	AA	AA	AA	AA	AA	AA	AA	AA	AA
RosCOS3802-247	0	0	GG	GG	GG	GG	GG	GG	GG	GG	GG	GG	GG	GG	GG	GG	GG	GG	GG	GG	GG	GG	GG	GG	GG	GG	GG	GG	GG	GG	GG	GG	GG	GG	GG	GG	GG	GG	GG	GG	GG	GG	GG	GG	GG	GG	GG	GG	GG
RosCOS0502-134	0	0	GG	GG	GG	GG	GG	GG	GG	GG	GG	GG	GG	GG	GG	GG	GG	GG	GG	GG	GG	GG	GG	GG	GG	GG	GG	GG	GG	GG	GG	GG	GG	GG	GG	GG	GG	GG	GG	GG	GG	GG	GG	GG	GG	--	GG	GG	GG
RosCOS0544-363	0	0	GG	GG	GG	GG	GG	GG	GG	GG	GG	GG	GG	GG	GG	GG	GG	GG	GG	GG	GG	GG	GG	GG	GG	GG	GG	GG	GG	GG	GG	GG	GG	GG	GG	GG	GG	GG	GG	GG	GG	GG	GG	GG	GG	GG	GG	GG	GG
RosCOS0548-123	0	0	AA	AA	AA	AA	AA	AA	AA	AA	AA	AA	AA	AA	AA	AA	AA	AA	AA	AA	AA	AA	AA	AA	AA	AA	AA	AA	AA	AA	AA	AA	AA	AA	AA	AA	AA	AA	AA	AA	AA	AA	AA	AA	AA	--	AA	AA	AA
RosCOS1004-260	0	0	AA	AA	AA	AA	AA	AA	AA	AA	AA	AA	AA	AA	AA	AA	AA	AA	AA	AA	AA	AA	AA	AA	AA	AA	AA	AA	AA	AA	AA	AA	AA	AA	AA	AA	AA	AA	AA	AA	AA	AA	AA	AA	AA	--	AA	AA	AA
RosCOS1207-093	0	0	AA	AA	AA	AA	AA	AA	AA	AA	AA	AA	AA	AA	AA	AA	AA	AA	AA	AA	AA	AA	AA	AA	AA	AA	AA	AA	AA	AA	AA	AA	AA	AA	AA	AA	AA	AA	AA	AA	AA	AA	AA	AA	AA	AA	AA	AA	AA
RosCOS1224-282	0	0	GG	GG	GG	GG	GG	GG	GG	GG	GG	GG	GG	GG	GG	GG	GG	GG	GG	GG	GG	GG	GG	GG	GG	GG	GG	GG	GG	GG	GG	GG	GG	GG	GG	GG	GG	GG	GG	GG	GG	GG	GG	GG	GG	GG	GG	GG	GG
RosCOS1232-306	0	0	AA	AA	AA	AA	AA	AA	AA	AA	AA	AA	AA	AA	--	AA	AA	AA	AA	AA	AA	AA	AA	AA	AA	AA	AA	AA	AA	AA	AA	AA	AA	AA	AA	AA	AA	AA	AA	AA	AA	AA	AA	AA	AA	AA	AA	AA	AA
RosCOS1252-088	0	0	GG	GG	GG	GG	GG	GG	GG	GG	GG	GG	GG	GG	GG	GG	GG	GG	GG	GG	GG	GG	GG	GG	GG	GG	GG	GG	GG	GG	GG	GG	GG	GG	GG	GG	GG	GG	GG	GG	GG	GG	GG	GG	GG	--	GG	GG	GG
RosCOS1310-102	0	0	AA	AA	AA	AA	AA	AA	AA	AA	AA	AA	AA	AA	AA	AA	AA	AA	AA	AA	AA	AA	AA	AA	AA	AA	AA	AA	AA	AA	AA	AA	AA	AA	AA	AA	AA	AA	AA	AA	AA	AA	AA	AA	AA	AA	AA	AA	AA
RosCOS1311-280	0	0	CC	CC	CC	CC	CC	CC	CC	CC	CC	CC	CC	CC	CC	CC	CC	CC	CC	CC	CC	CC	CC	CC	CC	CC	CC	CC	CC	CC	CC	CC	CC	CC	CC	CC	CC	CC	CC	CC	CC	CC	CC	CC	CC	CC	CC	CC	CC
RosCOS1363-161	0	0	CC	CC	CC	CC	CC	CC	CC	CC	CC	CC	CC	CC	CC	CC	CC	CC	CC	CC	CC	CC	CC	CC	CC	CC	CC	CC	CC	CC	CC	CC	CC	CC	CC	CC	CC	CC	CC	CC	CC	CC	CC	CC	CC	--	CC	CC	CC
RosCOS1406-327	0	0	CC	CC	CC	CC	CC	CC	CC	CC	CC	CC	CC	CC	CC	CC	CC	CC	CC	CC	CC	CC	CC	CC	CC	CC	CC	CC	CC	CC	CC	CC	CC	CC	CC	CC	CC	CC	CC	CC	CC	CC	CC	CC	CC	CC	CC	CC	CC
RosCOS1448-113	0	0	AA	AA	AA	AA	AA	AA	AA	AA	AA	AA	AA	AA	--	AA	AA	AA	AA	AA	AA	AA	AA	AA	AA	AA	AA	AA	AA	AA	AA	AA	AA	AA	AA	AA	AA	AA	AA	AA	AA	AA	AA	AA	AA	AA	AA	AA	AA
RosCOS1540-058	0	0	AA	AA	AA	AA	AA	AA	AA	AA	AA	AA	AA	AA	AA	AA	AA	AA	AA	AA	AA	AA	AA	AA	AA	AA	AA	AA	AA	AA	AA	AA	AA	AA	AA	AA	AA	AA	AA	AA	AA	AA	AA	AA	AA	AA	AA	AA	AA
RosCOS1604-339	0	0	CC	CC	CC	CC	CC	CC	CC	CC	CC	CC	CC	CC	CC	CC	CC	CC	CC	CC	CC	CC	CC	CC	CC	CC	CC	CC	CC	CC	CC	CC	CC	CC	CC	CC	CC	CC	CC	CC	CC	CC	CC	CC	CC	CC	CC	CC	CC
RosCOS1619-289	0	0	AA	AA	AA	AA	AA	AA	AA	AA	AA	AA	AA	AA	AA	AA	AA	AA	AA	AA	AA	AA	AA	AA	AA	AA	AA	AA	AA	AA	AA	AA	AA	AA	AA	AA	AA	AA	AA	AA	AA	AA	AA	AA	AA	AA	AA	AA	AA
RosCOS1765-517	0	0	AA	AA	AA	AA	AA	AA	AA	AA	AA	AA	AA	AA	AA	AA	AA	AA	AA	AA	AA	AA	AA	AA	AA	AA	AA	AA	AA	AA	AA	AA	AA	AA	AA	AA	AA	AA	AA	AA	AA	AA	AA	AA	AA	--	AA	AA	AA
RosCOS2051-059	0	0	GG	GG	GG	GG	GG	GG	GG	GG	GG	GG	GG	GG	GG	GG	GG	GG	GG	GG	GG	GG	GG	GG	GG	GG	GG	GG	GG	GG	GG	GG	GG	GG	GG	GG	GG	GG	GG	GG	GG	GG	GG	GG	GG	GG	GG	GG	GG
RosCOS2599-403	0	0	AA	AA	AA	AA	AA	AA	AA	AA	AA	AA	AA	AA	AA	AA	AA	AA	AA	AA	AA	AA	AA	AA	AA	AA	AA	AA	AA	AA	AA	AA	AA	AA	AA	AA	AA	AA	AA	AA	AA	AA	AA	AA	AA	--	AA	AA	AA
RosCOS2612-347	0	0	GG	GG	GG	GG	GG	GG	GG	GG	GG	GG	GG	GG	GG	GG	GG	GG	GG	GG	GG	GG	GG	GG	GG	GG	GG	GG	GG	GG	GG	GG	GG	GG	GG	GG	GG	GG	GG	GG	GG	GG	GG	GG	GG	GG	GG	GG	GG
RosCOS2626-078	0	0	CC	CC	CC	CC	CC	CC	CC	CC	CC	CC	CC	CC	CC	CC	CC	CC	CC	CC	CC	CC	CC	CC	CC	CC	CC	CC	CC	CC	CC	CC	CC	CC	CC	CC	CC	CC	CC	CC	CC	CC	CC	CC	CC	--	CC	CC	CC
RosCOS2639-062	0	0	GG	GG	GG	GG	GG	GG	GG	GG	GG	GG	GG	GG	GG	GG	GG	GG	GG	GG	GG	GG	GG	GG	GG	GG	GG	GG	GG	GG	GG	GG	GG	GG	GG	GG	GG	GG	GG	GG	GG	GG	GG	GG	GG	GG	GG	GG	GG
RosCOS3732-140	0	0	GG	GG	GG	GG	GG	GG	GG	GG	GG	GG	GG	GG	GG	GG	GG	GG	GG	GG	GG	GG	GG	GG	GG	GG	GG	GG	GG	GG	GG	GG	GG	GG	GG	GG	GG	GG	GG	GG	GG	GG	GG	GG	GG	--	GG	GG	GG
RosCOS3738-215	0	0	GG	GG	GG	GG	GG	GG	GG	GG	GG	GG	GG	GG	GG	GG	GG	GG	GG	GG	GG	GG	GG	GG	GG	GG	GG	GG	GG	GG	GG	GG	GG	GG	GG	GG	GG	GG	GG	GG	GG	GG	GG	GG	GG	GG	GG	GG	GG
RosCOS0519-218	0	0	AA	AA	AA	AA	AA	AA	AA	AA	AA	AA	AA	AA	--	AA	AA	AA	AA	AA	AA	AA	AA	AA	AA	AA	AA	AA	AA	AA	AA	AA	AA	AA	AA	AA	AA	AA	AA	AA	AA	AA	AA	AA	AA	AA	AA	AA	AA
RosCOS1107-107	0	0	GG	GG	GG	GG	GG	GG	GG	GG	GG	GG	GG	GG	GG	GG	GG	GG	GG	GG	GG	GG	GG	GG	GG	GG	GG	GG	GG	GG	GG	GG	GG	GG	GG	GG	GG	GG	GG	GG	GG	GG	GG	GG	GG	GG	GG	GG	GG
RosCOS3819-166	0	0	CC	CC	CC	CC	CC	CC	CC	CC	CC	CC	CC	CC	--	CC	CC	CC	CC	CC	CC	CC	CC	CC	CC	CC	CC	CC	CC	CC	CC	CC	CC	CC	CC	CC	CC	CC	CC	CC	CC	CC	CC	CC	CC	CC	CC	CC	CC
RosCOS1207-442	0	0	GG	GG	GG	GG	GG	GG	GG	GG	GG	GG	GG	GG	GG	GG	GG	GG	GG	GG	GG	GG	GG	GG	GG	GG	GG	GG	GG	GG	GG	GG	--	GG	GG	GG	GG	GG	--	GG	GG	GG	GG	GG	GG	GG	GG	GG	GG
RosCOS1327-393	0	0	GG	GG	GG	GG	GG	GG	GG	GG	GG	GG	GG	GG	--	--	GG	GG	GG	GG	GG	GG	GG	GG	GG	GG	GG	GG	GG	GG	GG	GG	GG	GG	GG	GG	GG	GG	GG	GG	GG	GG	GG	GG	GG	GG	GG	GG	GG
RosCOS1689-287	0	0	AA	AA	AA	AA	AA	AA	AA	AA	AA	AA	AA	AA	--	AA	AA	AA	AA	AA	AA	AA	AA	AA	AA	AA	AA	AA	AA	AA	AA	AA	AA	AA	AA	AA	AA	AA	--	AA	AA	AA	AA	--	AA	AA	AA	AA	AA
snp_scaffold_3_118265	0	118265	AA	AG	AA	AA	AA	AA	AA	AA	AA	AA	AA	AA	AA	AA	AA	AA	AA	AA	AA	AA	AA	AA	AA	AA	AA	AA	AA	AA	AA	AA	AA	AA	AA	AA	AA	AA	AA	AA	AA	AA	AA	AA	AA	AA	AA	AA	AA
snp_scaffold_3_130507	0	130507	GG	--	GG	GG	GG	GG	GG	GG	GG	GG	GG	GG	GG	GG	GG	GG	GG	GG	GG	GG	GG	GG	GG	GG	GG	GG	GG	GG	GG	GG	GG	GG	GG	GG	GG	GG	GG	GG	GG	GG	GG	GG	GG	GG	GG	GG	GG
snp_scaffold_3_146105	0	146105	AA	AG	AA	AA	AA	AA	AA	AA	AA	AA	AA	AA	AA	AA	AA	AA	AA	AA	AA	AA	AA	AA	AA	AA	AA	AA	AA	AA	AA	AA	AA	AA	AA	AA	AA	AA	AA	AA	AA	AA	AA	AA	AA	AA	AA	AA	AA
snp_scaffold_3_254691	0	254691	GG	AG	GG	GG	GG	GG	GG	GG	GG	GG	GG	GG	GG	GG	GG	GG	GG	GG	GG	GG	GG	GG	GG	GG	GG	GG	GG	GG	GG	GG	GG	GG	GG	GG	GG	GG	GG	GG	GG	GG	GG	GG	GG	--	GG	GG	GG
snp_scaffold_2_255513	0	255513	AA	AA	AA	AA	AA	AA	AA	AA	AA	AA	AA	AA	AA	AA	AA	AA	AA	AA	AA	AA	AA	AA	AA	AA	AA	AA	AA	AA	AA	AA	AA	AA	AA	AA	AA	AA	AA	AA	AA	AA	AA	AA	AA	--	AA	AA	AA
snp_scaffold_5_274325	0	274325	AA	CC	CC	AC	CC	CC	AC	CC	CC	CC	AC	AC	CC	AC	CC	CC	AC	AC	CC	CC	AC	CC	AC	AC	CC	AC	CC	AC	CC	AC	CC	AC	CC	CC	AC	AC	AC	AC	AC	CC	CC	CC	CC	CC	CC	CC	AC
snp_scaffold_8_319604	0	319604	AA	AA	AA	AA	AA	AA	AA	AA	AA	AA	AA	AA	AA	AA	AA	AA	AA	AA	AA	AA	AA	AA	AA	AA	AA	AA	AA	AA	AA	AA	AA	AA	AA	AA	AA	AA	AA	AA	AA	AA	AA	AA	AA	AA	AA	AA	AA
snp_scaffold_2_777001	0	777001	AA	AA	AC	AC	AC	AC	AA	AC	AC	AC	AC	AA	AC	AC	AC	AC	AC	AC	AA	AA	AC	AC	AC	AC	AC	AC	AC	AA	AC	AC	AA	AA	AC	AC	AA	AC	AC	AA	AC	AA	AA	AC	AC	AC	AC	AC	AC
snp_scaffold_2_2465265	0	2465265	AA	AA	AA	AA	AA	AA	AA	AA	AA	AA	AA	AA	AA	AA	AA	AA	AA	AA	AA	AA	AA	AA	AA	AA	AA	AA	AA	AA	AA	AA	AA	AA	AA	AA	AA	AA	AA	AA	AA	AA	AA	AA	AA	AA	AA	AA	AA
snp_scaffold_3_2976417	0	2976417	GG	GG	GG	GG	GG	GG	GG	GG	GG	GG	GG	GG	GG	GG	GG	GG	GG	GG	GG	GG	GG	GG	GG	GG	GG	GG	GG	GG	GG	GG	GG	GG	GG	GG	GG	GG	GG	GG	GG	GG	GG	GG	GG	GG	GG	GG	GG
snp_scaffold_3_3220550	0	3220550	AA	AA	AA	AA	AA	AA	AA	AA	AA	AA	AA	AA	AA	AA	AA	AA	AA	AA	AA	AA	AA	AA	AA	AA	AA	AA	AA	AA	AA	AA	AA	AA	AA	AA	AA	AA	AA	AA	AA	AA	AA	AA	AA	AA	AA	AA	AA
snp_scaffold_3_3799106	0	3799106	AG	GG	GG	AG	GG	AG	GG	AG	GG	GG	GG	AG	AG	GG	GG	GG	AG	GG	AG	AG	GG	AG	GG	GG	AG	GG	GG	GG	AG	AG	GG	GG	GG	AG	AG	GG	GG	GG	AG	GG	GG	AG	GG	AG	AG	AG	AG
snp_scaffold_1_4526676	0	4526676	GG	GG	GG	GG	GG	GG	GG	GG	GG	GG	GG	GG	GG	GG	GG	GG	GG	GG	GG	GG	GG	GG	GG	GG	GG	GG	GG	GG	GG	GG	GG	GG	GG	GG	GG	GG	GG	GG	GG	GG	GG	GG	GG	GG	GG	GG	GG
snp_scaffold_2_4947054	0	4947054	AG	--	AA	AA	AG	AA	AG	AA	AG	AG	AA	AG	AA	AA	AA	AG	AA	AA	AG	AG	AG	AA	AA	AG	AA	AG	AA	AG	AA	AA	AG	AG	AA	AG	AG	AA	AA	AG	AA	AG	AG	AA	AG	AA	AA	AG	--
snp_scaffold_4_5511396	0	5511396	AA	AA	AA	AA	AA	AA	AA	AA	AA	AA	AA	AA	AA	AA	AA	AA	AA	AA	AA	AA	AA	AA	AA	AA	AA	AA	AA	AA	AA	AA	AA	AA	AA	AA	AA	AA	AA	AA	AA	AA	AA	AA	AA	AA	AA	AA	AA
snp_scaffold_4_6329076	0	6329076	AG	AG	GG	GG	GG	GG	GG	GG	GG	GG	GG	GG	GG	GG	GG	GG	GG	GG	GG	GG	GG	GG	GG	GG	GG	GG	GG	GG	GG	GG	GG	GG	GG	GG	GG	GG	GG	GG	GG	GG	GG	GG	GG	--	GG	GG	GG
snp_scaffold_4_6390855	0	6390855	AG	AG	GG	GG	GG	GG	GG	GG	GG	GG	GG	GG	GG	GG	GG	GG	GG	GG	GG	GG	GG	GG	GG	GG	GG	GG	GG	GG	GG	GG	GG	GG	GG	GG	GG	GG	GG	GG	GG	GG	GG	GG	GG	GG	GG	GG	GG
snp_scaffold_2_9310809	0	9310809	AA	AA	AA	AA	AA	AA	AA	AA	AA	AA	AA	AA	AA	AA	AA	AA	AA	AA	AA	AA	AA	AA	AA	AA	AA	AA	AA	AA	AA	AA	AA	AA	AA	AA	AA	AA	AA	AA	AA	AA	AA	AA	AA	AA	AA	AA	AA
snp_scaffold_6_9779981	0	9779981	AG	AA	AG	AG	AA	AG	AG	AG	AG	AA	AA	AG	AA	AG	AG	AG	--	AG	AG	AA	AA	AG	AG	AG	AA	AA	AA	AG	AA	AA	AG	AG	AG	AG	AG	AA	AG	AA	AG	AA	AA	AG	AG	AA	AA	AG	AG
snp_scaffold_6_9991340	0	9991340	AC	CC	AC	AC	AC	AA	AC	AA	AA	CC	AC	AA	CC	AA	AC	AC	--	AA	AC	AC	CC	AC	AA	AC	CC	AC	AC	AC	AC	AC	AC	AC	AC	AC	AC	CC	AA	AC	AC	CC	AC	AC	AA	AC	AC	AC	--
snp_scaffold_6_10042074	0	10042074	AC	CC	AC	AC	CC	AC	AC	AC	AC	CC	CC	AC	CC	AC	AC	AC	AC	AC	AC	CC	CC	AC	AC	AC	CC	CC	CC	AC	CC	CC	AC	AC	AC	AC	AC	CC	AC	CC	AC	CC	CC	AC	AC	CC	CC	AC	AC
snp_scaffold_6_10072742	0	10072742	AG	AA	AG	AG	AA	AG	AG	AG	AG	AA	AA	AG	AA	AG	AG	AG	AG	AG	AG	AA	AA	AG	AG	AG	AA	AA	AA	AG	AA	AA	AG	AG	AG	AG	AG	AA	AG	AA	AG	AA	AA	AG	AG	AA	AA	AG	AG
snp_scaffold_6_10183677	0	10183677	CC	CC	CC	CC	CC	CC	CC	CC	CC	CC	CC	CC	CC	CC	CC	CC	CC	CC	CC	CC	CC	CC	CC	CC	CC	CC	CC	CC	CC	CC	CC	CC	CC	CC	CC	CC	CC	CC	CC	CC	CC	CC	CC	CC	CC	CC	CC
snp_scaffold_6_11771715	0	11771715	AC	CC	CC	AC	CC	CC	AC	CC	CC	AC	CC	CC	AC	CC	AC	AC	CC	CC	AC	CC	AC	AC	CC	AC	AC	CC	CC	AC	CC	CC	AC	AC	AC	AC	AC	AC	CC	CC	AC	AC	CC	AC	CC	CC	CC	AC	--
snp_scaffold_6_12127545	0	12127545	CC	CC	CC	CC	CC	CC	CC	CC	CC	CC	CC	CC	CC	CC	CC	CC	CC	CC	CC	CC	CC	CC	CC	CC	CC	CC	CC	CC	CC	CC	CC	CC	CC	CC	CC	CC	CC	CC	CC	CC	CC	CC	CC	--	CC	CC	CC
snp_scaffold_6_12499978	0	12499978	GG	GG	GG	GG	GG	GG	GG	GG	GG	GG	GG	GG	GG	GG	GG	GG	GG	GG	GG	GG	GG	GG	GG	GG	GG	GG	GG	GG	GG	GG	GG	GG	GG	GG	GG	GG	GG	GG	GG	GG	GG	GG	GG	GG	GG	GG	GG
snp_scaffold_6_13654909	0	13654909	GG	GG	GG	GG	GG	GG	GG	GG	GG	GG	GG	GG	GG	GG	GG	GG	GG	GG	GG	GG	GG	GG	GG	GG	GG	GG	GG	GG	GG	GG	GG	GG	GG	GG	GG	GG	GG	GG	GG	GG	GG	GG	GG	GG	GG	GG	GG
snp_scaffold_1_13752709	0	13752709	AA	AA	AA	AA	AA	AA	AA	AA	AA	AA	AA	AA	AA	AA	AA	AA	AA	AA	AA	AA	AA	AA	AA	AA	AA	AA	AA	AA	AA	AA	AA	AA	AA	AA	AA	AA	AA	AA	AA	AA	AA	AA	AA	AA	AA	AA	AA
snp_scaffold_3_17334837	0	17334837	AA	AA	AA	AA	AA	AA	AA	AA	AA	AA	AA	AA	AA	AA	AA	AA	AA	AA	AA	AA	AA	AA	AA	AA	AA	AA	AA	AA	AA	AA	AA	AA	AA	AA	AA	AA	AA	AA	AA	AA	AA	AA	AA	AA	AA	AA	AA
snp_scaffold_3_17341453	0	17341453	AA	AA	AA	AA	AA	AA	AA	AA	AA	AA	AA	AA	AA	AA	AA	AA	AA	AA	AA	AA	AA	AA	AA	AA	AA	AA	AA	AA	AA	AA	AA	AA	AA	AA	AA	AA	AA	AA	AA	AA	AA	AA	AA	AA	AA	AA	AA
snp_scaffold_8_17395002	0	17395002	GG	GG	GG	GG	GG	GG	GG	GG	GG	GG	GG	GG	GG	GG	GG	GG	GG	GG	GG	GG	GG	GG	GG	GG	GG	GG	GG	GG	GG	GG	GG	GG	GG	GG	GG	GG	GG	GG	GG	GG	GG	GG	GG	--	GG	GG	GG
snp_scaffold_3_17617694	0	17617694	GG	GG	GG	GG	GG	GG	GG	GG	GG	GG	GG	GG	GG	GG	GG	GG	GG	GG	GG	GG	GG	GG	GG	GG	GG	GG	GG	GG	GG	GG	GG	GG	GG	GG	GG	GG	GG	GG	GG	GG	GG	GG	GG	GG	GG	GG	GG
snp_scaffold_3_17647552	0	17647552	GG	GG	GG	GG	GG	GG	GG	GG	GG	GG	GG	GG	GG	GG	GG	GG	GG	GG	GG	GG	GG	GG	GG	GG	GG	GG	GG	GG	GG	GG	GG	GG	GG	GG	GG	GG	GG	GG	GG	GG	GG	GG	GG	GG	GG	GG	GG
snp_scaffold_3_17724051	0	17724051	AA	AA	AA	AA	AA	AA	AA	AA	AA	AA	AA	AA	AA	AA	AA	AA	AA	AA	AA	AA	AA	AA	AA	AA	AA	AA	AA	AA	AA	AA	AA	AA	AA	AA	AA	AA	AA	AA	AA	AA	AA	AA	AA	AA	AA	AA	AA
snp_scaffold_2_18006017	0	18006017	AG	GG	GG	GG	AG	GG	AG	GG	AG	AG	GG	AG	GG	GG	GG	AG	GG	GG	AG	AG	AG	GG	AG	AG	AG	AG	--	GG	GG	AG	AG	AG	AG	AG	AG	GG	GG	AG	GG	AG	AG	GG	AG	GG	GG	AG	--
snp_scaffold_8_18584856	0	18584856	AG	GG	GG	AG	GG	AG	AG	GG	AG	AG	AG	AG	AG	GG	GG	AG	AG	AG	AG	AG	GG	AG	AG	GG	GG	GG	GG	AG	GG	GG	GG	AG	AG	GG	GG	AG	AG	GG	GG	GG	AG	AG	GG	GG	GG	GG	AG
snp_scaffold_8_19083769	0	19083769	AA	AA	AA	AA	AA	AA	AA	AA	AA	AA	AA	AA	AA	AA	AA	AA	AA	AA	AA	AA	AA	AA	AA	AA	AA	AA	AA	AA	AA	AA	AA	AA	AA	AA	AA	AA	AA	AA	AA	AA	AA	AA	AA	AA	AA	AA	AA
snp_scaffold_8_19159365	0	19159365	AA	AA	AA	AA	AA	AA	AA	AA	AA	AA	AA	AA	AA	AA	AA	AA	AA	AA	AA	AA	AA	AA	AA	AA	AA	AA	AA	AA	AA	AA	AA	AA	AA	AA	AA	AA	AA	AA	AA	AA	AA	AA	AA	AA	AA	AA	AA
snp_scaffold_8_19468288	0	19468288	GG	GG	GG	GG	GG	GG	GG	GG	GG	GG	GG	GG	GG	GG	GG	GG	GG	GG	GG	GG	GG	GG	GG	GG	GG	GG	GG	GG	GG	GG	GG	GG	GG	GG	GG	GG	GG	GG	GG	GG	GG	GG	GG	GG	GG	GG	GG
snp_scaffold_3_20708288	0	20708288	AA	AA	AA	AA	AA	AA	AA	AA	AA	AA	AA	AA	AA	AA	AA	AA	AA	AA	AA	AA	AA	AA	AA	AA	AA	AA	AA	AA	AA	AA	AA	AA	AA	AA	AA	AA	AA	AA	AA	AA	AA	AA	AA	AA	AA	AA	AA
snp_scaffold_6_25697700	0	25697700	CC	CC	CC	CC	CC	CC	CC	CC	CC	CC	CC	CC	CC	CC	CC	CC	CC	CC	CC	CC	CC	CC	CC	CC	CC	CC	CC	CC	CC	CC	CC	CC	CC	CC	CC	CC	CC	CC	CC	CC	CC	CC	CC	CC	CC	CC	CC
snp_scaffold_6_25728897	0	25728897	GG	GG	AG	GG	GG	GG	GG	GG	GG	AG	AG	GG	AG	GG	GG	GG	--	GG	GG	GG	AG	GG	GG	GG	GG	AG	GG	GG	AG	AG	AG	GG	GG	GG	GG	AG	GG	GG	AG	AG	AG	GG	GG	AG	AG	GG	GG
snp_scaffold_6_25736046	0	25736046	CC	CC	AC	CC	CC	CC	CC	CC	CC	AC	AC	CC	AC	CC	CC	CC	AC	CC	CC	CC	AC	CC	CC	CC	CC	AC	CC	CC	AC	AC	AC	CC	CC	CC	CC	AC	CC	CC	AC	AC	AC	CC	CC	AC	AC	CC	CC
snp_scaffold_6_25975224	0	25975224	GG	GG	GG	GG	GG	GG	GG	GG	GG	GG	GG	GG	GG	GG	GG	GG	GG	GG	GG	GG	GG	GG	GG	GG	GG	GG	GG	GG	GG	GG	GG	GG	GG	GG	GG	GG	GG	GG	GG	GG	GG	GG	GG	GG	GG	GG	GG
snp_scaffold_4_26802128	0	26802128	AA	AA	AC	AC	AA	AC	AA	AA	AA	AA	AC	AC	AC	AC	AC	AA	AC	AC	AC	AA	AA	AA	AA	AA	AA	AA	AC	AA	AC	AA	AA	AC	AA	AC	AC	AA	AC	AA	AC	AC	AA	AA	AC	AC	AC	AA	AA
snp_scaffold_1_27126262	0	27126262	GG	GG	GG	GG	GG	GG	GG	GG	GG	GG	GG	GG	GG	GG	GG	GG	GG	GG	GG	GG	GG	GG	GG	GG	GG	GG	GG	GG	GG	GG	GG	GG	GG	GG	GG	GG	GG	GG	GG	GG	GG	GG	GG	GG	GG	GG	GG
snp_scaffold_4_27209368	0	27209368	AA	AA	AA	AA	AA	AA	AA	AA	AA	AA	AA	AA	AA	AA	AA	AA	AA	AA	AA	AA	AA	AA	AA	AA	AA	AA	AA	AA	AA	AA	AA	AA	AA	AA	AA	AA	AA	AA	AA	AA	AA	AA	AA	AA	AA	AA	AA
snp_scaffold_1_27238050	0	27238050	AA	AA	AA	AA	AA	AA	AA	AA	AA	AA	AA	AA	AA	AA	AA	AA	AA	AA	AA	AA	AA	AA	AA	AA	AA	AA	AA	AA	AA	AA	AA	AA	AA	AA	AA	AA	AA	AA	AA	AA	AA	AA	AA	AA	AA	AA	AA
snp_scaffold_1_27285337	0	27285337	CC	CC	CC	CC	CC	CC	CC	CC	CC	CC	CC	CC	CC	CC	CC	CC	CC	CC	CC	CC	CC	CC	CC	CC	CC	CC	CC	CC	CC	CC	CC	CC	CC	CC	CC	CC	CC	CC	CC	CC	CC	CC	CC	CC	CC	CC	CC
snp_scaffold_4_27418747	0	27418747	AA	AA	AA	AA	AA	AA	AA	AA	AA	AA	AA	AA	AA	AA	AA	AA	AA	AA	AA	AA	AA	AA	AA	AA	AA	AA	AA	AA	AA	AA	AA	AA	AA	AA	AA	AA	AA	AA	AA	AA	AA	AA	AA	AA	AA	AA	AA
snp_scaffold_4_27642752	0	27642752	GG	GG	GG	GG	GG	GG	GG	GG	GG	GG	GG	GG	GG	GG	GG	GG	GG	GG	GG	GG	GG	GG	GG	GG	GG	GG	GG	GG	GG	GG	GG	GG	GG	GG	GG	GG	GG	GG	GG	GG	GG	GG	GG	GG	GG	GG	GG
snp_scaffold_4_27671771	0	27671771	GG	GG	GG	GG	GG	GG	GG	GG	GG	GG	GG	GG	GG	GG	GG	GG	GG	GG	GG	GG	GG	GG	GG	GG	GG	GG	GG	GG	GG	GG	GG	GG	GG	GG	GG	GG	GG	GG	GG	GG	GG	GG	GG	GG	GG	GG	GG
snp_scaffold_4_30151006	0	30151006	AA	AA	AA	AA	AA	AA	AA	AA	AA	AA	AA	AA	--	AA	AA	AA	AA	AA	AA	AA	AA	AA	AA	AA	AA	AA	AA	AA	AA	AA	AA	AA	AA	AA	AA	AA	AA	AA	AA	AA	AA	AA	AA	AA	AA	AA	AA
snp_scaffold_1_34844992	0	34844992	CC	CC	CC	CC	CC	CC	CC	CC	CC	CC	CC	CC	CC	CC	CC	CC	CC	CC	CC	CC	CC	CC	CC	CC	CC	CC	CC	CC	CC	CC	CC	CC	CC	CC	CC	CC	CC	CC	CC	CC	CC	CC	CC	CC	CC	CC	CC
snp_scaffold_1_41535285	0	41535285	AA	GG	GG	GG	AG	GG	AG	GG	AG	GG	AG	AG	GG	GG	GG	AG	AG	AG	AG	GG	GG	GG	AG	AG	GG	GG	AG	GG	GG	GG	AG	GG	GG	GG	AG	AG	AG	GG	GG	AG	GG	AG	AG	GG	GG	GG	GG
snp_scaffold_1_46157131	0	46157131	AC	CC	CC	CC	CC	CC	CC	CC	CC	CC	CC	CC	CC	CC	CC	CC	CC	CC	CC	CC	CC	CC	CC	CC	CC	CC	CC	CC	CC	CC	CC	CC	CC	CC	CC	CC	CC	CC	CC	CC	CC	CC	CC	CC	CC	CC	CC
SNP_IGA_679	1	94646	AG	AA	AA	AA	AA	AA	AA	AA	AA	AA	AA	AA	AA	AA	AA	AA	AA	AA	AA	AA	AA	AA	AA	AA	AA	AA	AA	AA	AA	AA	AA	AA	AA	AA	AA	AA	AA	AA	AA	AA	AA	AA	AA	AA	AA	AA	AA
SNP_IGA_1003	1	149552	AG	AA	AA	AA	AA	AA	AA	AA	AA	AA	AA	AA	AA	AA	AA	AA	AA	AA	AA	AA	AA	AA	AA	AA	AA	AA	AA	AA	AA	AA	AA	AA	AA	AA	AA	AA	AA	AA	AA	AA	AA	AA	AA	AA	AA	AA	AA
SNP_IGA_1034	1	155117	GG	GG	GG	GG	GG	GG	GG	GG	GG	GG	GG	GG	GG	GG	GG	GG	GG	GG	GG	GG	GG	GG	GG	GG	GG	GG	GG	GG	GG	GG	GG	GG	GG	GG	GG	GG	GG	GG	GG	GG	GG	GG	GG	GG	GG	GG	GG
SNP_IGA_1103	1	186183	AC	CC	CC	CC	CC	CC	CC	CC	CC	CC	CC	CC	CC	CC	CC	CC	CC	CC	CC	CC	CC	CC	CC	CC	CC	CC	CC	CC	CC	CC	CC	CC	CC	CC	CC	CC	CC	CC	CC	CC	CC	CC	CC	CC	CC	CC	CC
SNP_IGA_1129	1	209703	AA	GG	AA	AG	AG	AA	AG	AG	AA	AA	AA	AG	AG	AA	AA	AA	AG	AG	AA	AG	AG	AA	AA	AA	AA	AG	AA	AA	AG	AG	AG	AA	AG	AA	AA	AA	AA	AA	AG	AA	AA	AA	AA	AA	AA	AG	AG
SNP_IGA_1455	1	365034	AG	GG	GG	GG	GG	AG	GG	GG	AG	AG	AG	GG	GG	AG	AG	AG	GG	GG	AG	GG	GG	AG	AG	AG	AG	GG	AG	AG	GG	GG	GG	AG	GG	AG	AG	AG	AG	AG	GG	AG	AG	AG	AG	AG	AG	GG	--
SNP_IGA_1640	1	444438	AA	AA	AA	AA	AA	AA	AA	AA	AA	AA	AA	AA	AA	AA	AA	AA	AA	AA	AA	AA	AA	AA	AA	AA	AA	AA	AA	AA	AA	AA	AA	AA	AA	AA	AA	AA	AA	AA	AA	AA	AA	AA	AA	AA	AA	AA	AA
SNP_IGA_2006	1	635219	AC	CC	AA	AC	AC	AC	AC	AC	AC	AC	AC	AC	AC	AC	AC	AC	AC	AC	AC	AC	AC	AC	AC	AC	AC	AC	AC	AC	AC	AC	AC	AC	AC	AC	AC	AC	AC	AC	AC	AC	AC	AC	AC	AC	AC	AC	AC
SNP_IGA_2056	1	639558	AC	AA	CC	AC	AC	AC	AC	AC	AC	AC	AC	AC	AC	AC	AC	AC	AC	AC	AC	AC	AC	AC	AC	AC	AC	AC	AC	AC	AC	AC	AC	AC	AC	AC	AC	AC	AC	AC	AC	AC	AC	AC	AC	AC	AC	AC	AC
SNP_IGA_2061	1	640976	AA	GG	AA	AA	AA	AA	AA	AA	AA	AA	AA	AA	AA	AA	AA	AA	AA	AA	AA	AA	AA	AA	AA	AA	AA	AA	AA	AA	AA	AA	AA	AA	AA	AA	AA	AA	AA	AA	AA	AA	AA	AA	AA	AA	AA	AA	AA
SNP_IGA_2272	1	674433	AG	AA	GG	AG	AG	GG	AG	AG	GG	GG	GG	AG	AG	GG	GG	GG	AG	AG	GG	AG	AG	GG	GG	GG	GG	AG	GG	GG	AG	AG	AG	GG	AG	GG	GG	GG	GG	GG	AG	GG	GG	GG	GG	GG	GG	AG	AG
SNP_IGA_2331	1	687107	AG	AA	GG	AG	AG	GG	AG	AG	GG	GG	GG	AG	AG	GG	GG	GG	AG	AG	GG	AG	AG	GG	GG	GG	GG	AG	GG	GG	AG	AG	AG	GG	AG	GG	GG	GG	GG	GG	AG	GG	GG	GG	GG	GG	GG	AG	AG
SNP_IGA_2489	1	824520	AA	AA	AA	AA	AA	AA	AA	AA	AA	AA	AA	AA	AA	AA	AA	AA	AA	AA	AA	AA	AA	AA	AA	AA	AA	AA	AA	AA	AA	AA	AA	AA	AA	AA	AA	AA	AA	AA	AA	AA	AA	AA	AA	AA	AA	AA	AA
SNP_IGA_2651	1	883716	AA	GG	AA	AG	AG	AA	AG	AG	AA	AA	AA	AG	AG	AA	AA	AA	AG	AG	AA	AG	AG	AA	AA	AA	AA	AG	AA	AA	AG	AG	AG	AA	AG	AA	AA	AA	AA	AA	AG	AA	AA	AA	AA	AA	AA	AG	AG
SNP_IGA_2670	1	894161	AG	AA	AA	AA	AA	AA	AA	AA	AA	AA	AA	AA	AA	AA	AA	AA	AA	AA	AA	AA	AA	AA	AA	AA	AA	AA	AA	AA	AA	AA	AA	AA	AA	AA	AA	AA	AA	AA	AA	AA	AA	AA	AA	AA	AA	AA	AA
SNP_IGA_2742	1	910254	AA	GG	GG	GG	GG	AG	GG	GG	AG	AG	AG	AG	GG	AG	AG	AG	GG	GG	AG	GG	GG	AG	AG	AG	AG	GG	AG	AG	GG	GG	GG	AG	GG	AG	AG	AG	AG	AG	GG	AG	AG	AG	AG	AG	AG	GG	--
SNP_IGA_2791	1	917455	AG	AA	AA	AA	AA	AG	AA	AA	AG	AG	AG	AG	AA	AG	AG	AG	AA	AA	AG	AA	AA	AG	AG	AG	AG	AA	AG	AG	AA	AA	AA	AG	AA	AG	AG	AG	AG	AG	AA	AG	AG	AG	AG	AG	AG	AA	--
SNP_IGA_2832	1	922405	AG	AA	AA	AA	AA	AG	AA	AA	AG	AG	AG	AG	AA	AG	AG	AG	AA	AA	AG	AA	AA	AG	AG	AG	AG	AA	AG	AG	AA	AA	AA	AG	AA	AG	AG	AG	AG	AG	AA	AG	AG	AG	AG	AG	AG	AA	AG
SNP_IGA_2932	1	948556	AC	CC	CC	CC	CC	CC	CC	CC	CC	CC	CC	CC	CC	CC	CC	CC	CC	CC	CC	CC	CC	CC	CC	CC	CC	CC	CC	CC	CC	CC	CC	CC	CC	CC	CC	CC	CC	CC	CC	CC	CC	CC	CC	CC	CC	CC	CC
SNP_IGA_2938	1	949303	AC	AA	AA	AA	AA	AA	AA	AA	AA	AA	AA	AA	AA	AA	AA	AA	AA	AA	AA	AA	AA	AA	AA	AA	AA	AA	AA	AA	AA	AA	AA	AA	AA	AA	AA	AA	AA	AA	AA	AA	AA	AA	AA	AA	AA	AA	AA
SNP_IGA_3108	1	1075582	AG	GG	GG	GG	GG	GG	GG	GG	GG	GG	GG	GG	GG	GG	GG	GG	GG	GG	GG	GG	GG	GG	GG	GG	GG	GG	GG	GG	GG	GG	GG	GG	GG	GG	GG	GG	GG	GG	GG	GG	GG	GG	GG	--	GG	GG	GG
SNP_IGA_3551	1	1256820	AC	AA	AA	AA	AA	AA	AA	AA	AA	AA	AA	AA	AA	AA	AA	AA	AA	AA	AA	AA	AA	AA	AA	AA	AA	AA	AA	AA	AA	AA	AA	AA	AA	AA	AA	AA	AA	AA	AA	AA	AA	AA	AA	AA	AA	AA	AA
SNP_IGA_3621	1	1273812	AA	GG	GG	GG	GG	AG	GG	GG	AG	AG	AG	AG	GG	AG	AG	AG	GG	GG	AG	GG	GG	AG	AG	AG	AG	GG	AG	AG	GG	GG	GG	AG	GG	AG	AG	AG	AG	AG	GG	AG	AG	AG	AG	AG	AG	GG	--
SNP_IGA_3717	1	1285541	CC	AA	CC	AC	AC	CC	AC	AC	CC	CC	CC	CC	AC	CC	CC	CC	AC	AC	CC	AC	AC	CC	CC	CC	CC	AC	CC	CC	AC	AC	AC	CC	AC	CC	CC	CC	CC	CC	AC	CC	CC	CC	CC	CC	CC	AC	AC
SNP_IGA_3770	1	1290038	AA	GG	AA	AG	AG	AA	AG	AG	AA	AA	AA	AA	AG	AA	AA	AA	AG	AG	AA	AG	AG	AA	AA	AA	AA	AG	AA	AA	AG	AG	AG	AA	AG	AA	AA	AA	AA	AA	AG	AA	AA	AA	AA	AA	AA	AG	AG
SNP_IGA_3800	1	1292892	GG	AA	GG	AG	AG	GG	AG	AG	GG	GG	GG	GG	AG	GG	GG	GG	AG	AG	GG	AG	AG	GG	GG	GG	GG	AG	GG	GG	AG	AG	AG	GG	AG	GG	GG	GG	GG	GG	AG	GG	GG	GG	GG	GG	GG	AG	AG
SNP_IGA_3806	1	1293867	GG	AA	GG	AG	AG	GG	AG	AG	GG	GG	GG	GG	AG	GG	GG	GG	AG	AG	GG	AG	AG	GG	GG	GG	GG	AG	GG	GG	AG	AG	AG	GG	AG	GG	GG	GG	GG	GG	AG	GG	GG	GG	GG	--	GG	AG	AG
SNP_IGA_3833	1	1298490	CC	AA	CC	AC	AC	CC	AC	AC	CC	CC	CC	CC	AC	CC	CC	CC	AC	AC	CC	AC	AC	CC	CC	CC	CC	AC	CC	CC	AC	AC	AC	CC	AC	CC	CC	CC	CC	CC	AC	CC	CC	CC	CC	CC	CC	AC	AC
SNP_IGA_3845	1	1301321	AA	AA	AA	AA	AA	AA	AA	AA	AA	AA	AA	AA	AA	AA	AA	AA	AA	AA	AA	AA	AA	AA	AA	AA	AA	AA	AA	AA	AA	AA	AA	AA	AA	AA	AA	AA	AA	AA	AA	AA	AA	AA	AA	AA	AA	AA	AA
SNP_IGA_3859	1	1303309	GG	AA	GG	AG	AG	GG	AG	AG	GG	GG	GG	GG	AG	GG	GG	GG	AG	AG	GG	AG	AG	GG	GG	GG	GG	AG	GG	GG	AG	AG	AG	GG	AG	GG	GG	GG	GG	GG	AG	GG	GG	GG	GG	GG	GG	AG	AG
SNP_IGA_3866	1	1305152	GG	AA	GG	AG	AG	GG	AG	AG	GG	GG	GG	GG	AG	GG	GG	GG	AG	AG	GG	AG	AG	GG	GG	GG	GG	AG	GG	GG	AG	AG	AG	GG	AG	GG	GG	GG	GG	GG	AG	GG	GG	GG	GG	GG	GG	AG	AG
SNP_IGA_3931	1	1335387	AG	GG	GG	GG	GG	GG	GG	GG	GG	GG	GG	GG	GG	GG	GG	GG	GG	GG	GG	GG	GG	GG	GG	GG	GG	GG	GG	GG	GG	GG	GG	GG	GG	GG	GG	GG	GG	GG	GG	GG	GG	GG	GG	GG	GG	GG	GG
SNP_IGA_4008	1	1364709	AC	AA	AA	AA	AA	AA	AA	AA	AA	AA	AA	AA	AA	AA	AA	AA	AA	AA	AA	AA	AA	AA	AA	AA	AA	AA	AA	AA	AA	AA	AA	AA	AA	AA	AA	AA	AA	AA	AA	AA	AA	AA	AA	AA	AA	AA	AA
SNP_IGA_4137	1	1410345	AG	GG	GG	GG	GG	GG	GG	GG	GG	GG	GG	GG	GG	GG	GG	GG	GG	GG	GG	GG	GG	GG	GG	GG	GG	GG	GG	GG	GG	GG	GG	GG	GG	GG	GG	GG	GG	GG	GG	GG	GG	GG	GG	GG	GG	GG	GG
SNP_IGA_4435	1	1479969	AA	CC	CC	CC	CC	AC	CC	CC	AC	AC	AC	AC	CC	AC	AC	AC	CC	CC	AC	CC	CC	AC	AC	AC	AC	CC	AC	AC	CC	CC	CC	AC	CC	AC	AC	AC	AC	AC	CC	AC	AC	AC	AC	AC	AC	CC	--
SNP_IGA_4610	1	1539003	AG	AA	AA	AA	AA	AG	AA	AA	AG	AG	AG	AG	AA	AG	AG	AG	AA	AA	AG	AA	AA	AG	AG	AG	AG	AA	AG	AG	AA	AA	AA	AG	AA	AG	AG	AG	AG	AG	AA	AG	AG	AG	AG	AG	AG	AA	--
SNP_IGA_4673	1	1558530	GG	GG	GG	GG	GG	GG	GG	GG	GG	GG	GG	GG	GG	GG	GG	GG	GG	GG	GG	GG	GG	GG	GG	GG	GG	GG	GG	GG	GG	GG	GG	GG	GG	GG	GG	GG	GG	GG	GG	GG	GG	GG	GG	GG	GG	GG	GG
SNP_IGA_4760	1	1636810	GG	GG	GG	GG	GG	GG	GG	GG	GG	GG	GG	GG	GG	GG	GG	GG	GG	GG	GG	GG	GG	GG	GG	GG	GG	GG	GG	GG	GG	GG	GG	GG	GG	GG	GG	GG	GG	GG	GG	GG	GG	GG	GG	GG	GG	GG	GG
SNP_IGA_4808	1	1657051	AA	GG	AA	AG	AG	AA	AG	AG	AA	AA	AA	AA	AG	AA	AA	AA	AG	AG	AA	AG	AG	AA	AA	AA	AA	AG	AA	AA	AG	AG	AG	AA	AG	AA	AA	AA	AA	AA	AG	AA	AA	AA	AA	AA	AA	AG	AG
SNP_IGA_4906	1	1696125	AG	AA	GG	AG	AG	GG	AG	AG	GG	GG	GG	GG	AG	GG	GG	GG	AG	AG	GG	AG	AG	GG	GG	GG	GG	AG	GG	GG	AG	AG	AG	GG	AG	GG	GG	GG	GG	GG	AG	GG	GG	GG	GG	GG	GG	AG	AG
SNP_IGA_5258	1	1777928	AG	AA	GG	AG	AG	AG	AG	AG	AG	AG	AG	AG	AG	AG	AG	AG	AG	AG	AG	AG	AG	AG	AG	AG	AG	AG	AG	AG	AG	AG	AG	AG	AG	AG	AG	AG	AG	AG	AG	AG	AG	AG	AG	AG	AG	AG	AG
SNP_IGA_5271	1	1779993	CC	CC	CC	CC	CC	CC	CC	CC	CC	CC	CC	CC	CC	CC	CC	CC	CC	CC	CC	CC	CC	CC	CC	CC	CC	CC	CC	CC	CC	CC	CC	CC	CC	CC	CC	CC	CC	CC	CC	CC	CC	CC	CC	CC	CC	CC	CC
SNP_IGA_5278	1	1781115	AC	AA	CC	AC	AC	AC	AC	AC	AC	AC	AC	AC	AC	AC	AC	AC	AC	AC	AC	AC	AC	AC	AC	AC	AC	AC	AC	AC	AC	AC	AC	AC	AC	AC	AC	AC	AC	AC	AC	AC	AC	AC	AC	AC	AC	AC	AC
SNP_IGA_5675	1	1845584	AG	AA	GG	AG	AG	AG	AG	AG	AG	AG	AG	AG	AG	AG	AG	AG	AG	AG	AG	AG	AG	AG	AG	AG	AG	AG	AG	AG	AG	AG	AG	AG	AG	AG	AG	AG	AG	AG	AG	AG	AG	AG	AG	AG	AG	AG	AG
SNP_IGA_5726	1	1883728	AG	AA	AA	AA	AA	AG	AA	AA	AG	AG	AG	AG	AG	AG	AG	AG	AA	AA	AG	AA	AA	AG	AG	AG	AG	AA	AG	AG	AA	AA	AA	AG	AA	AG	AG	AG	AG	AG	AA	AG	AG	AG	AG	AG	AG	AA	--
SNP_IGA_5891	1	1957063	AC	AA	AA	AA	AA	AA	AA	AA	AA	AA	AA	AA	AA	AA	AA	AA	AA	AA	AA	AA	AA	AA	AA	AA	AA	AA	AA	AA	AA	AA	AA	AA	AA	AA	AA	AA	AA	AA	AA	AA	AA	AA	AA	AA	AA	AA	AA
SNP_IGA_6055	1	2005627	AG	AA	AA	AA	AA	AA	AA	AA	AA	AA	AA	AA	AA	AA	AA	AA	AA	AA	AA	AA	AA	AA	AA	AA	AA	AA	AA	AA	AA	AA	AA	AA	AA	AA	AA	AA	AA	AA	AA	AA	AA	AA	AA	AA	AA	AA	AA
SNP_IGA_6400	1	2104561	AG	GG	GG	GG	GG	GG	GG	GG	GG	GG	GG	GG	GG	GG	GG	GG	GG	GG	GG	GG	GG	GG	GG	GG	GG	GG	GG	GG	GG	GG	GG	GG	GG	GG	GG	GG	GG	GG	GG	GG	GG	GG	GG	GG	GG	GG	GG
SNP_IGA_6501	1	2114573	AA	AA	AA	AA	AA	AA	AA	AA	AA	AA	AA	AA	AA	AA	AA	AA	AA	AA	AA	AA	AA	AA	AA	AA	AA	AA	AA	AA	AA	AA	AA	AA	AA	AA	AA	AA	AA	AA	AA	AA	AA	AA	AA	AA	AA	AA	AA
SNP_IGA_6508	1	2114679	GG	GG	GG	GG	GG	GG	GG	GG	GG	GG	GG	GG	GG	GG	GG	GG	GG	GG	GG	GG	GG	GG	GG	GG	GG	GG	GG	GG	GG	GG	GG	GG	GG	GG	GG	GG	GG	GG	GG	GG	GG	GG	GG	GG	GG	GG	GG
SNP_IGA_6524	1	2116918	AG	GG	GG	GG	GG	GG	GG	GG	GG	GG	GG	GG	GG	GG	GG	GG	GG	GG	GG	GG	GG	GG	GG	GG	GG	GG	GG	GG	GG	GG	GG	GG	GG	GG	GG	GG	GG	GG	GG	GG	GG	GG	GG	GG	GG	GG	GG
SNP_IGA_6615	1	2126196	GG	GG	GG	GG	GG	GG	GG	GG	GG	GG	GG	GG	GG	GG	GG	GG	GG	GG	GG	GG	GG	GG	GG	GG	GG	GG	GG	GG	GG	GG	GG	GG	GG	GG	GG	GG	GG	GG	GG	GG	GG	GG	GG	GG	GG	GG	GG
SNP_IGA_6633	1	2127817	AG	AA	GG	AG	AG	AG	AG	AG	AG	AG	AG	AG	AG	AG	AG	AG	AG	AG	AG	AG	AG	AG	AG	AG	AG	AG	AG	AG	AG	AG	AG	AG	AG	AG	AG	AG	AG	AG	AG	AG	AG	AG	AG	AG	AG	AG	AG
SNP_IGA_6643	1	2127951	AA	AA	AA	AA	AA	AA	AA	AA	AA	AA	AA	AA	AA	AA	AA	AA	AA	AA	AA	AA	AA	AA	AA	AA	AA	AA	AA	AA	AA	AA	AA	AA	AA	AA	AA	AA	AA	AA	AA	AA	AA	AA	AA	AA	AA	AA	AA
SNP_IGA_6796	1	2145461	AG	AA	GG	AG	AG	AG	AG	AG	AG	AG	AG	AG	AG	AG	AG	AG	AG	AG	AG	AG	AG	AG	AG	AG	AG	AG	AG	AG	AG	AG	AG	AG	AG	AG	AG	AG	AG	AG	AG	AG	AG	AG	AG	AG	AG	AG	AG
SNP_IGA_6853	1	2168062	--	AA	AA	AA	AA	AA	AA	AA	AA	AA	AA	AA	AA	AA	AA	AA	AA	AA	AA	AA	AA	AA	AA	AA	AA	AA	AA	AA	AA	AA	AA	AA	AA	AA	AA	AA	AA	AA	AA	AA	AA	AA	AA	--	AA	AA	AA
SNP_IGA_6972	1	2177996	AG	GG	AA	AG	AG	AG	AG	AG	AG	AG	AG	AG	AG	AG	AG	AG	AG	AG	AG	AG	AG	AG	AG	AG	AG	AG	AG	AG	AG	AG	AG	AG	AG	AG	AG	AG	AG	AG	AG	AG	AG	AG	AG	AG	AG	AG	AG
SNP_IGA_7066	1	2195186	AG	GG	AA	AG	AG	AG	AG	AG	AG	AG	AG	AG	AG	AG	AG	AG	AG	AG	AG	AG	AG	AG	AG	AG	AG	AG	AG	AG	AG	AG	AG	AG	AG	AG	AG	AG	AG	AG	AG	AG	AG	AG	AG	AG	AG	AG	AG
SNP_IGA_7119	1	2231932	AC	AA	AA	AA	AA	AA	AA	AA	AA	AA	AA	AA	AA	AA	AA	AA	AA	AA	AA	AA	AA	AA	AA	AA	AA	AA	AA	AA	AA	AA	AA	AA	AA	AA	AA	AA	AA	AA	AA	AA	AA	AA	AA	AA	AA	AA	AA
SNP_IGA_7142	1	2246993	GG	GG	GG	GG	GG	GG	GG	GG	GG	GG	GG	GG	GG	GG	GG	GG	GG	GG	GG	GG	GG	GG	GG	GG	GG	GG	GG	GG	GG	GG	GG	GG	GG	GG	GG	GG	GG	GG	GG	GG	GG	GG	GG	GG	GG	GG	GG
SNP_IGA_7268	1	2284679	AC	AA	AA	AA	AA	AA	AA	AA	AA	AA	AA	AA	AA	AA	AA	AA	AA	AA	AA	AA	AA	AA	AA	AA	AA	AA	AA	AA	AA	AA	AA	AA	AA	AA	AA	AA	AA	AA	AA	AA	AA	AA	AA	--	AA	AA	AA
SNP_IGA_7524	1	2335269	AG	GG	GG	GG	GG	AG	GG	GG	AG	AG	AG	AG	AG	AG	AG	AG	GG	GG	AG	GG	GG	AG	AG	AG	AG	GG	AG	AG	GG	GG	GG	AG	GG	AG	AG	AG	AG	AG	GG	AG	AG	AG	AG	AG	AG	GG	--
SNP_IGA_7575	1	2349569	GG	GG	GG	GG	GG	GG	GG	GG	GG	GG	GG	GG	GG	GG	GG	GG	GG	GG	GG	GG	GG	GG	GG	GG	GG	GG	GG	GG	GG	GG	GG	GG	GG	GG	GG	GG	GG	GG	GG	GG	GG	GG	GG	GG	GG	GG	GG
SNP_IGA_7584	1	2350257	GG	GG	GG	GG	GG	GG	GG	GG	GG	GG	GG	GG	GG	GG	GG	GG	GG	GG	GG	GG	GG	GG	GG	GG	GG	GG	GG	GG	GG	GG	GG	GG	GG	GG	GG	GG	GG	GG	GG	GG	GG	GG	GG	GG	GG	GG	GG
SNP_IGA_7644	1	2358697	AC	CC	CC	CC	CC	AC	CC	CC	AC	AC	AC	AC	AC	AC	AC	AC	CC	CC	AC	CC	CC	AC	AC	AC	AC	CC	AC	AC	CC	CC	CC	AC	CC	AC	AC	AC	AC	AC	CC	AC	AC	AC	AC	AC	AC	CC	--
SNP_IGA_7706	1	2375840	AG	GG	GG	GG	GG	AG	GG	GG	AG	AG	AG	AG	AG	AG	AG	AG	GG	GG	AG	GG	GG	AG	AG	AG	AG	GG	AG	AG	GG	GG	GG	AG	GG	AG	AG	AG	AG	AG	GG	AG	AG	AG	AG	AG	AG	GG	--
SNP_IGA_7738	1	2388678	AG	AA	GG	AG	AG	GG	AG	AG	GG	GG	GG	GG	GG	GG	GG	GG	AG	AG	GG	AG	AG	GG	GG	GG	GG	AG	GG	GG	AG	AG	AG	GG	AG	GG	GG	GG	GG	GG	AG	GG	GG	GG	GG	GG	GG	AG	AG
SNP_IGA_7895	1	2459127	AC	CC	AA	AC	AC	AA	AC	AC	AA	AA	AA	AA	AA	AA	AA	AA	AC	AC	AA	AC	AC	AA	AA	AA	AA	AC	AA	AA	AC	AC	AC	AA	AC	AA	AA	AA	AA	AA	AC	AA	AA	AA	AA	AA	AA	AC	AC
SNP_IGA_7992	1	2518245	AC	CC	--	AC	AC	AC	AC	AC	AC	AC	AC	AC	AC	AC	AC	AC	AC	AC	AC	AC	AC	AC	AC	AC	AC	AC	AC	AC	AC	AC	AC	AC	AC	AC	AC	AC	AC	AC	AC	AC	AC	AC	AC	AC	AC	AC	AC
SNP_IGA_8066	1	2548411	AA	--	AA	AA	AA	AA	AA	AA	AA	AA	AA	AA	AA	AA	AA	AA	AA	AA	AA	AA	AA	AA	AA	AA	AA	AA	AA	AA	AA	AA	AA	AA	AA	AA	AA	AA	AA	AA	AA	AA	AA	AA	AA	AA	AA	AA	AA
SNP_IGA_8257	1	2633651	AA	AA	CC	AC	AC	AC	AC	AC	AC	AC	AC	AC	AC	AC	AC	AC	AC	AC	AC	AC	AC	AC	AC	AC	AC	AC	AC	AC	AC	AC	AC	AC	AC	AC	AC	AC	AC	AC	AC	AC	AC	AC	AC	AC	AC	AC	AC
SNP_IGA_8948	1	2830180	AA	AA	--	AG	AG	AG	AG	AG	AG	AG	AG	AG	AG	AG	AG	AG	AG	AG	AG	AG	AG	AG	AG	AG	AG	AG	AG	AG	AG	AG	AG	AG	AG	AG	AG	AG	AG	AG	AG	AG	AG	AG	AG	--	AG	AG	AG
SNP_IGA_9197	1	2965672	AA	AA	GG	AG	AG	AG	AG	AG	AG	AG	AG	AG	AG	AG	AG	AG	AG	AG	AG	AG	AG	AG	AG	AG	AG	AG	AG	AG	AG	AG	AG	AG	AG	AG	AG	AG	AG	AG	AG	AG	AG	AG	AG	AG	AG	AG	AG
SNP_IGA_9580	1	3096091	CC	CC	CC	CC	CC	CC	CC	CC	CC	CC	CC	CC	CC	CC	CC	CC	CC	CC	CC	CC	CC	CC	CC	CC	CC	CC	CC	CC	CC	CC	CC	CC	CC	CC	CC	CC	CC	CC	CC	CC	CC	CC	CC	CC	CC	CC	CC
SNP_IGA_9695	1	3121967	AA	AA	AG	AG	AG	AG	AG	AG	AG	AG	AG	AG	AG	AG	AG	AG	AG	AG	AG	AG	AG	AG	AG	AG	AG	AG	AG	AG	AG	AG	AG	AG	AG	AG	AG	AG	AG	AG	AG	AG	AG	AG	AG	AG	AG	AG	AG
SNP_IGA_9723	1	3130932	--	--	AA	AA	AA	AA	AA	AA	AA	AA	AA	AA	AA	AA	AA	AA	AA	AA	AA	AA	AA	AA	AA	AA	AA	AA	AA	AA	AA	AA	AA	AA	AA	AA	AA	AA	AA	AA	AA	AA	AA	AA	AA	AA	AA	AA	AA
SNP_IGA_9745	1	3134951	AA	AA	GG	AG	AG	AG	AG	AG	AG	AG	AG	AG	AG	AG	AG	AG	AG	AG	AG	AG	AG	AG	AG	AG	AG	AG	AG	AG	AG	AG	AG	AG	AG	AG	AG	AG	AG	AG	AG	AG	AG	AG	AG	AG	AG	AG	AG
SNP_IGA_10171	1	3319106	CC	CC	CC	CC	CC	CC	CC	CC	CC	CC	CC	CC	CC	CC	CC	CC	CC	CC	CC	CC	CC	CC	CC	CC	CC	CC	CC	CC	CC	CC	CC	CC	CC	CC	CC	CC	CC	CC	CC	CC	CC	CC	CC	CC	CC	CC	CC
SNP_IGA_10361	1	3391503	GG	GG	--	AG	AG	AG	AG	AG	AG	AG	AG	AG	--	AG	AG	AG	AG	AG	AG	AG	AG	AG	AG	AG	AG	AG	AG	AG	AG	AG	AG	AG	AG	AG	AG	AG	AG	AG	AG	AG	AG	AG	AG	--	AG	AG	AG
SNP_IGA_10376	1	3393004	GG	GG	GG	GG	GG	GG	GG	GG	GG	GG	GG	GG	GG	GG	GG	GG	GG	GG	GG	GG	GG	GG	GG	GG	GG	GG	GG	GG	GG	GG	GG	GG	GG	GG	GG	GG	GG	GG	GG	GG	GG	GG	GG	GG	GG	GG	GG
SNP_IGA_10520	1	3433315	GG	GG	GG	GG	GG	GG	GG	GG	GG	GG	GG	GG	GG	GG	GG	GG	GG	GG	GG	GG	GG	GG	GG	GG	GG	GG	GG	GG	GG	GG	GG	GG	GG	GG	GG	GG	GG	GG	GG	GG	GG	GG	GG	GG	GG	GG	GG
SNP_IGA_10577	1	3497613	AA	AA	AA	AA	AA	AA	AA	AA	AA	AA	AA	AA	AA	AA	AA	AA	AA	AA	AA	AA	AA	AA	AA	AA	AA	AA	AA	AA	AA	AA	AA	AA	AA	AA	AA	AA	AA	AA	AA	AA	AA	AA	AA	--	AA	AA	AA
SNP_IGA_10635	1	3516065	AA	AA	GG	AG	AG	AG	AG	AG	AG	AG	AG	AG	AG	AG	AG	AG	AG	AG	AG	AG	AG	AG	AG	AG	AG	AG	AG	AG	AG	AG	AG	AG	AG	AG	AG	AG	AG	AG	AG	AG	AG	AG	AG	AG	AG	AG	AG
SNP_IGA_10658	1	3519256	CC	CC	AA	AC	AC	AC	AC	AC	AC	AC	AC	AC	AC	AC	AC	AC	AC	AC	AC	AC	AC	AC	AC	AC	AC	AC	AC	AC	AC	AC	AC	AC	AC	AC	AC	AC	AC	AC	AC	AC	AC	AC	AC	AC	AC	AC	AC
SNP_IGA_10702	1	3526141	GG	GG	AA	AG	AG	AG	AG	AG	AG	AG	AG	AG	AG	AG	AG	AG	AG	AG	AG	AG	AG	AG	AG	AG	AG	AG	AG	AG	AG	AG	AG	AG	AG	AG	AG	AG	AG	AG	AG	AG	AG	AG	AG	AG	AG	AG	AG
SNP_IGA_10792	1	3563709	AA	AA	GG	AG	AG	AG	AG	AG	AG	AG	AG	AG	AG	AG	AG	AG	AG	AG	AG	AG	AG	AG	AG	AG	AG	AG	AG	AG	AG	AG	AG	AG	AG	AG	AG	AG	AG	AG	AG	AG	AG	AG	AG	AG	AG	AG	AG
SNP_IGA_10926	1	3609585	CC	--	CC	CC	CC	CC	CC	CC	CC	CC	CC	CC	CC	CC	CC	CC	CC	CC	CC	CC	CC	CC	CC	CC	CC	CC	CC	CC	CC	CC	CC	CC	CC	CC	CC	CC	CC	CC	CC	CC	CC	CC	CC	CC	CC	CC	CC
SNP_IGA_10938	1	3610103	GG	GG	AA	AG	AG	AG	AG	AG	AG	AG	AG	AG	AG	AG	AG	AG	AG	AG	AG	AG	AG	AG	AG	AG	AG	AG	AG	AG	AG	AG	AG	AG	AG	AG	AG	AG	AG	AG	AG	AG	AG	AG	AG	AG	AG	AG	AG
SNP_IGA_10984	1	3622272	AA	AA	AA	AA	AA	AA	AA	AA	AA	AA	AA	AA	AA	AA	AA	AA	AA	AA	AA	AA	AA	AA	AA	AA	AA	AA	AA	AA	AA	AA	AA	AA	AA	AA	AA	AA	AA	AA	AA	AA	AA	AA	AA	AA	AA	AA	AA
SNP_IGA_10988	1	3622498	GG	GG	GG	GG	GG	GG	GG	GG	GG	GG	GG	GG	GG	GG	GG	GG	GG	GG	GG	GG	GG	GG	GG	GG	GG	GG	GG	GG	GG	GG	GG	GG	GG	GG	GG	GG	GG	GG	GG	GG	GG	GG	GG	GG	GG	GG	GG
SNP_IGA_11094	1	3660013	AG	GG	GG	GG	GG	GG	GG	GG	GG	GG	GG	GG	GG	GG	GG	GG	GG	GG	GG	GG	GG	GG	GG	GG	GG	GG	GG	GG	GG	GG	GG	GG	GG	GG	GG	GG	GG	GG	GG	GG	GG	GG	GG	GG	GG	GG	GG
SNP_IGA_11100	1	3660225	--	AA	AA	AA	AA	AA	AA	AA	AA	AA	AA	AA	AA	AA	AA	AA	AA	AA	AA	AA	AA	AA	AA	AA	AA	AA	AA	AA	AA	AA	AA	AA	AA	AA	AA	AA	AA	AA	AA	AA	AA	AA	AA	AA	AA	AA	AA
SNP_IGA_11106	1	3660651	AG	AA	AA	AA	AA	AA	AA	AA	AA	AA	AA	AA	AA	AA	AA	AA	AA	AA	AA	AA	AA	AA	AA	AA	AA	AA	AA	AA	AA	AA	AA	AA	AA	AA	AA	AA	AA	AA	AA	AA	AA	AA	AA	AA	AA	AA	AA
SNP_IGA_11130	1	3678580	AG	AA	AA	AA	AA	AA	AA	AA	AA	AA	AA	AA	AA	AA	AA	AA	AA	AA	AA	AA	AA	AA	AA	AA	AA	AA	AA	AA	AA	AA	AA	AA	AA	AA	AA	AA	AA	AA	AA	AA	AA	AA	AA	AA	AA	AA	AA
SNP_IGA_11879	1	3846850	AG	GG	GG	GG	GG	GG	GG	GG	GG	GG	GG	GG	GG	GG	GG	GG	GG	GG	GG	GG	GG	GG	GG	GG	GG	GG	GG	GG	GG	GG	GG	GG	GG	GG	GG	GG	GG	GG	GG	GG	GG	GG	GG	GG	GG	GG	GG
SNP_IGA_12214	1	3980161	AG	GG	AA	AG	AG	AG	AG	AG	AG	AG	AG	AG	--	AG	AG	AG	AG	AG	AG	AG	AG	AG	AG	AG	AG	AG	AG	AG	AG	AG	AG	AG	AG	AG	AG	AG	AG	AG	AG	AG	AG	AG	AG	AG	AG	AG	AG
SNP_IGA_12276	1	3991355	AA	AA	AA	AA	AA	AA	AA	AA	AA	AA	AA	AA	AA	AA	AA	AA	AA	AA	AA	AA	AA	AA	AA	AA	AA	AA	AA	AA	AA	AA	AA	AA	AA	AA	AA	AA	AA	AA	AA	AA	AA	AA	AA	AA	AA	AA	AA
SNP_IGA_12367	1	4043341	AG	AA	GG	AG	AG	AG	AG	AG	AG	AG	AG	AG	AG	AG	AG	AG	AG	AG	AG	AG	AG	AG	AG	AG	AG	AG	AG	AG	AG	AG	AG	AG	AG	AG	AG	AG	AG	AG	AG	AG	AG	AG	AG	AG	AG	AG	AG
SNP_IGA_12402	1	4047696	AA	AA	AA	AA	AA	AA	AA	AA	AA	AA	AA	AA	AA	AA	AA	AA	AA	AA	AA	AA	AA	AA	AA	AA	AA	AA	AA	AA	AA	AA	AA	AA	AA	AA	AA	AA	AA	AA	AA	AA	AA	AA	AA	AA	AA	AA	AA
SNP_IGA_12519	1	4062468	AA	AA	GG	AG	AG	AG	AG	AG	AG	AG	AG	AG	AG	AG	AG	AG	AG	AG	AG	AG	AG	AG	AG	AG	AG	AG	AG	AG	AG	AG	AG	AG	AG	AG	AG	AG	AG	AG	AG	AG	AG	AG	AG	AG	AG	AG	AG
SNP_IGA_13689	1	4309146	GG	GG	GG	GG	GG	GG	GG	GG	GG	GG	GG	GG	GG	GG	GG	GG	GG	GG	GG	GG	GG	GG	GG	GG	GG	GG	GG	GG	GG	GG	GG	GG	GG	GG	GG	GG	GG	GG	GG	GG	GG	GG	GG	GG	GG	GG	GG
SNP_IGA_14438	1	4455512	AA	AA	GG	AG	AG	AG	AG	AG	AG	AG	AG	AG	AG	AG	AG	AG	AG	AG	AG	AG	AG	AG	AG	AG	AG	AG	AG	AG	AG	AG	AG	AG	AG	AG	AG	AG	AG	AG	AG	AG	AG	AG	AG	AG	AG	AG	AG
SNP_IGA_14813	1	4626144	GG	GG	--	AG	AG	AG	AG	AG	AG	AG	AG	AG	AG	AG	AG	AG	AG	AG	AG	AG	AG	AG	AG	AG	AG	AG	AG	AG	AG	AG	AG	AG	AG	AG	AG	AG	AG	AG	AG	AG	AG	AG	AG	--	AG	AG	AG
SNP_IGA_15268	1	4784048	AA	AA	GG	AG	AG	AG	AG	AG	AG	AG	AG	AG	AG	AG	AG	AG	AG	AG	AG	AG	AG	AG	AG	AG	AG	AG	AG	AG	AG	AG	AG	AG	AG	AG	AG	AG	AG	AG	AG	AG	AG	AG	AG	AG	AG	AG	AG
SNP_IGA_15408	1	4826462	CC	CC	--	CC	CC	CC	CC	CC	CC	CC	CC	CC	CC	CC	CC	CC	CC	CC	CC	CC	CC	CC	CC	CC	CC	CC	CC	CC	CC	CC	CC	CC	CC	CC	CC	CC	CC	CC	CC	CC	CC	CC	CC	CC	CC	CC	CC
SNP_IGA_15534	1	4874963	AA	AA	AA	AA	AA	AA	AA	AA	AA	AA	AA	AA	AA	AA	AA	AA	AA	AA	AA	AA	AA	AA	AA	AA	AA	AA	AA	AA	AA	AA	AA	AA	AA	AA	AA	AA	AA	AA	AA	AA	AA	AA	AA	--	AA	AA	AA
SNP_IGA_15539	1	4875520	GG	GG	GG	GG	GG	GG	GG	GG	GG	GG	GG	GG	GG	GG	GG	GG	GG	GG	GG	GG	GG	GG	GG	GG	GG	GG	GG	GG	GG	GG	GG	GG	GG	GG	GG	GG	GG	GG	GG	GG	GG	GG	GG	GG	GG	GG	GG
SNP_IGA_15605	1	4904316	--	--	AA	AA	AA	AA	AA	AA	AA	AA	AA	AA	AA	AA	AA	AA	AA	AA	AA	AA	AA	AA	AA	AA	AA	AA	AA	AA	AA	AA	AA	AA	AA	AA	AA	AA	AA	AA	AA	AA	AA	AA	AA	AA	AA	AA	AA
SNP_IGA_15977	1	4992507	AA	AA	AA	AA	AA	AA	AA	AA	AA	AA	AA	AA	AA	AA	AA	AA	AA	AA	AA	AA	AA	AA	AA	AA	AA	AA	AA	AA	AA	AA	AA	AA	AA	AA	AA	AA	AA	AA	AA	AA	AA	AA	AA	AA	AA	AA	AA
SNP_IGA_16101	1	5036652	GG	GG	AA	AG	AG	AG	AG	AG	AG	AG	AG	AG	AG	AG	AG	AG	AG	AG	AG	AG	AG	AG	AG	AG	AG	AG	AG	AG	AG	AG	AG	AG	AG	AG	AG	AG	AG	AG	AG	AG	AG	AG	AG	--	AG	AG	AG
SNP_IGA_16897	1	5349462	AA	AA	AA	AA	AA	AA	AA	AA	AA	AA	AA	AA	AA	AA	AA	AA	AA	AA	AA	AA	AA	AA	AA	AA	AA	AA	AA	AA	AA	AA	AA	AA	AA	AA	AA	AA	AA	AA	AA	AA	AA	AA	AA	AA	AA	AA	AA
SNP_IGA_17419	1	5550921	AA	AA	AA	AA	AA	AA	AA	AA	AA	AA	AA	AA	AA	AA	AA	AA	AA	AA	AA	AA	AA	AA	AA	AA	AA	AA	AA	AA	AA	AA	AA	AA	AA	AA	AA	AA	AA	AA	AA	AA	AA	AA	AA	AA	AA	AA	AA
SNP_IGA_17620	1	5720249	GG	GG	GG	GG	GG	GG	GG	GG	GG	GG	GG	GG	GG	GG	GG	GG	GG	GG	GG	GG	GG	GG	GG	GG	GG	GG	GG	GG	GG	GG	GG	GG	GG	GG	GG	GG	GG	GG	GG	GG	GG	GG	GG	GG	GG	GG	GG
SNP_IGA_17833	1	5803431	GG	GG	AA	AG	AG	AG	AG	AG	AG	AG	AG	AG	AG	AG	AG	AG	AG	AG	AG	AG	AG	AG	AG	AG	AG	AG	AG	AG	AG	AG	AG	AG	AG	AG	AG	AG	AG	AG	AG	AG	AG	AG	AG	AG	AG	AG	AG
SNP_IGA_18074	1	5885335	AA	AA	AA	AA	AA	AA	AA	AA	AA	AA	AA	AA	AA	AA	AA	AA	AA	AA	AA	AA	AA	AA	AA	AA	AA	AA	AA	AA	AA	AA	AA	AA	AA	AA	AA	AA	AA	AA	AA	AA	AA	AA	AA	AA	AA	AA	AA
SNP_IGA_18213	1	5944246	CC	CC	CC	CC	CC	CC	CC	CC	CC	CC	CC	CC	CC	CC	CC	CC	CC	CC	CC	CC	CC	CC	CC	CC	CC	CC	CC	CC	CC	CC	CC	CC	CC	CC	CC	CC	CC	CC	CC	CC	CC	--	CC	CC	CC	CC	CC
SNP_IGA_18218	1	5944556	GG	GG	GG	GG	GG	GG	GG	GG	GG	GG	GG	GG	GG	GG	GG	GG	GG	GG	GG	GG	GG	GG	GG	GG	GG	GG	GG	GG	GG	GG	GG	GG	GG	GG	GG	GG	GG	GG	GG	GG	GG	GG	GG	GG	GG	GG	GG
SNP_IGA_18222	1	5945642	GG	GG	--	AG	AG	AG	AG	AG	AG	AG	AG	AG	AG	AG	AG	AG	AG	AG	AG	AG	AG	AG	AG	AG	AG	AG	AG	AG	AG	AG	AG	AG	AG	AG	AG	AG	AG	AG	AG	AG	AG	AG	AG	AG	AG	AG	AG
SNP_IGA_18840	1	6229970	AA	AA	AC	AC	AC	AC	AC	AC	AC	AC	AC	AC	AC	AC	AC	AC	AC	AC	AC	AC	AC	AC	AC	AC	AC	AC	AC	AC	AC	AC	AC	AC	AC	AC	AC	AC	AC	AC	AC	AC	AC	AC	AC	AC	AC	AC	AC
SNP_IGA_18927	1	6259919	GG	GG	AA	AG	AG	AG	AG	AG	AG	AG	AG	AG	AG	AG	AG	AG	AG	AG	AG	AG	AG	AG	AG	AG	AG	AG	AG	AG	AG	AG	AG	AG	AG	AG	AG	AG	AG	AG	AG	AG	AG	AG	AG	AG	AG	AG	AG
SNP_IGA_19210	1	6382224	AA	AA	AA	AA	AA	AA	AA	AA	AA	AA	AA	AA	AA	AA	AA	AA	AA	AA	AA	AA	AA	AA	AA	AA	AA	AA	AA	AA	AA	AA	AA	AA	AA	AA	AA	AA	AA	AA	AA	AA	AA	AA	AA	AA	AA	AA	AA
SNP_IGA_19393	1	6411736	GG	GG	GG	GG	GG	GG	GG	GG	GG	GG	GG	GG	GG	GG	GG	GG	GG	GG	GG	GG	GG	GG	GG	GG	GG	GG	GG	GG	GG	GG	GG	GG	GG	GG	GG	GG	GG	GG	GG	GG	GG	GG	GG	GG	GG	GG	GG
SNP_IGA_19514	1	6422692	AA	AA	AA	AA	AA	AA	AA	AA	AA	AA	AA	AA	AA	AA	AA	AA	AA	AA	AA	AA	AA	AA	AA	AA	AA	AA	AA	AA	AA	AA	AA	AA	AA	AA	AA	AA	AA	AA	AA	AA	AA	AA	AA	AA	AA	AA	AA
SNP_IGA_19818	1	6502305	GG	GG	AA	AG	AG	AG	AG	AG	AG	AG	AG	AG	AG	AG	AG	AG	AG	AG	AG	AG	AG	AG	AG	AG	AG	AG	AG	AG	AG	AG	AG	AG	AG	AG	AG	AG	AG	AG	AG	AG	AG	AG	AG	AG	AG	AG	AG
SNP_IGA_20445	1	6673177	AA	AA	--	AA	AA	AA	AA	AA	AA	AA	AA	AA	AA	AA	AA	AA	AA	AA	AA	AA	AA	AA	AA	AA	AA	AA	AA	AA	AA	AA	AA	AA	AA	AA	AA	AA	AA	AA	AA	AA	AA	AA	AA	AA	AA	AA	AA
SNP_IGA_20989	1	6917361	GG	GG	GG	GG	GG	GG	GG	GG	GG	GG	GG	GG	GG	GG	GG	GG	GG	GG	GG	GG	GG	GG	GG	GG	GG	GG	GG	GG	GG	GG	GG	GG	GG	GG	GG	GG	GG	GG	GG	GG	GG	GG	GG	GG	GG	GG	GG
SNP_IGA_21051	1	6924698	GG	GG	--	GG	GG	GG	GG	GG	GG	GG	GG	GG	GG	GG	GG	GG	GG	GG	GG	GG	GG	GG	GG	GG	GG	GG	GG	GG	GG	GG	GG	GG	GG	GG	GG	GG	GG	GG	GG	GG	GG	GG	GG	GG	GG	GG	GG
SNP_IGA_21221	1	6932590	AA	AA	AA	AA	AA	AA	AA	AA	AA	AA	AA	AA	AA	AA	AA	AA	AA	AA	AA	AA	AA	AA	AA	AA	AA	AA	AA	AA	AA	AA	AA	AA	AA	AA	AA	AA	AA	AA	AA	AA	AA	AA	AA	AA	AA	AA	AA
SNP_IGA_22049	1	7151206	CC	CC	CC	CC	CC	CC	CC	CC	CC	CC	CC	CC	CC	CC	CC	CC	CC	CC	CC	CC	CC	CC	CC	CC	CC	CC	CC	CC	CC	CC	CC	CC	CC	CC	CC	CC	CC	CC	CC	CC	CC	CC	CC	CC	CC	CC	CC
SNP_IGA_22119	1	7230153	GG	GG	GG	GG	GG	GG	GG	GG	GG	GG	GG	GG	GG	GG	GG	GG	GG	GG	GG	GG	GG	GG	GG	GG	GG	GG	GG	GG	GG	GG	GG	GG	GG	GG	GG	GG	GG	GG	GG	GG	GG	GG	GG	--	GG	GG	GG
SNP_IGA_22402	1	7423841	GG	GG	GG	GG	GG	GG	GG	GG	GG	GG	GG	GG	GG	GG	GG	GG	GG	GG	GG	GG	GG	GG	GG	GG	GG	GG	GG	GG	GG	GG	GG	GG	GG	GG	GG	GG	GG	GG	GG	GG	GG	GG	GG	GG	GG	GG	GG
SNP_IGA_22418	1	7431991	GG	GG	AA	GG	GG	GG	GG	GG	GG	GG	GG	GG	GG	GG	GG	GG	GG	GG	GG	GG	GG	GG	GG	GG	GG	GG	GG	GG	GG	GG	GG	GG	GG	GG	GG	GG	GG	GG	GG	GG	GG	GG	GG	GG	GG	GG	GG
SNP_IGA_22603	1	7500056	GG	GG	GG	GG	GG	GG	GG	GG	GG	GG	GG	GG	GG	GG	GG	GG	GG	GG	GG	GG	GG	GG	GG	GG	GG	GG	GG	GG	GG	GG	GG	GG	GG	GG	GG	GG	GG	GG	GG	GG	GG	GG	GG	--	GG	GG	GG
SNP_IGA_22753	1	7535621	GG	GG	GG	GG	GG	GG	GG	GG	GG	GG	GG	GG	GG	GG	GG	GG	GG	GG	GG	GG	GG	GG	GG	GG	GG	GG	GG	GG	GG	GG	GG	GG	GG	GG	GG	GG	GG	GG	GG	GG	GG	GG	GG	GG	GG	GG	GG
SNP_IGA_22766	1	7536476	GG	AG	--	AG	AG	AG	AG	AG	AG	AG	AG	AG	AG	AG	AG	AG	AG	AG	AG	AG	AG	AG	AG	AG	AG	AG	AG	AG	AG	AG	AG	AG	AG	AG	AG	AG	AG	AG	AG	AG	AG	AG	AG	AG	AG	AG	AG
SNP_IGA_22771	1	7536778	GG	GG	GG	GG	GG	GG	GG	GG	GG	GG	GG	GG	GG	GG	GG	GG	GG	GG	GG	GG	GG	GG	GG	GG	GG	GG	GG	GG	GG	GG	GG	GG	GG	GG	GG	GG	GG	GG	GG	GG	GG	GG	GG	GG	GG	GG	GG
SNP_IGA_22775	1	7536844	AA	AA	AA	AA	AA	AA	AA	AA	AA	AA	AA	AA	AA	AA	AA	AA	AA	AA	AA	AA	AA	AA	AA	AA	AA	AA	AA	AA	AA	AA	AA	AA	AA	AA	AA	AA	AA	AA	AA	AA	AA	AA	AA	AA	AA	AA	AA
SNP_IGA_22782	1	7536975	AA	AA	AA	AA	AA	AA	AA	AA	AA	AA	AA	AA	AA	AA	AA	AA	AA	AA	AA	AA	AA	AA	AA	AA	AA	AA	AA	AA	AA	AA	AA	AA	AA	AA	AA	AA	AA	AA	AA	AA	AA	AA	AA	AA	AA	AA	AA
SNP_IGA_22788	1	7537053	AA	AA	AA	AA	AA	AA	AA	AA	AA	AA	AA	AA	AA	AA	AA	AA	AA	AA	AA	AA	AA	AA	AA	AA	AA	AA	AA	AA	AA	AA	AA	AA	AA	AA	AA	AA	AA	AA	AA	AA	AA	AA	AA	AA	AA	AA	AA
SNP_IGA_22798	1	7537375	AA	AA	AA	AA	AA	AA	AA	AA	AA	AA	AA	AA	AA	AA	AA	AA	AA	AA	AA	AA	AA	AA	AA	AA	AA	AA	AA	AA	AA	AA	AA	AA	AA	AA	AA	AA	AA	AA	AA	AA	AA	AA	AA	--	AA	AA	AA
SNP_IGA_22806	1	7537459	GG	GG	GG	GG	GG	GG	GG	GG	GG	GG	GG	GG	GG	GG	GG	GG	GG	GG	GG	GG	GG	GG	GG	GG	GG	GG	GG	GG	GG	GG	GG	GG	GG	GG	GG	GG	GG	GG	GG	GG	GG	GG	GG	GG	GG	GG	GG
SNP_IGA_23251	1	7780306	AA	AA	AA	AA	AA	AA	AA	AA	AA	AA	AA	AA	AA	AA	AA	AA	AA	AA	AA	AA	AA	AA	AA	AA	AA	AA	AA	AA	AA	AA	AA	AA	AA	AA	AA	AA	AA	AA	AA	AA	AA	AA	AA	AA	AA	AA	AA
SNP_IGA_23357	1	7802501	AA	AA	AA	AA	AA	AA	AA	AA	AA	AA	AA	AA	AA	AA	AA	AA	AA	AA	AA	AA	AA	AA	AA	AA	AA	AA	AA	AA	AA	AA	AA	AA	AA	AA	AA	AA	AA	AA	AA	AA	AA	AA	AA	--	AA	AA	AA
SNP_IGA_23444	1	7843337	GG	GG	GG	GG	GG	GG	GG	GG	GG	GG	GG	GG	GG	GG	GG	GG	GG	GG	GG	GG	GG	GG	GG	GG	GG	GG	GG	GG	GG	GG	GG	GG	GG	GG	GG	GG	GG	GG	GG	GG	GG	GG	GG	GG	GG	GG	GG
SNP_IGA_23453	1	7844481	GG	GG	GG	GG	GG	GG	GG	GG	GG	GG	GG	GG	GG	GG	GG	GG	GG	GG	GG	GG	GG	GG	GG	GG	GG	GG	GG	GG	GG	GG	GG	GG	GG	GG	GG	GG	GG	GG	GG	GG	GG	GG	GG	GG	GG	GG	GG
SNP_IGA_23476	1	7849772	GG	GG	--	AG	AG	AG	AG	AG	AG	AG	AG	AG	AG	AG	AG	AG	AG	AG	AG	AG	AG	AG	AG	AG	AG	AG	AG	AG	AG	AG	AG	AG	AG	AG	AG	AG	AG	AG	AG	AG	AG	AG	AG	AG	AG	AG	AG
snp_1_7856380	1	7856380	GG	GG	AA	AG	AG	AG	AG	AG	AG	AG	AG	AG	AG	AG	AG	AG	AG	AG	AG	AG	AG	AG	AG	AG	AG	AG	AG	AG	AG	AG	AG	AG	AG	AG	AG	AG	AG	AG	AG	AG	AG	AG	AG	AG	AG	AG	AG
SNP_IGA_23572	1	7884627	CC	CC	CC	CC	CC	CC	CC	CC	CC	CC	CC	CC	CC	CC	CC	CC	CC	CC	CC	CC	CC	CC	CC	CC	CC	CC	CC	CC	CC	CC	CC	CC	CC	CC	CC	CC	CC	CC	CC	CC	CC	CC	CC	CC	CC	CC	CC
SNP_IGA_24074	1	8220411	AA	AA	AA	AA	AA	AA	AA	AA	AA	AA	AA	AA	AA	AA	AA	AA	AA	AA	AA	AA	AA	AA	AA	AA	AA	AA	AA	AA	AA	AA	AA	AA	AA	AA	AA	AA	AA	AA	AA	AA	AA	AA	AA	AA	AA	AA	AA
SNP_IGA_24260	1	8357315	GG	GG	GG	GG	GG	GG	GG	GG	GG	GG	GG	GG	GG	GG	GG	GG	GG	GG	GG	GG	GG	GG	GG	GG	GG	GG	GG	GG	GG	GG	GG	GG	GG	GG	GG	GG	GG	GG	GG	GG	GG	GG	GG	GG	GG	GG	GG
SNP_IGA_24318	1	8420297	GG	GG	GG	GG	GG	GG	GG	GG	GG	GG	GG	GG	GG	GG	GG	GG	GG	GG	GG	GG	GG	GG	GG	GG	GG	GG	GG	GG	GG	GG	GG	GG	GG	GG	GG	GG	GG	GG	GG	GG	GG	GG	GG	GG	GG	GG	GG
SNP_IGA_24481	1	8485579	AA	AA	AA	AA	AA	AA	AA	AA	AA	AA	AA	AA	AA	AA	AA	AA	AA	AA	AA	AA	AA	AA	AA	AA	AA	AA	AA	AA	AA	AA	AA	AA	AA	AA	AA	AA	AA	AA	AA	AA	AA	AA	AA	AA	AA	AA	AA
SNP_IGA_24703	1	8533696	AA	AA	AA	AA	AA	AA	AA	AA	AA	AA	AA	AA	AA	AA	AA	AA	AA	AA	AA	AA	AA	AA	AA	AA	AA	AA	AA	AA	AA	AA	AA	AA	AA	AA	AA	AA	AA	AA	AA	AA	AA	AA	AA	AA	AA	AA	AA
SNP_IGA_24812	1	8554032	CC	CC	CC	CC	CC	CC	CC	CC	CC	CC	CC	CC	CC	CC	CC	CC	CC	CC	CC	CC	CC	CC	CC	CC	CC	CC	CC	CC	CC	CC	CC	CC	CC	CC	CC	CC	CC	CC	CC	CC	CC	CC	CC	CC	CC	CC	CC
SNP_IGA_24980	1	8594434	AA	AA	AA	AA	AA	AA	AA	AA	AA	AA	AA	AA	AA	AA	AA	AA	AA	AA	AA	AA	AA	AA	AA	AA	AA	AA	AA	AA	AA	AA	AA	AA	AA	AA	AA	AA	AA	AA	AA	AA	AA	AA	AA	AA	AA	AA	AA
SNP_IGA_25403	1	8812754	AA	GG	AA	AG	AG	AA	AG	AG	AA	AA	AA	AA	AA	AA	AA	AA	AG	AG	AA	AG	AG	AA	AA	AA	AA	AG	AA	AA	AG	AG	AA	AG	AG	AA	AA	AA	AG	AA	AG	AA	AG	AA	AA	AA	AA	AG	AG
SNP_IGA_25435	1	8821368	GG	GG	GG	GG	GG	GG	GG	GG	GG	GG	GG	GG	GG	GG	GG	GG	GG	GG	GG	GG	GG	GG	GG	GG	GG	GG	GG	GG	GG	GG	GG	GG	GG	GG	GG	GG	GG	GG	GG	GG	GG	GG	GG	GG	GG	GG	GG
SNP_IGA_25530	1	8863688	CC	CC	CC	CC	CC	CC	CC	CC	CC	CC	CC	CC	CC	CC	CC	CC	CC	CC	CC	CC	CC	CC	CC	CC	CC	CC	CC	CC	CC	CC	CC	CC	CC	CC	CC	CC	CC	CC	CC	CC	CC	CC	CC	CC	CC	CC	CC
SNP_IGA_26053	1	9026697	GG	GG	GG	GG	GG	GG	GG	GG	GG	GG	GG	GG	GG	GG	GG	GG	GG	GG	GG	GG	GG	GG	GG	GG	GG	GG	GG	GG	GG	GG	GG	GG	GG	GG	GG	GG	GG	GG	GG	GG	GG	GG	GG	--	GG	GG	GG
SNP_IGA_26500	1	9258842	GG	GG	GG	GG	GG	GG	GG	GG	GG	GG	GG	GG	GG	GG	GG	GG	GG	GG	GG	GG	GG	GG	GG	GG	GG	GG	GG	GG	GG	GG	GG	GG	GG	GG	GG	GG	GG	GG	GG	GG	GG	GG	GG	--	GG	GG	GG
SNP_IGA_26796	1	9392870	GG	GG	GG	GG	GG	GG	GG	GG	GG	GG	GG	GG	GG	GG	GG	GG	GG	GG	GG	GG	GG	GG	GG	GG	GG	GG	GG	GG	GG	GG	GG	GG	GG	GG	GG	GG	GG	GG	GG	GG	GG	GG	GG	GG	GG	GG	GG
SNP_IGA_26876	1	9411481	AA	AA	AA	AA	AA	AA	AA	AA	AA	AA	AA	AA	AA	AA	AA	AA	AA	AA	AA	AA	AA	AA	AA	AA	AA	AA	AA	AA	AA	AA	AA	AA	AA	AA	AA	AA	AA	AA	AA	AA	AA	AA	AA	AA	AA	AA	AA
SNP_IGA_26964	1	9535185	GG	GG	GG	GG	GG	GG	GG	GG	GG	GG	GG	GG	GG	GG	GG	GG	GG	GG	GG	GG	GG	GG	GG	GG	GG	GG	GG	GG	GG	GG	GG	GG	GG	GG	GG	GG	GG	GG	GG	GG	GG	GG	GG	GG	GG	GG	GG
SNP_IGA_27072	1	9561319	CC	CC	CC	CC	CC	CC	CC	CC	CC	CC	CC	CC	CC	CC	CC	CC	CC	CC	CC	CC	CC	CC	CC	CC	CC	CC	CC	CC	CC	CC	CC	CC	CC	CC	CC	CC	CC	CC	CC	CC	CC	CC	CC	--	CC	CC	CC
SNP_IGA_27412	1	9783561	GG	GG	GG	GG	GG	GG	GG	GG	GG	GG	GG	GG	GG	GG	GG	GG	GG	GG	GG	GG	GG	GG	GG	GG	GG	GG	GG	GG	GG	GG	GG	GG	GG	GG	GG	GG	GG	GG	GG	GG	GG	GG	GG	GG	GG	GG	GG
SNP_IGA_27852	1	9879676	CC	CC	CC	CC	CC	CC	CC	CC	CC	CC	CC	CC	CC	CC	CC	CC	CC	CC	CC	CC	CC	CC	CC	CC	CC	CC	CC	CC	CC	CC	CC	CC	CC	CC	CC	CC	CC	CC	CC	CC	CC	CC	CC	CC	CC	CC	CC
SNP_IGA_27921	1	9888541	AA	AA	AA	AA	AA	AA	AA	AA	AA	AA	AA	AA	AA	AA	AA	AA	AA	AA	AA	AA	AA	AA	AA	AA	AA	AA	AA	AA	AA	AA	AA	AA	AA	AA	AA	AA	AA	AA	AA	AA	AA	AA	AA	--	AA	AA	AA
SNP_IGA_27925	1	9888574	AG	AG	AG	GG	AG	GG	AG	AG	AG	AG	AG	GG	AG	AG	AG	AG	AG	GG	AG	AG	AG	GG	GG	GG	AG	AG	GG	AG	AG	AG	AG	GG	AG	AG	AG	AG	AG	GG	AG	AG	AG	AG	AG	AG	AG	AG	AG
SNP_IGA_27931	1	9888661	GG	GG	GG	GG	GG	GG	GG	GG	GG	GG	GG	GG	GG	GG	GG	GG	GG	GG	GG	GG	GG	GG	GG	GG	GG	GG	GG	GG	GG	GG	GG	GG	GG	GG	GG	GG	GG	GG	GG	GG	GG	GG	GG	GG	GG	GG	GG
SNP_IGA_27973	1	9893565	AG	AG	AG	AA	AG	AA	AG	AG	AG	AG	AG	AA	AG	AG	AG	AG	AG	AA	AG	AG	AG	AA	AA	AA	AG	AG	AA	AG	AG	AG	AG	AA	AG	AG	AG	AG	AG	AA	AG	AG	AG	AG	AG	AG	AG	AG	AG
SNP_IGA_28066	1	9928046	GG	GG	GG	GG	GG	GG	GG	GG	GG	GG	GG	GG	GG	GG	GG	GG	GG	GG	GG	GG	GG	GG	GG	GG	GG	GG	GG	GG	GG	GG	GG	GG	GG	GG	GG	GG	GG	GG	GG	GG	GG	GG	GG	GG	GG	GG	GG
SNP_IGA_28112	1	9938971	CC	CC	CC	CC	CC	CC	CC	CC	CC	CC	CC	CC	CC	CC	CC	CC	CC	CC	CC	CC	CC	CC	CC	CC	CC	CC	CC	CC	CC	CC	CC	CC	CC	CC	CC	CC	CC	CC	CC	CC	CC	CC	CC	CC	CC	CC	CC
SNP_IGA_28130	1	9949719	GG	GG	GG	GG	GG	GG	GG	GG	GG	GG	GG	GG	GG	GG	GG	GG	GG	GG	GG	GG	GG	GG	GG	GG	GG	GG	GG	GG	GG	GG	GG	GG	GG	GG	GG	GG	GG	GG	GG	GG	GG	GG	GG	GG	GG	GG	GG
SNP_IGA_28275	1	10066613	GG	GG	GG	GG	GG	GG	GG	GG	GG	GG	GG	GG	GG	GG	GG	GG	GG	GG	GG	GG	GG	GG	GG	GG	GG	GG	GG	GG	GG	GG	GG	GG	GG	GG	GG	GG	GG	GG	GG	GG	GG	GG	GG	GG	GG	GG	GG
SNP_IGA_28294	1	10071688	AA	AA	AA	AA	AA	AA	AA	AA	AA	AA	AA	AA	AA	AA	AA	AA	AA	AA	AA	AA	AA	AA	AA	AA	AA	AA	AA	AA	AA	AA	AA	AA	AA	AA	AA	AA	AA	AA	AA	AA	AA	AA	AA	AA	AA	AA	AA
SNP_IGA_28792	1	10455358	AA	AA	AG	AG	AG	AG	AA	AG	AG	AG	AG	AA	--	AG	AG	AG	AG	AG	AA	AA	AG	AG	AG	AG	AG	AA	AG	AG	AG	AG	AA	AA	AG	AG	AA	AG	AG	AA	AG	AA	AA	AG	AG	--	AG	AG	AG
SNP_IGA_29009	1	10639712	GG	GG	GG	GG	GG	GG	GG	GG	GG	GG	GG	GG	GG	GG	GG	GG	GG	GG	GG	GG	GG	GG	GG	GG	GG	GG	GG	GG	GG	GG	GG	GG	GG	GG	GG	GG	GG	GG	GG	GG	GG	GG	GG	GG	GG	GG	GG
SNP_IGA_29836	1	11097184	AA	GG	GG	GG	GG	AG	GG	GG	AG	AG	AG	AG	AG	AG	AG	AG	GG	GG	AG	GG	GG	GG	AG	AG	AG	GG	AG	AG	GG	GG	AG	GG	GG	AG	AG	AG	GG	AG	GG	AG	GG	AG	AG	AG	AG	GG	--
SNP_IGA_29854	1	11111844	AA	GG	GG	GG	GG	AG	GG	GG	AG	AG	AG	AG	AG	AG	AG	AG	GG	GG	AG	GG	GG	GG	AG	AG	AG	GG	AG	AG	GG	GG	AG	GG	GG	AG	AG	AG	GG	AG	GG	AG	GG	AG	AG	AG	AG	GG	--
SNP_IGA_29904	1	11123697	AA	AA	AA	AA	AA	AA	AA	AA	AA	AA	AA	AA	AA	AA	AA	AA	AA	AA	AA	AA	AA	AA	AA	AA	AA	AA	AA	AA	AA	AA	AA	AA	AA	AA	AA	AA	AA	AA	AA	AA	AA	AA	AA	AA	AA	AA	AA
SNP_IGA_29920	1	11130786	AA	AA	AA	AA	AA	AA	AA	AA	AA	AA	AA	AA	AA	AA	AA	AA	AA	AA	AA	AA	AA	AA	AA	AA	AA	AA	AA	AA	AA	AA	AA	AA	AA	AA	AA	AA	AA	AA	AA	AA	AA	AA	AA	AA	AA	AA	AA
SNP_IGA_30043	1	11204759	GG	AA	AA	AA	AA	AG	AA	AA	AG	AG	AG	AG	AG	AG	AG	AG	AA	AA	AG	AA	AA	AA	AG	AG	AG	AA	AG	AG	AA	AA	AG	AA	AA	AG	AG	AG	AA	AG	AA	AG	AA	AG	AG	AG	AG	AA	AG
SNP_IGA_30092	1	11248525	GG	GG	GG	GG	GG	GG	GG	GG	GG	GG	GG	GG	GG	GG	GG	GG	GG	GG	GG	GG	GG	GG	GG	GG	GG	GG	GG	GG	GG	GG	GG	GG	GG	GG	GG	GG	GG	GG	GG	GG	GG	GG	GG	GG	GG	GG	GG
SNP_IGA_30478	1	11425244	GG	GG	GG	GG	GG	GG	GG	GG	GG	GG	GG	GG	GG	GG	GG	GG	GG	GG	GG	GG	GG	GG	GG	GG	GG	GG	GG	GG	GG	GG	GG	GG	GG	GG	GG	GG	GG	GG	GG	GG	GG	GG	GG	--	GG	GG	GG
SNP_IGA_30620	1	11496464	AA	AA	CC	AC	AC	AC	AC	AC	AC	AC	AC	AC	AC	AC	AC	AC	AC	AC	AC	AC	AC	AC	AC	AC	AC	AC	AC	AC	AC	AC	AC	AC	AC	AC	AC	AC	AC	AC	AC	AC	AC	AC	AC	AC	AC	AC	AC
Pp9Cl	1	11589088	AA	AG	AA	AG	AG	AA	AG	AG	AA	AA	AA	AA	AA	AA	AA	AA	AG	AG	AA	AG	AG	AG	AA	AA	AA	AG	AA	AA	AG	AG	AA	AG	AG	AA	AA	AA	AG	AA	AG	AA	AG	AA	AA	AA	AA	AG	AG
SNP_IGA_31001	1	11647190	AA	AC	AA	AC	AC	AA	AC	AC	AA	AA	AA	AA	AA	AA	AA	AA	AC	AC	AA	AC	AC	AC	AA	AA	AA	AC	AA	AA	AC	AC	AA	AC	AC	AA	AA	AA	AC	AA	AC	AA	AC	AA	AA	AA	AA	AC	AC
SNP_IGA_31072	1	11656960	AA	AG	AA	AG	AG	AA	AG	AG	AA	AA	AA	AA	AA	AA	AA	AA	AG	AG	AA	AG	AG	AG	AA	AA	AA	AG	AA	AA	AG	AG	AA	AG	AG	AA	AA	AA	AG	AA	AG	AA	AG	AA	AA	AA	AA	AG	AG
SNP_IGA_31108	1	11662916	GG	AG	GG	GG	GG	GG	GG	GG	GG	GG	GG	GG	GG	GG	GG	GG	GG	GG	GG	GG	GG	GG	GG	GG	GG	GG	GG	GG	GG	GG	GG	GG	GG	GG	GG	GG	GG	GG	GG	GG	GG	GG	GG	GG	GG	GG	GG
SNP_IGA_31469	1	11708514	GG	AG	GG	AG	AG	GG	AG	AG	GG	GG	GG	GG	GG	GG	GG	GG	AG	AG	GG	AG	AG	AG	GG	GG	GG	AG	GG	GG	AG	AG	GG	AG	AG	GG	GG	GG	AG	GG	AG	GG	AG	GG	GG	GG	GG	AG	--
SNP_IGA_31646	1	11739016	GG	AG	GG	GG	GG	GG	GG	GG	GG	GG	GG	GG	GG	GG	GG	GG	GG	GG	GG	GG	GG	GG	GG	GG	GG	GG	GG	GG	GG	GG	GG	GG	GG	GG	GG	GG	GG	GG	GG	--	GG	GG	GG	GG	GG	GG	GG
SNP_IGA_31721	1	11747401	AA	AG	AA	AA	AA	AA	AA	AA	AA	AA	AA	AA	AA	AA	AA	AA	AA	AA	AA	AA	AA	AA	AA	AA	AA	AA	AA	AA	AA	AA	AA	AA	AA	AA	AA	AA	AA	AA	AA	AA	AA	AA	AA	AA	AA	AA	AA
Pp15Cl	1	11764683	CC	AC	AA	AA	AA	AC	AA	AA	AC	AC	AC	AC	AC	AC	AC	AC	AA	AA	AC	AA	AA	AA	AC	AC	AC	AA	AC	AC	AA	AA	AC	AA	AA	AC	AC	AC	AA	AC	AA	AC	AA	AC	AC	AC	AC	AA	--
SNP_IGA_32225	1	11777807	GG	AA	AA	AA	AA	AG	AA	AA	AG	AG	AG	AG	AG	AG	AG	AG	AA	AA	AG	AA	AA	AA	AG	AG	AG	AA	AG	AG	AA	AA	AG	AA	AA	AG	AG	AG	AA	AG	AA	AG	AA	AG	AG	AG	AG	AA	--
SNP_IGA_32535	1	11810777	CC	AC	AA	AA	AA	AC	AA	AA	AC	AC	AC	AC	AC	AC	AC	AC	AA	AA	AC	AA	AA	AA	AC	AC	AC	AA	AC	AC	AA	AA	AC	AA	AA	AC	AC	AC	AA	AC	AA	AC	AA	AC	AC	AC	AC	AA	--
SNP_IGA_32548	1	11812522	AA	GG	GG	GG	GG	AG	GG	GG	AG	AG	AG	AG	AG	AG	AG	AG	GG	GG	AG	GG	GG	GG	AG	AG	AG	GG	AG	AG	GG	GG	AG	GG	GG	AG	AG	AG	GG	AG	GG	AG	GG	AG	AG	AG	AG	GG	GG
SNP_IGA_32642	1	11822333	--	GG	GG	GG	GG	AG	GG	GG	AG	AG	AG	AG	AG	AG	AG	AG	GG	GG	AG	GG	GG	GG	AG	AG	AG	GG	AG	AG	GG	GG	AG	GG	GG	AG	AG	AG	GG	AG	GG	AG	GG	AG	AG	AG	AG	GG	--
SNP_IGA_32658	1	11825623	AA	GG	GG	GG	GG	AG	GG	GG	AG	AG	AG	AG	AG	AG	AG	AG	GG	GG	AG	GG	GG	GG	AG	AG	AG	GG	AG	AG	GG	GG	AG	GG	GG	AG	AG	AG	GG	AG	GG	AG	GG	AG	AG	AG	AG	GG	--
SNP_IGA_32705	1	11834803	AA	AG	AA	AA	AA	AA	AA	AA	AA	AA	AA	AA	AA	AA	AA	AA	AA	AA	AA	AA	AA	AA	AA	AA	AA	AA	AA	AA	AA	AA	AA	AA	AA	AA	AA	AA	AA	AA	AA	AA	AA	AA	AA	AA	AA	AA	AA
SNP_IGA_32979	1	11853370	AA	GG	GG	GG	GG	AG	GG	GG	AG	AG	AG	AG	AG	AG	AG	AG	GG	GG	AG	GG	GG	GG	AG	AG	AG	GG	AG	AG	GG	GG	AG	GG	GG	AG	AG	AG	GG	AG	GG	AG	GG	AG	AG	AG	AG	GG	--
SNP_IGA_33180	1	11884954	GG	AA	AA	AA	AA	AG	AA	AA	AG	AG	AG	AG	AG	AG	AG	AG	AA	AA	AG	AA	AA	AA	AG	AG	AG	AA	AG	AG	AA	AA	AG	AA	AA	AG	AG	AG	AA	AG	AA	AG	AA	AG	AG	AG	AG	AA	--
SNP_IGA_33253	1	11893946	AA	AC	CC	CC	CC	AC	CC	CC	AC	AC	AC	AC	AC	AC	AC	AC	CC	CC	AC	CC	CC	CC	AC	AC	AC	CC	AC	AC	CC	CC	AC	CC	CC	AC	AC	AC	CC	AC	CC	AC	CC	AC	AC	AC	AC	CC	--
SNP_IGA_33367	1	11904203	GG	AA	AA	AA	AA	AG	AA	AA	AG	AG	AG	AG	AG	AG	AG	AG	AA	AA	AG	AA	AA	AA	AG	AG	AG	AA	AG	AG	AA	AA	AG	AA	AA	AG	AG	AG	AA	AG	AA	AG	AA	AG	AG	--	AG	AA	AG
SNP_IGA_33532	1	11932898	CC	AA	AA	AA	AA	AC	AA	AA	AC	AC	AC	AC	AC	AC	AC	AC	AA	AA	AC	AA	AA	AA	AC	AC	AC	AA	AC	AC	AA	AA	AC	AA	AA	AC	AC	AC	AA	AC	AA	AC	AA	AC	AC	AC	AC	AA	--
SNP_IGA_33545	1	11934147	GG	AA	AA	AA	AA	AG	AA	AA	AG	AG	AG	AG	AG	AG	AG	AG	AA	AA	AG	AA	AA	AA	AG	AG	AG	AA	AG	AG	AA	AA	AG	AA	AA	AG	AG	AG	AA	AG	AA	AG	AA	AG	AG	--	AG	AA	--
SNP_IGA_33764	1	11977252	AG	GG	GG	GG	GG	AG	GG	GG	AG	AG	AG	AG	AG	AG	AG	AG	GG	GG	AG	GG	GG	GG	AG	AG	AG	GG	AG	AG	GG	GG	AG	GG	GG	AG	AG	AG	GG	AG	GG	AG	GG	AG	AG	AG	AG	GG	--
SNP_IGA_33768	1	11978753	GG	AA	AA	AA	AA	AG	AA	AA	AG	AG	AG	AG	AG	AG	AG	AG	AA	AA	AG	AA	AA	AA	AG	AG	AG	AA	--	AG	AA	AA	AG	AA	AA	AG	AG	AG	AA	AG	AA	AG	AA	AG	AG	AG	AG	AA	--
SNP_IGA_33982	1	11996199	GG	AA	AA	AA	AA	AG	AA	AA	AG	AG	AG	AG	AG	AG	AG	AG	AA	AA	AG	AA	AA	AA	AG	AG	AG	AA	AG	AG	AA	AA	AG	AA	AA	AG	AG	AG	AA	AG	AA	AG	AA	AG	AG	AG	AG	AA	--
SNP_IGA_34297	1	12014151	GG	AG	AA	AA	AA	AG	AA	AA	AG	AG	AG	AG	AG	AG	AG	AG	AA	AA	AG	AA	AA	AA	AG	AG	AG	AA	AG	AG	AA	AA	AG	AA	AA	AG	AG	AG	AA	AG	AA	AG	AA	AG	AG	AG	AG	AA	AG
SNP_IGA_34306	1	12014979	CC	AC	CC	CC	CC	CC	CC	CC	CC	CC	CC	CC	CC	CC	CC	CC	CC	CC	CC	CC	CC	CC	CC	CC	CC	CC	CC	CC	CC	CC	CC	CC	CC	CC	CC	CC	CC	CC	CC	CC	CC	CC	CC	CC	CC	CC	CC
SNP_IGA_34337	1	12023539	AA	GG	GG	GG	GG	AG	GG	GG	AG	AG	AG	AG	AG	AG	AG	AG	GG	GG	AG	GG	GG	GG	AG	AG	AG	GG	AG	AG	GG	GG	AG	GG	GG	AG	AG	AG	GG	AG	GG	AG	GG	AG	AG	AG	AG	GG	--
SNP_IGA_34387	1	12027678	--	GG	GG	GG	GG	GG	GG	GG	GG	GG	GG	GG	GG	GG	GG	GG	GG	GG	GG	GG	GG	GG	GG	GG	GG	GG	GG	GG	GG	GG	GG	GG	GG	GG	GG	GG	GG	GG	GG	GG	GG	GG	GG	GG	GG	GG	GG
SNP_IGA_34511	1	12040144	AA	CC	CC	CC	CC	AC	CC	CC	AC	AC	AC	AC	AC	AC	AC	AC	CC	CC	AC	CC	CC	CC	AC	AC	AC	CC	AC	AC	CC	CC	AC	CC	CC	AC	AC	AC	CC	AC	CC	AC	CC	AC	AC	AC	AC	CC	--
SNP_IGA_34563	1	12054890	GG	AA	AA	AA	AA	AG	AA	AA	AG	AG	AG	AG	AG	AG	AG	AG	AA	AA	AG	AA	AA	AA	AG	AG	AG	AA	AG	AG	AA	AA	AG	AA	AA	AG	AG	AG	AA	AG	AA	AG	AA	AG	AG	AG	AG	AA	--
SNP_IGA_34709	1	12074120	GG	AG	GG	GG	GG	GG	GG	GG	GG	GG	GG	GG	GG	GG	GG	GG	GG	GG	GG	GG	GG	GG	GG	GG	GG	GG	GG	GG	GG	GG	GG	GG	GG	GG	GG	GG	GG	GG	GG	GG	GG	GG	GG	GG	GG	GG	GG
SNP_IGA_34714	1	12074249	AA	AA	AA	AA	AA	AA	AA	AA	AA	AA	AA	AA	AA	AA	AA	AA	AA	AA	AA	AA	AA	AA	AA	AA	AA	AA	AA	AA	AA	AA	AA	AA	AA	AA	AA	AA	AA	AA	AA	AA	AA	AA	AA	AA	AA	AA	AA
SNP_IGA_34718	1	12074295	GG	GG	GG	GG	GG	GG	GG	GG	GG	GG	GG	GG	GG	GG	GG	GG	GG	GG	GG	GG	GG	GG	GG	GG	GG	GG	GG	GG	GG	GG	GG	GG	GG	GG	GG	GG	GG	GG	GG	GG	GG	GG	GG	GG	GG	GG	GG
SNP_IGA_34957	1	12092155	GG	AA	AA	AA	AA	AG	AA	AA	AG	AG	AG	AG	AG	AG	AG	AG	AA	AA	AG	AA	AA	AA	AG	AG	AG	AA	AG	AG	AA	AA	AG	AA	AA	AG	AG	AG	AA	AG	AA	AG	AA	AG	AG	AG	AG	AA	--
SNP_IGA_34964	1	12092571	GG	AG	AA	AG	AG	AG	AG	AG	AG	AG	AG	AG	AG	AG	AG	AG	AG	AG	AG	AG	AG	AG	AG	AG	AG	AG	AG	AG	AG	AG	AG	AG	AG	AG	AG	AG	AG	AG	AG	AG	AG	AG	AG	AG	AG	AG	AG
SNP_IGA_34985	1	12094376	GG	AG	AA	AG	AG	AG	AG	AG	AG	AG	AG	AG	AG	AG	AG	AG	AG	AG	AG	AG	AG	AG	AG	AG	AG	AG	AG	AG	AG	AG	AG	AG	AG	AG	AG	AG	AG	AG	AG	AG	AG	AG	AG	AG	AG	AG	AG
SNP_IGA_35020	1	12098123	CC	AC	AA	AA	AA	AC	AA	AA	AC	AC	AC	AC	AC	AC	AC	AC	AA	AA	AC	AA	AA	AA	AC	AC	AC	AA	AC	AC	AA	AA	AC	AA	AA	AC	AC	AC	AA	AC	AA	AC	AA	AC	AC	AC	AC	AA	--
SNP_IGA_35027	1	12098536	AA	GG	GG	GG	GG	AG	GG	GG	AG	AG	AG	AG	AG	AG	AG	AG	GG	GG	AG	GG	GG	GG	AG	AG	AG	GG	AG	AG	GG	GG	AG	GG	GG	AG	AG	AG	GG	AG	GG	AG	GG	AG	AG	--	AG	GG	--
SNP_IGA_35067	1	12100316	CC	AC	AA	AA	AA	AC	AA	AA	AC	AC	AC	AC	AC	AC	AC	AC	AA	AA	AC	AA	AA	AA	AC	AC	AC	AA	AC	AC	AA	AA	AC	AA	AA	AC	AC	AC	AA	AC	AA	AC	AA	AC	AC	AC	AC	AA	--
SNP_IGA_35075	1	12100964	AA	CC	CC	CC	CC	AC	CC	CC	AC	AC	AC	AC	AC	AC	AC	AC	CC	CC	AC	CC	CC	CC	AC	AC	AC	CC	AC	AC	CC	CC	AC	CC	CC	AC	AC	AC	CC	AC	CC	AC	CC	AC	AC	AC	AC	CC	--
SNP_IGA_35199	1	12115213	GG	AA	AA	AA	AA	AG	AA	AA	AG	AG	AG	AG	AG	AG	AG	AG	AA	AA	AG	AA	AA	AA	AG	AG	AG	AA	AG	AG	AA	AA	AG	AA	AA	AG	AG	AG	AA	AG	AA	AG	AA	AG	AG	AG	AG	AA	--
SNP_IGA_35442	1	12156033	GG	AG	AA	AA	AA	AG	AA	AA	AG	AG	AG	AG	AG	AG	AG	AG	AA	AA	AG	AA	AA	AA	AG	AG	AG	AA	AG	AG	AA	AA	AG	AA	AA	AG	AG	AG	AA	AG	AA	AG	AA	AG	AG	AG	AG	AA	--
SNP_IGA_35471	1	12161211	AA	CC	CC	CC	CC	AC	CC	CC	AC	AC	AC	AC	AC	AC	AC	AC	CC	CC	AC	CC	CC	CC	AC	AC	AC	CC	AC	AC	CC	CC	AC	CC	CC	AC	AC	AC	CC	AC	CC	AC	CC	AC	AC	--	AC	CC	--
SNP_IGA_35481	1	12162345	AA	GG	GG	GG	GG	AG	GG	GG	AG	AG	AG	AG	AG	AG	AG	AG	GG	GG	AG	GG	GG	GG	AG	AG	AG	GG	AG	AG	GG	GG	AG	GG	GG	AG	AG	AG	GG	AG	GG	AG	GG	AG	AG	--	AG	GG	--
SNP_IGA_35487	1	12163108	GG	AA	AA	AA	AA	AG	AA	AA	AG	AG	AG	AG	AG	AG	AG	AG	AA	AA	AG	AA	AA	AA	AG	AG	AG	AA	AG	AG	AA	AA	AG	AA	AA	AG	AG	AG	AA	AG	AA	AG	AA	AG	AG	AG	AG	AA	--
SNP_IGA_35516	1	12167294	AA	GG	GG	GG	GG	AG	GG	GG	AG	AG	AG	AG	AG	AG	AG	AG	GG	GG	AG	GG	GG	GG	AG	AG	AG	GG	AG	AG	GG	GG	AG	GG	GG	AG	AG	AG	GG	AG	GG	AG	GG	AG	AG	AG	AG	GG	--
SNP_IGA_35586	1	12175787	GG	AG	GG	GG	GG	GG	GG	GG	GG	GG	GG	GG	GG	GG	GG	GG	GG	GG	GG	GG	GG	GG	GG	GG	GG	GG	GG	GG	GG	GG	GG	GG	GG	GG	GG	GG	GG	GG	GG	GG	GG	GG	GG	GG	GG	GG	GG
SNP_IGA_35597	1	12177704	GG	AA	AA	AA	AA	AG	AA	AA	AG	AG	AG	AG	AG	AG	AG	AG	AA	AA	AG	AA	AA	AA	AG	AG	AG	AA	AG	AG	AA	AA	AG	AA	AA	AG	AG	AG	AA	AG	AA	AG	AA	AG	AG	AG	AG	AA	--
SNP_IGA_35622	1	12180718	AA	GG	GG	GG	GG	AG	GG	GG	AG	AG	AG	AG	AG	AG	AG	AG	GG	GG	AG	GG	GG	GG	AG	AG	AG	GG	AG	AG	GG	GG	AG	GG	GG	AG	AG	AG	GG	AG	GG	AG	GG	AG	AG	AG	AG	GG	--
SNP_IGA_35664	1	12188904	AA	GG	GG	GG	GG	AG	GG	GG	AG	AG	AG	AG	AG	AG	AG	AG	GG	GG	AG	GG	GG	GG	AG	AG	AG	GG	AG	AG	GG	GG	AG	GG	GG	AG	AG	AG	GG	AG	GG	AG	GG	AG	AG	AG	AG	GG	--
SNP_IGA_35681	1	12191645	AA	--	AA	AA	AA	AA	AA	AA	AA	AA	AA	AA	AA	AA	AA	AA	AA	AA	AA	AA	AA	AA	AA	AA	AA	AA	AA	AA	AA	AA	AA	AA	AA	AA	AA	AA	AA	AA	AA	AA	AA	AA	AA	AA	AA	AA	AA
SNP_IGA_35694	1	12194033	GG	AA	AA	AA	AA	AG	AA	AA	AG	AG	AG	AG	AG	AG	AG	AG	AA	AA	AG	AA	AA	AA	AG	AG	AG	AA	AG	AG	AA	AA	AG	AA	AA	AG	AG	AG	AA	AG	AA	AG	AA	AG	AG	AG	AG	AA	--
SNP_IGA_35702	1	12195342	GG	GG	GG	GG	GG	GG	GG	GG	GG	GG	GG	GG	GG	GG	GG	GG	GG	GG	GG	GG	GG	GG	GG	GG	GG	GG	GG	GG	GG	GG	GG	GG	GG	GG	GG	GG	GG	GG	GG	GG	GG	GG	GG	GG	GG	GG	GG
SNP_IGA_35790	1	12226558	AA	GG	GG	GG	GG	AG	GG	GG	AG	AG	AG	AG	AG	AG	AG	AG	GG	GG	AG	GG	GG	GG	AG	AG	AG	GG	AG	AG	GG	GG	AG	GG	GG	AG	AG	AG	GG	AG	GG	AG	GG	AG	AG	AG	AG	GG	--
SNP_IGA_35832	1	12234494	AA	AA	AA	AA	AA	AA	AA	AA	AA	AA	AA	AA	AA	AA	AA	AA	AA	AA	AA	AA	AA	AA	AA	AA	AA	AA	AA	AA	AA	AA	AA	AA	AA	AA	AA	AA	AA	AA	AA	AA	AA	AA	AA	AA	AA	AA	AA
SNP_IGA_35967	1	12242868	AC	CC	CC	CC	CC	AC	CC	CC	AC	AC	AC	AC	AC	AC	AC	AC	CC	CC	AC	CC	CC	CC	AC	AC	AC	CC	AC	AC	CC	CC	AC	CC	CC	AC	AC	AC	CC	AC	CC	AC	CC	AC	AC	AC	AC	CC	--
SNP_IGA_35974	1	12243025	AG	AA	AA	AA	AA	AG	AA	AA	AG	AG	AG	AG	AG	AG	AG	AG	AA	AA	AG	AA	AA	AA	AG	AG	AG	AA	AG	AG	AA	AA	AG	AA	AA	AG	AG	AG	AA	AG	AA	AG	AA	AG	AG	AG	AG	AA	--
SNP_IGA_35979	1	12243064	AG	AA	AA	AA	AA	AG	AA	AA	AG	AG	AG	AG	AG	AG	AG	AG	AA	AA	AG	AA	AA	AA	AG	AG	AG	AA	AG	AG	AA	AA	AG	AA	AA	AG	AG	AG	AA	AG	AA	AG	AA	AG	AG	AG	AG	AA	AG
SNP_IGA_35984	1	12243301	AG	GG	GG	GG	GG	AG	GG	GG	AG	AG	AG	AG	AG	AG	AG	AG	GG	GG	AG	GG	GG	GG	AG	AG	AG	GG	AG	AG	GG	GG	AG	GG	GG	AG	AG	AG	GG	AG	GG	AG	GG	AG	AG	AG	AG	GG	--
SNP_IGA_35989	1	12243488	GG	GG	GG	GG	GG	GG	GG	GG	GG	GG	GG	GG	GG	GG	GG	GG	GG	GG	GG	GG	GG	GG	GG	GG	GG	GG	GG	GG	GG	GG	GG	GG	GG	GG	GG	GG	GG	GG	GG	GG	GG	GG	GG	GG	GG	GG	GG
SNP_IGA_36042	1	12248103	AA	GG	GG	GG	GG	AG	GG	GG	AG	AG	AG	AG	AG	AG	AG	AG	GG	GG	AG	GG	GG	GG	AG	AG	AG	GG	AG	AG	GG	GG	AG	GG	GG	AG	AG	AG	GG	AG	GG	AG	GG	AG	AG	AG	AG	GG	--
SNP_IGA_36056	1	12248302	GG	AA	AA	AA	AA	AA	AA	AA	AA	AA	AA	AA	AA	AA	AA	AA	AA	AA	AA	AA	AA	AA	AA	AA	AA	AA	AA	AA	AA	AA	AA	AA	AA	AA	AA	AA	AA	AA	AA	AA	AA	AA	AA	AA	AA	AA	AA
SNP_IGA_36062	1	12248392	AA	CC	CC	CC	CC	AC	CC	CC	AC	AC	AC	AC	AC	AC	AC	AC	CC	CC	AC	CC	CC	CC	AC	AC	AC	CC	AC	AC	CC	CC	AC	CC	CC	AC	AC	AC	CC	AC	CC	AC	CC	AC	AC	AC	AC	CC	--
SNP_IGA_36069	1	12248609	GG	AA	AA	AA	AA	AG	AA	AA	AG	AG	AG	AG	AG	AG	AG	AG	AA	AA	AG	AA	AA	AA	AG	AG	AG	AA	AG	AG	AA	AA	AG	AA	AA	AG	AG	AG	AA	AG	AA	AG	AA	AG	AG	AG	AG	AA	--
SNP_IGA_36074	1	12248790	GG	AA	AA	AA	AA	AG	AA	AA	AG	AG	AG	AG	AG	AG	AG	AG	AA	AA	AG	AA	AA	AA	AG	AG	AG	AA	AG	AG	AA	AA	AG	AA	AA	AG	AG	AG	AA	AG	AA	AG	AA	AG	AG	AG	AG	AA	--
SNP_IGA_36081	1	12249002	GG	AA	AA	AA	AA	AA	AA	AA	AA	AA	AA	AA	AA	AA	AA	AA	AA	AA	AA	AA	AA	AA	AA	AA	AA	AA	--	AA	AA	AA	AA	AA	AA	AA	AA	AA	AA	AA	AA	AA	AA	AA	AA	AA	AA	AA	AA
SNP_IGA_36109	1	12249613	AA	AG	AA	AA	AA	AA	AA	AA	AA	AA	AA	AA	AA	AA	AA	AA	AA	AA	AA	AA	AA	AA	AA	AA	AA	AA	AA	AA	AA	AA	AA	AA	AA	AA	AA	AA	AA	AA	AA	AA	AA	AA	AA	AA	AA	AA	AA
SNP_IGA_36119	1	12249830	--	CC	CC	CC	CC	CC	CC	CC	CC	CC	CC	CC	CC	CC	CC	CC	CC	CC	CC	CC	CC	CC	CC	CC	CC	CC	CC	CC	CC	CC	CC	CC	CC	CC	CC	CC	CC	CC	CC	CC	CC	CC	CC	CC	CC	CC	CC
SNP_IGA_36258	1	12256825	AA	GG	GG	GG	GG	AG	GG	GG	AG	AG	AG	AG	AG	AG	AG	AG	GG	GG	AG	GG	GG	GG	AG	AG	AG	GG	AG	AG	GG	GG	AG	GG	GG	AG	AG	AG	GG	AG	GG	AG	GG	AG	AG	AG	AG	GG	--
SNP_IGA_36436	1	12285650	AA	CC	AA	AC	AC	AA	AC	AC	AA	AA	AA	AA	AA	AA	AA	AA	AC	AC	AA	AC	AC	AC	AA	AA	AA	AC	AA	AA	AC	AC	AA	AC	AC	AA	AA	AA	AC	AA	AC	AA	AC	AA	AA	AA	AA	AC	AC
SNP_IGA_36555	1	12291614	AA	CC	AA	AC	AC	AA	AC	AC	AA	AA	AA	AA	AA	AA	AA	AA	AC	AC	AA	AC	AC	AC	AA	AA	AA	AC	AA	AA	AC	AC	AA	AC	AC	AA	AA	AA	AC	AA	AC	AA	AC	AA	AA	AA	AA	AC	AC
SNP_IGA_36595	1	12293618	AA	CC	CC	CC	CC	AC	CC	CC	AC	AC	AC	AC	AC	AC	AC	AC	CC	CC	AC	CC	CC	CC	AC	AC	AC	CC	AC	AC	CC	CC	AC	CC	CC	AC	AC	AC	CC	AC	CC	AC	CC	AC	AC	AC	AC	CC	--
SNP_IGA_36653	1	12298108	AA	GG	GG	GG	GG	AG	GG	GG	AG	AG	AG	AG	AG	AG	AG	AG	GG	GG	AG	GG	GG	GG	AG	AG	AG	GG	AG	AG	GG	GG	AG	GG	GG	AG	AG	AG	GG	AG	GG	AG	GG	AG	AG	AG	AG	GG	--
SNP_IGA_36663	1	12298950	GG	AA	AA	AA	AA	AG	AA	AA	AG	AG	AG	AG	AG	AG	AG	AG	AA	AA	AG	AA	AA	AA	AG	AG	AG	AA	AG	AG	AA	AA	AG	AA	AA	AG	AG	AG	AA	AG	AA	AG	AA	AG	AG	AG	AG	AA	--
SNP_IGA_36893	1	12324340	GG	AA	AA	AA	AA	AG	AA	AA	AG	AG	AG	AG	AG	AG	AG	AG	AA	AA	AG	AA	AA	AA	AG	AG	AG	AA	AG	AG	AA	AA	AG	AA	AA	AG	AG	AG	AA	AG	AA	AG	AA	AG	AG	AG	AG	AA	--
SNP_IGA_36898	1	12324743	GG	AA	AA	AA	AA	AG	AA	AA	AG	AG	AG	AG	AG	AG	AG	AG	AA	AA	AG	AA	AA	AA	AG	AG	AG	AA	AG	AG	AA	AA	AG	AA	AA	AG	AG	AG	AA	AG	AA	AG	AA	AG	AG	AG	AG	AA	--
SNP_IGA_36903	1	12324887	--	AA	AA	AA	AA	AG	AA	AA	AG	AG	AG	AG	AG	AG	AG	AG	AA	AA	AG	AA	AA	AA	AG	AG	AG	AA	AG	AG	AA	AA	AG	AA	AA	AG	AG	AG	AA	AG	AA	AG	AA	AG	AG	AG	AG	AA	--
SNP_IGA_36910	1	12325666	CC	AA	AA	AA	AA	AC	AA	AA	AC	AC	AC	AC	AC	AC	AC	AC	AA	AA	AC	AA	AA	AA	AC	AC	AC	AA	AC	AC	AA	AA	AC	AA	AA	AC	AC	AC	AA	AC	AA	AC	AA	AC	AC	AC	AC	AA	--
SNP_IGA_36973	1	12348048	AA	GG	GG	GG	GG	AG	GG	GG	AG	AG	AG	AG	AG	AG	AG	AG	GG	GG	AG	GG	GG	GG	AG	AG	AG	GG	AG	AG	GG	GG	AG	GG	GG	AG	AG	AG	GG	AG	GG	AG	GG	AG	AG	AG	AG	GG	--
SNP_IGA_37133	1	12424650	AA	AA	AA	AA	AA	AA	AA	AA	AA	AA	AA	AA	AA	AA	AA	AA	AA	AA	AA	AA	AA	AA	AA	AA	AA	AA	AA	AA	AA	AA	AA	AA	AA	AA	AA	AA	AA	AA	AA	AA	AA	AA	AA	AA	AA	AA	AA
SNP_IGA_37398	1	12508233	CC	CC	--	CC	CC	CC	CC	CC	CC	CC	CC	CC	CC	CC	CC	CC	CC	CC	CC	CC	CC	CC	CC	CC	CC	CC	CC	CC	CC	CC	CC	CC	CC	CC	CC	CC	CC	CC	CC	CC	CC	CC	CC	--	CC	CC	CC
SNP_IGA_37410	1	12508558	CC	CC	CC	CC	CC	CC	CC	CC	CC	CC	CC	CC	CC	CC	CC	CC	CC	CC	CC	CC	CC	CC	CC	CC	CC	CC	CC	CC	CC	CC	CC	CC	CC	CC	CC	CC	CC	CC	CC	CC	CC	CC	CC	CC	CC	CC	CC
SNP_IGA_37417	1	12509447	AA	AG	AA	AA	AG	AG	AA	AG	AA	AG	AA	AA	AG	AA	AA	AG	AG	AG	AG	AG	AA	AG	AA	AA	AG	AA	AG	AA	AG	AA	AG	AG	AG	AG	AA	AA	AA	AA	AA	AG	AG	AG	AG	AG	AG	AG	AG
SNP_IGA_37424	1	12509943	CC	CC	--	CC	CC	CC	CC	CC	CC	CC	CC	CC	CC	CC	CC	CC	CC	CC	CC	CC	CC	CC	CC	CC	CC	CC	CC	CC	CC	CC	CC	CC	CC	CC	CC	CC	CC	CC	CC	CC	CC	CC	CC	CC	CC	CC	CC
SNP_IGA_37428	1	12510086	AA	AA	AA	AA	AA	AA	AA	AA	AA	AA	AA	AA	AA	AA	AA	AA	AA	AA	AA	AA	AA	AA	AA	AA	AA	AA	AA	AA	AA	AA	AA	AA	AA	AA	AA	AA	AA	AA	AA	AA	AA	AA	AA	AA	AA	AA	AA
SNP_IGA_37437	1	12510692	AG	GG	GG	GG	GG	GG	GG	GG	GG	GG	GG	GG	GG	GG	GG	GG	GG	GG	GG	GG	GG	GG	GG	GG	GG	GG	GG	GG	GG	GG	GG	GG	GG	GG	GG	GG	GG	GG	GG	GG	GG	GG	GG	GG	GG	GG	GG
SNP_IGA_37525	1	12536983	AA	AA	AA	AA	AA	AA	AA	AA	AA	AA	AA	AA	AA	AA	AA	AA	AA	AA	AA	AA	AA	AA	AA	AA	AA	AA	AA	AA	AA	AA	AA	AA	AA	AA	AA	AA	AA	AA	AA	AA	AA	AA	AA	AA	AA	AA	AA
SNP_IGA_37531	1	12537807	CC	AC	CC	AC	AC	CC	AC	AC	CC	CC	CC	CC	CC	CC	CC	CC	AC	AC	CC	AC	AC	AC	CC	CC	CC	AC	CC	CC	AC	AC	CC	AC	AC	CC	CC	CC	AC	CC	AC	CC	AC	CC	CC	CC	CC	AC	AC
SNP_IGA_37535	1	12537868	AA	AA	AA	AA	AA	AA	AA	AA	AA	AA	AA	AA	AA	AA	AA	AA	AA	AA	AA	AA	AA	AA	AA	AA	AA	AA	AA	AA	AA	AA	AA	AA	AA	AA	AA	AA	AA	AA	AA	AA	AA	AA	AA	AA	AA	AA	AA
SNP_IGA_37540	1	12537949	CC	CC	CC	CC	CC	CC	CC	CC	CC	CC	CC	CC	CC	CC	CC	CC	CC	CC	CC	CC	CC	CC	CC	CC	CC	CC	CC	CC	CC	CC	CC	CC	CC	CC	CC	CC	CC	CC	CC	CC	CC	CC	CC	CC	CC	CC	CC
SNP_IGA_37548	1	12541751	AA	AA	AA	AA	AA	AA	AA	AA	AA	AA	AA	AA	AA	AA	AA	AA	AA	AA	AA	AA	AA	AA	AA	AA	AA	AA	AA	AA	AA	AA	AA	AA	AA	AA	AA	AA	AA	AA	AA	AA	AA	AA	AA	AA	AA	AA	AA
SNP_IGA_37651	1	12591668	GG	AG	GG	AG	AG	GG	AG	AG	GG	GG	GG	GG	GG	GG	GG	GG	AG	AG	GG	AG	AG	AG	GG	GG	GG	AG	GG	GG	AG	AG	GG	AG	AG	GG	GG	GG	AG	GG	AG	GG	AG	GG	GG	GG	GG	AG	AG
SNP_IGA_37664	1	12593867	AA	AC	CC	AC	AC	AC	AC	AC	AC	AC	AC	AC	AC	AC	AC	AC	AC	AC	AC	AC	AC	AC	AC	AC	AC	AC	AC	AC	AC	AC	AC	AC	AC	AC	AC	AC	AC	AC	AC	AC	AC	AC	AC	AC	AC	AC	AC
SNP_IGA_37843	1	12641440	AA	AG	AA	AG	AG	AA	AG	AG	AA	AA	AA	AA	AA	AA	AA	AA	AG	AG	AA	AG	AG	AG	AA	AA	AA	AG	AA	AA	AG	AG	AA	AG	AG	AA	AA	AA	AG	AA	AG	AA	AG	AA	AA	AA	AA	AG	AG
SNP_IGA_37857	1	12642601	AA	GG	GG	GG	GG	AG	GG	GG	AG	AG	AG	AG	AG	AG	AG	AG	GG	GG	AG	GG	GG	GG	AG	AG	AG	GG	AG	AG	GG	GG	AG	GG	GG	AG	AG	AG	GG	AG	GG	AG	GG	AG	AG	AG	AG	GG	--
SNP_IGA_37907	1	12651379	GG	AG	AA	AG	AG	AG	AG	AG	AG	AG	AG	AG	AG	AG	AG	AG	AG	AG	AG	AG	AG	AG	AG	AG	AG	AG	AG	AG	AG	AG	AG	AG	AG	AG	AG	AG	AG	AG	AG	AG	AG	AG	AG	AG	AG	AG	AG
SNP_IGA_38020	1	12666650	AA	AG	GG	AG	AG	AG	AG	AG	AG	AG	AG	AG	AG	AG	AG	AG	AG	AG	AG	AG	AG	AG	AG	AG	AG	AG	AG	AG	AG	AG	AG	AG	AG	AG	AG	AG	AG	AG	AG	AG	AG	AG	AG	AG	AG	AG	AG
SNP_IGA_38273	1	12686023	CC	AA	AA	AA	AA	AC	AA	AA	AC	AC	AC	AC	--	AC	AC	AC	AA	AA	AC	AA	AA	AA	AC	AC	AC	AA	AC	AC	AA	AA	AC	AA	AA	AC	AC	AC	AA	AC	AA	AC	AA	AC	AC	AC	AC	AA	--
SNP_IGA_38386	1	12691738	GG	AG	AA	AG	AG	AG	AG	AG	AG	AG	AG	AG	AG	AG	AG	AG	AG	AG	AG	AG	AG	AG	AG	AG	AG	AG	AG	AG	AG	AG	AG	AG	AG	AG	AG	AG	AG	AG	AG	AG	AG	AG	AG	AA	AG	AG	AG
SNP_IGA_38395	1	12692297	AA	AA	AA	AA	AA	AA	AA	AA	AA	AA	AA	AA	AA	AA	AA	AA	AA	AA	AA	AA	AA	AA	AA	AA	AA	AA	AA	AA	AA	AA	AA	AA	AA	AA	AA	AA	AA	AA	AA	AA	AA	AA	AA	AA	AA	AA	AA
SNP_IGA_38403	1	12692540	GG	AG	GG	AG	AG	GG	AG	AG	GG	GG	GG	GG	GG	GG	GG	GG	AG	AG	GG	AG	AG	AG	GG	GG	GG	AG	GG	GG	AG	AG	GG	AG	AG	GG	GG	GG	AG	GG	AG	GG	AG	GG	GG	GG	GG	AG	AG
SNP_IGA_38415	1	12692902	AA	AC	AA	AC	AC	AA	AC	AC	AA	AA	AA	AA	AA	AA	AA	AA	AC	AC	AA	AC	AC	AC	AA	AA	AA	AC	AA	AA	AC	AC	AA	AC	AC	AA	AA	AA	AC	AA	AC	AA	AC	AA	AA	AA	AA	AC	AC
SNP_IGA_38433	1	12693514	AA	AA	AA	AA	AA	AA	AA	AA	AA	AA	AA	AA	AA	AA	AA	AA	AA	AA	AA	AA	AA	AA	AA	AA	AA	AA	AA	AA	AA	AA	AA	AA	AA	AA	AA	AA	AA	AA	AA	AA	AA	AA	AA	AA	AA	AA	AA
SNP_IGA_38440	1	12693598	GG	AG	GG	AG	AG	GG	AG	AG	GG	GG	GG	GG	GG	GG	GG	GG	AG	AG	GG	AG	AG	AG	GG	GG	GG	AG	GG	GG	AG	AG	GG	AG	AG	GG	GG	GG	AG	GG	AG	GG	AG	GG	GG	GG	GG	AG	AG
SNP_IGA_38447	1	12693703	GG	AG	GG	AG	AG	GG	AG	AG	GG	GG	GG	GG	GG	GG	GG	GG	AG	AG	GG	AG	AG	AG	GG	GG	GG	AG	GG	GG	AG	AG	GG	AG	AG	GG	GG	GG	AG	GG	AG	GG	AG	GG	GG	--	GG	AG	AG
SNP_IGA_38484	1	12698456	GG	AG	GG	AG	AG	GG	AG	AG	GG	GG	GG	GG	GG	GG	GG	GG	AG	AG	GG	AG	AG	AG	GG	GG	GG	AG	GG	GG	AG	AG	GG	AG	AG	GG	GG	GG	AG	GG	AG	GG	AG	GG	GG	GG	GG	AG	AG
SNP_IGA_38491	1	12698920	AA	AG	AA	AG	AG	AA	AG	AG	AA	AA	AA	AA	AA	AA	AA	AA	AG	AG	AA	AG	AG	AG	AA	AA	AA	AG	AA	AA	AG	AG	AA	AG	AG	AA	AA	AA	AG	AA	AG	AA	AG	AA	AA	AA	AA	AG	AG
SNP_IGA_38496	1	12699008	GG	AG	GG	AG	AG	GG	AG	AG	GG	GG	GG	GG	GG	GG	GG	GG	AG	AG	GG	AG	AG	AG	GG	GG	GG	AG	GG	GG	AG	AG	GG	AG	AG	GG	GG	GG	AG	GG	AG	GG	AG	GG	GG	GG	GG	AG	AG
SNP_IGA_38643	1	12736666	CC	CC	CC	CC	CC	CC	CC	CC	CC	CC	CC	CC	CC	CC	CC	CC	CC	CC	CC	CC	CC	CC	CC	CC	CC	CC	CC	CC	CC	CC	CC	CC	CC	CC	CC	CC	CC	CC	CC	CC	CC	CC	CC	CC	CC	CC	CC
SNP_IGA_38648	1	12736710	GG	GG	GG	GG	GG	GG	GG	GG	GG	GG	GG	GG	GG	GG	GG	GG	GG	GG	GG	GG	GG	GG	GG	GG	GG	GG	GG	GG	GG	GG	GG	GG	GG	GG	GG	GG	GG	GG	GG	GG	GG	GG	GG	GG	GG	GG	GG
SNP_IGA_38671	1	12739173	AA	AA	AA	AA	AA	AA	AA	AA	AA	AA	AA	AA	AA	AA	AA	AA	AA	AA	AA	AA	AA	AA	AA	AA	AA	AA	AA	AA	AA	AA	AA	AA	AA	AA	AA	AA	AA	AA	AA	AA	AA	AA	AA	AA	AA	AA	AA
SNP_IGA_38730	1	12745943	AA	GG	GG	GG	GG	AG	GG	GG	AG	AG	AG	AG	AG	AG	AG	AG	GG	GG	AG	GG	GG	GG	AG	AG	AG	GG	AG	AG	GG	GG	AG	GG	GG	AG	AG	AG	GG	AG	GG	AG	GG	AG	AG	AG	AG	GG	--
SNP_IGA_38736	1	12746458	GG	AG	AA	AG	AG	AG	AG	AG	AG	AG	AG	AG	AG	AG	AG	AG	AG	AG	AG	AG	AG	AG	AG	AG	AG	AG	AG	AG	AG	AG	AG	AG	AG	AG	AG	AG	AG	AG	AG	AG	AG	AG	AG	AG	AG	AG	AG
SNP_IGA_38741	1	12746768	--	AA	AA	AA	AA	AA	AA	AA	AA	AA	AA	AA	AA	AA	AA	AA	AA	AA	AA	AA	AA	AA	AA	AA	AA	AA	AA	AA	AA	AA	AA	AA	AA	AA	AA	AA	AA	AA	AA	AA	AA	AA	AA	AA	AA	AA	AA
SNP_IGA_38748	1	12747329	AA	AG	GG	AG	AG	AG	AG	AG	AG	AG	AG	AG	AG	AG	AG	AG	AG	AG	AG	AG	AG	AG	AG	AG	AG	AG	AG	AG	AG	AG	AG	AG	AG	AG	AG	AG	AG	AG	AG	AG	AG	AG	AG	AG	AG	AG	AG
SNP_IGA_38752	1	12748444	CC	AC	CC	AC	AC	CC	AC	AC	CC	CC	CC	CC	CC	CC	CC	CC	AC	AC	CC	AC	AC	AC	CC	CC	CC	AC	CC	CC	AC	AC	CC	AC	AC	CC	CC	CC	AC	CC	AC	CC	AC	CC	CC	CC	CC	AC	AC
SNP_IGA_38813	1	12751629	AA	GG	GG	GG	GG	GG	GG	GG	GG	GG	GG	GG	GG	GG	GG	GG	GG	GG	GG	GG	GG	GG	GG	GG	GG	GG	GG	GG	GG	GG	GG	GG	GG	GG	GG	GG	GG	GG	GG	GG	GG	GG	GG	GG	GG	GG	GG
SNP_IGA_38953	1	12767759	AA	AC	AA	AC	AC	AA	AC	AC	AA	AA	AA	AA	AA	AA	AA	AA	AC	AC	AA	AC	AC	AC	AA	AA	AA	AC	AA	AA	AC	AC	AA	AC	AC	AA	AA	AA	AC	AA	AC	AA	AC	AA	AA	AA	AA	AC	AC
SNP_IGA_38958	1	12767931	GG	AA	AA	AA	AA	AG	AA	AA	AG	AG	AG	AG	AG	AG	AG	AG	AA	AA	AG	AA	AA	AA	AG	AG	AG	AA	AG	AG	AA	AA	AG	AA	AA	AG	AG	AG	AA	AG	AA	AG	AA	AG	AG	AG	AG	AA	--
SNP_IGA_38971	1	12769335	GG	AG	GG	AG	AG	GG	AG	AG	GG	GG	GG	GG	GG	GG	GG	GG	AG	AG	GG	AG	AG	AG	GG	GG	GG	AG	GG	GG	AG	AG	GG	AG	AG	GG	GG	GG	AG	GG	AG	GG	AG	GG	GG	GG	GG	AG	AG
SNP_IGA_38979	1	12770135	--	GG	GG	GG	GG	GG	GG	GG	GG	GG	GG	GG	GG	GG	GG	GG	GG	GG	GG	GG	GG	GG	GG	GG	GG	GG	GG	GG	GG	GG	GG	GG	GG	GG	GG	GG	GG	GG	GG	GG	GG	GG	GG	GG	GG	GG	GG
SNP_IGA_38989	1	12770443	GG	GG	GG	GG	GG	GG	GG	GG	GG	GG	GG	GG	GG	GG	GG	GG	GG	GG	GG	GG	GG	GG	GG	GG	GG	GG	GG	GG	GG	GG	GG	GG	GG	GG	GG	GG	GG	GG	GG	GG	GG	GG	GG	GG	GG	GG	GG
SNP_IGA_38993	1	12770531	CC	AC	CC	AC	AC	CC	AC	AC	CC	CC	CC	CC	CC	CC	CC	CC	AC	AC	CC	AC	AC	AC	CC	CC	CC	AC	CC	CC	AC	AC	CC	AC	AC	CC	CC	CC	AC	CC	AC	CC	AC	CC	CC	CC	CC	AC	AC
SNP_IGA_39104	1	12797530	CC	AC	CC	AC	AC	CC	AC	AC	CC	CC	CC	CC	CC	CC	CC	CC	AC	AC	CC	AC	AC	AC	CC	CC	CC	AC	CC	CC	AC	AC	CC	AC	AC	CC	CC	CC	AC	CC	AC	CC	AC	CC	CC	CC	CC	AC	AC
SNP_IGA_39599	1	12872754	AA	GG	GG	GG	GG	AG	GG	GG	AG	AG	AG	AG	AG	AG	AG	AG	GG	GG	AG	GG	GG	GG	AG	AG	AG	GG	AG	AG	GG	GG	AG	GG	GG	AG	AG	AG	GG	AG	GG	AG	GG	AG	AG	AG	AG	GG	--
SNP_IGA_39603	1	12873233	AG	AA	AA	AA	AA	AG	AA	AA	AG	AG	AG	AG	AG	AG	AG	AG	AA	AA	AG	AA	AA	AA	AG	AG	AG	AA	AG	AG	AA	AA	AG	AA	AA	AG	AG	AG	AA	AG	AA	AG	AA	AG	AG	--	AG	AA	AA
SNP_IGA_39630	1	12880840	AA	CC	CC	CC	CC	AC	CC	CC	AC	AC	AC	AC	AC	AC	AC	AC	CC	CC	AC	CC	CC	CC	AC	AC	AC	CC	AC	AC	CC	CC	AC	CC	CC	AC	AC	AC	CC	AC	CC	AC	CC	AC	AC	AC	AC	CC	--
SNP_IGA_39717	1	12919375	GG	AG	GG	AG	AG	GG	AG	AG	GG	GG	GG	GG	GG	GG	GG	GG	AG	AG	GG	AG	AG	AG	GG	GG	GG	AG	GG	GG	AG	AG	GG	AG	AG	GG	GG	GG	AG	GG	AG	GG	AG	GG	GG	GG	GG	AG	AG
SNP_IGA_40030	1	12962207	CC	AC	CC	AC	AC	CC	AC	AC	CC	CC	CC	CC	CC	CC	CC	CC	AC	AC	CC	AC	AC	AC	CC	CC	CC	AC	CC	CC	AC	AC	CC	AC	AC	CC	CC	CC	AC	CC	AC	CC	AC	CC	CC	CC	CC	AC	AC
SNP_IGA_40280	1	13004610	GG	AA	AA	AA	AA	AG	AA	AA	AG	AG	AG	AG	AG	AG	AG	AG	AA	AA	AG	AA	AA	AA	AG	AG	AG	AA	AG	AG	AA	AA	AG	AA	AA	AG	AG	AG	AA	AG	AA	AG	AA	AG	AG	AG	AG	AA	--
SNP_IGA_40295	1	13011638	GG	AG	GG	AG	AG	GG	AG	AG	GG	GG	GG	GG	GG	GG	GG	GG	AG	AG	GG	AG	AG	AG	GG	GG	GG	AG	GG	GG	AG	AG	GG	AG	AG	GG	GG	GG	AG	GG	AG	GG	AG	GG	GG	--	GG	AG	AG
SNP_IGA_40342	1	13048282	AA	AC	CC	AC	AC	AC	AC	AC	AC	AC	AC	AC	AC	AC	AC	AC	AC	AC	AC	AC	AC	AC	AC	AC	AC	AC	--	AC	AC	AC	AC	AC	AC	AC	AC	AC	AC	AC	AC	AC	AC	AC	AC	AC	AC	AC	AC
SNP_IGA_40406	1	13078843	AG	GG	GG	GG	GG	AG	GG	GG	AG	AG	AG	AG	AG	AG	AG	AG	GG	GG	AG	GG	GG	GG	AG	AG	AG	GG	AG	AG	GG	GG	AG	GG	GG	AG	AG	AG	GG	AG	GG	AG	GG	AG	AG	AG	AG	GG	--
SNP_IGA_40766	1	13161636	AA	--	AA	AA	AA	AA	AA	AA	AA	AA	AA	AA	AA	AA	AA	AA	AA	AA	AA	AA	AA	AA	AA	AA	AA	AA	AA	AA	AA	AA	AA	AA	AA	AA	AA	AA	AA	AA	AA	AA	AA	AA	AA	AA	AA	AA	AA
SNP_IGA_41429	1	13226074	GG	AG	GG	GG	GG	GG	GG	GG	GG	GG	GG	GG	GG	GG	GG	GG	GG	GG	GG	GG	GG	GG	GG	GG	GG	GG	GG	GG	GG	GG	GG	GG	GG	GG	GG	GG	GG	GG	GG	GG	GG	GG	GG	--	GG	GG	GG
SNP_IGA_41433	1	13226222	GG	GG	GG	GG	GG	GG	GG	GG	GG	GG	GG	GG	GG	GG	GG	GG	GG	GG	GG	GG	GG	GG	GG	GG	GG	GG	GG	GG	GG	GG	GG	GG	GG	GG	GG	GG	GG	GG	GG	GG	GG	GG	GG	GG	GG	GG	GG
SNP_IGA_41439	1	13226325	AA	AA	AA	AA	AA	AA	AA	AA	AA	AA	AA	AA	AA	AA	AA	AA	AA	AA	AA	AA	AA	AA	AA	AA	AA	AA	AA	AA	AA	AA	AA	AA	AA	AA	AA	AA	AA	AA	AA	AA	AA	AA	AA	AA	AA	AA	AA
SNP_IGA_41449	1	13226702	GG	GG	GG	GG	GG	GG	GG	GG	GG	GG	GG	GG	GG	GG	GG	GG	GG	GG	GG	GG	GG	GG	GG	GG	GG	GG	GG	GG	GG	GG	GG	GG	GG	GG	GG	GG	GG	GG	GG	GG	GG	GG	GG	--	GG	GG	GG
SNP_IGA_41470	1	13227202	AA	AG	AA	AA	AA	AA	AA	AA	AA	AA	AA	AA	AA	AA	AA	AA	AA	AA	AA	AA	AA	AA	AA	AA	AA	AA	AA	AA	AA	AA	AA	AA	AA	AA	AA	AA	AA	AA	AA	AA	AA	AA	AA	AA	AA	AA	AA
SNP_IGA_41475	1	13227396	CC	AC	CC	CC	CC	CC	CC	CC	CC	CC	CC	CC	CC	CC	CC	CC	CC	CC	CC	CC	CC	CC	CC	CC	CC	CC	CC	CC	CC	CC	CC	CC	CC	CC	CC	CC	CC	CC	CC	CC	CC	CC	CC	--	CC	CC	CC
SNP_IGA_41625	1	13242358	GG	GG	GG	GG	GG	GG	GG	GG	GG	GG	GG	GG	GG	GG	GG	GG	GG	GG	GG	GG	GG	GG	GG	GG	GG	GG	GG	GG	GG	GG	GG	GG	GG	GG	GG	GG	GG	GG	GG	GG	GG	GG	GG	GG	GG	GG	GG
SNP_IGA_41933	1	13343441	CC	CC	CC	CC	CC	CC	CC	CC	CC	CC	CC	CC	CC	CC	CC	CC	CC	CC	CC	CC	CC	CC	CC	CC	CC	CC	CC	CC	CC	CC	CC	CC	CC	CC	CC	CC	CC	CC	CC	CC	CC	CC	CC	CC	CC	CC	CC
SNP_IGA_42240	1	13433307	AA	AA	AA	AA	AA	AA	AA	AA	AA	AA	AA	AA	AA	AA	AA	AA	AA	AA	AA	AA	AA	AA	AA	AA	AA	AA	AA	AA	AA	AA	AA	AA	AA	AA	AA	AA	AA	AA	AA	AA	AA	AA	AA	AA	AA	AA	AA
SNP_IGA_42267	1	13443918	AA	AA	AA	AA	AA	AA	AA	AA	AA	AA	AA	AA	--	AA	AA	AA	AA	AA	AA	AA	AA	AA	AA	AA	AA	AA	AA	AA	AA	AA	AA	AA	AA	AA	AA	AA	AA	AA	AA	AA	AA	AA	AA	--	AA	AA	AA
SNP_IGA_42689	1	13708824	AA	AA	AA	AA	AA	AA	AA	AA	AA	AA	AA	AA	AA	AA	AA	AA	AA	AA	AA	AA	AA	AA	AA	AA	AA	AA	AA	AA	AA	AA	AA	AA	AA	AA	AA	AA	AA	AA	AA	AA	AA	AA	AA	AA	AA	AA	AA
SNP_IGA_42716	1	13710690	GG	GG	GG	GG	AG	AG	AG	AG	GG	GG	AG	GG	GG	AG	GG	AG	GG	GG	AG	AG	AG	AG	GG	GG	AG	GG	AG	GG	GG	AG	GG	AG	AG	AG	GG	GG	GG	AG	AG	AG	AG	AG	GG	GG	GG	AG	AG
SNP_IGA_42722	1	13710747	CC	CC	CC	CC	CC	CC	CC	CC	CC	CC	CC	CC	CC	CC	CC	CC	CC	CC	CC	CC	CC	CC	CC	CC	CC	CC	CC	CC	CC	CC	CC	CC	CC	CC	CC	CC	CC	CC	CC	CC	CC	CC	CC	CC	CC	CC	CC
SNP_IGA_42728	1	13710865	AA	AA	AA	AA	AA	AA	AA	AA	AA	AA	AA	AA	AA	AA	AA	AA	AA	AA	AA	AA	AA	AA	AA	AA	AA	AA	AA	AA	AA	AA	AA	AA	AA	AA	AA	--	AA	AA	AA	AA	AA	AA	AA	--	AA	AA	AA
SNP_IGA_43118	1	13808231	AA	AG	AG	AG	AA	AG	AA	AG	AG	AA	AG	AG	AG	AA	AG	AA	AG	AG	AG	AA	AA	AA	AG	AG	AA	AA	AG	AA	AG	AA	AA	AG	AA	AG	AG	AA	AG	AA	AG	AG	AA	AA	AG	--	AG	AA	--
SNP_IGA_43122	1	13808299	CC	AC	AC	AC	CC	AC	CC	AC	AC	CC	AC	AC	AC	CC	AC	CC	AC	AC	AC	CC	CC	CC	AC	AC	CC	CC	AC	CC	AC	CC	CC	AC	CC	AC	AC	CC	AC	CC	AC	AC	CC	CC	AC	AC	AC	CC	CC
SNP_IGA_43377	1	13880659	GG	GG	GG	GG	GG	GG	GG	GG	GG	GG	GG	GG	GG	GG	GG	GG	GG	GG	GG	GG	GG	GG	GG	GG	GG	GG	GG	GG	GG	GG	GG	GG	GG	GG	GG	GG	GG	GG	GG	GG	GG	GG	GG	GG	GG	GG	GG
SNP_IGA_43384	1	13881250	AA	AA	AA	AA	AA	AA	AA	AA	AA	AA	AA	AA	AA	AA	AA	AA	AA	AA	AA	AA	AA	AA	AA	AA	AA	AA	AA	AA	AA	AA	AA	AA	AA	AA	AA	AA	AA	AA	AA	AA	AA	AA	AA	AA	AA	AA	AA
SNP_IGA_44068	1	14061102	AA	AA	AA	AA	AA	AA	AA	AA	AA	AA	AA	AA	AA	AA	AA	AA	AA	AA	AA	AA	AA	AA	AA	AA	AA	AA	AA	AA	AA	AA	AA	AA	AA	AA	AA	AA	AA	AA	AA	AA	AA	AA	AA	AA	AA	AA	AA
SNP_IGA_45416	1	14469762	GG	GG	GG	GG	GG	GG	GG	GG	GG	GG	GG	GG	GG	GG	GG	GG	GG	GG	GG	GG	GG	GG	GG	GG	GG	GG	GG	GG	GG	GG	GG	GG	GG	GG	GG	GG	GG	GG	GG	GG	GG	GG	GG	GG	GG	GG	GG
SNP_IGA_45421	1	14469847	GG	GG	GG	GG	GG	GG	GG	GG	GG	GG	GG	GG	GG	GG	GG	GG	GG	GG	GG	GG	GG	GG	GG	GG	GG	GG	GG	GG	GG	GG	GG	GG	GG	GG	GG	GG	GG	GG	GG	GG	GG	GG	GG	GG	GG	GG	GG
SNP_IGA_45425	1	14469931	AA	AA	AA	AA	AA	AA	AA	AA	AA	AA	AA	AA	AA	AA	AA	AA	AA	AA	AA	AA	AA	AA	AA	AA	AA	AA	AA	AA	AA	AA	AA	AA	AA	AA	AA	AA	AA	AA	AA	AA	AA	AA	AA	AA	AA	AA	AA
SNP_IGA_45430	1	14470039	AA	AA	AA	AA	AA	AA	AA	AA	AA	AA	AA	AA	AA	AA	AA	AA	AA	AA	AA	AA	AA	AA	AA	AA	AA	AA	AA	AA	AA	AA	AA	AA	AA	AA	AA	AA	AA	AA	AA	AA	AA	AA	AA	AA	AA	AA	AA
SNP_IGA_45445	1	14470391	AA	AA	AA	AA	AA	AA	AA	AA	AA	AA	AA	AA	AA	AA	AA	AA	AA	AA	AA	AA	AA	AA	AA	AA	AA	AA	AA	AA	AA	AA	AA	AA	AA	AA	AA	AA	AA	AA	AA	AA	AA	AA	AA	AA	AA	AA	AA
SNP_IGA_45691	1	14548525	AA	AA	AA	AA	AA	AA	AA	AA	AA	AA	AA	AA	--	--	AA	AA	AA	AA	AA	AA	AA	AA	AA	AA	AA	AA	AA	AA	AA	AA	AA	AA	AA	AA	AA	AA	AA	AA	AA	AA	AA	AA	AA	AA	AA	AA	AA
SNP_IGA_46064	1	14811349	GG	GG	GG	GG	GG	GG	GG	GG	GG	GG	GG	GG	GG	GG	GG	GG	GG	GG	GG	GG	GG	GG	GG	GG	GG	GG	GG	GG	GG	GG	GG	GG	GG	GG	GG	GG	GG	GG	GG	GG	GG	GG	GG	--	GG	GG	GG
SNP_IGA_46594	1	14928634	AA	AG	AA	AG	AG	AG	AG	AG	AG	AA	AA	AA	AA	AA	AA	AA	AG	AG	AA	AG	AG	AG	AA	AA	AA	AG	AA	AA	AG	AG	AA	AG	AG	AA	AA	AA	AG	AA	AG	AA	AG	AA	AA	AA	AA	AG	AG
SNP_IGA_46754	1	14980305	AG	AG	GG	GG	GG	GG	GG	GG	GG	GG	GG	GG	GG	GG	GG	GG	GG	GG	GG	GG	GG	GG	GG	GG	GG	GG	GG	GG	GG	GG	GG	GG	GG	GG	GG	GG	GG	GG	GG	GG	GG	GG	GG	GG	GG	GG	GG
SNP_IGA_46773	1	14981273	GG	AG	GG	AG	AG	AG	AG	AG	GG	GG	GG	GG	GG	GG	GG	GG	AG	AG	GG	AG	AG	AG	GG	GG	GG	AG	GG	GG	AG	AG	GG	AG	AG	GG	GG	GG	AG	GG	AG	GG	AG	GG	GG	--	GG	AG	AG
SNP_IGA_46788	1	14981487	CC	AC	CC	AC	AC	AC	AC	AC	CC	CC	CC	CC	CC	CC	CC	CC	AC	AC	CC	AC	AC	AC	CC	CC	CC	AC	CC	CC	AC	AC	CC	AC	AC	CC	CC	CC	AC	CC	AC	CC	AC	CC	CC	CC	CC	AC	AC
SNP_IGA_47540	1	15059610	AA	AG	AA	AG	AG	AG	AG	AG	AG	AA	AA	AA	AA	AA	AA	AA	AG	AG	AA	AG	AG	AG	AA	AA	AA	AG	AA	AA	AG	AG	AA	AG	AG	AA	AA	AA	AG	AA	AG	AA	AG	AA	AA	AA	AA	AG	AG
SNP_IGA_47595	1	15075158	CC	AC	CC	AC	AC	AC	AC	AC	CC	CC	CC	CC	CC	CC	CC	CC	AC	AC	CC	AC	AC	AC	CC	CC	CC	AC	CC	CC	AC	AC	CC	AC	AC	CC	CC	CC	AC	CC	AC	CC	AC	CC	CC	CC	CC	AC	AC
SNP_IGA_47604	1	15076773	AA	AG	AA	AG	AG	AG	AG	AG	AA	AA	AA	AA	AA	AA	AA	AA	AG	AG	AA	AG	AG	AG	AA	AA	AA	AG	AA	AA	AG	AG	AA	AG	AG	AA	AA	AA	AG	AA	AG	AA	AG	AA	AA	AA	AA	AG	AG
SNP_IGA_48586	1	15234386	AA	AA	AA	AA	AA	AA	AA	AA	AA	AA	AA	AA	AA	AA	AA	AA	AA	AA	AA	AA	AA	AA	AA	AA	AA	AA	AA	AA	AA	AA	AA	AA	AA	AA	AA	AA	AA	AA	AA	AA	AA	AA	AA	--	AA	AA	AA
SNP_IGA_48599	1	15235158	AA	AA	AA	AA	AA	AA	AA	AA	AA	AA	AA	AA	AA	AA	AA	AA	AA	AA	AA	AA	AA	AA	AA	AA	AA	AA	AA	AA	AA	AA	AA	AA	AA	AA	AA	AA	AA	AA	AA	AA	AA	AA	AA	AA	AA	AA	AA
SNP_IGA_52088	1	15521693	GG	GG	GG	GG	GG	GG	GG	GG	GG	GG	GG	GG	GG	GG	GG	GG	GG	GG	GG	GG	GG	GG	GG	GG	GG	GG	GG	GG	GG	GG	GG	GG	GG	GG	GG	GG	GG	GG	GG	GG	GG	GG	GG	GG	GG	GG	GG
SNP_IGA_53531	1	15750283	AA	AG	AA	AG	AG	AG	AG	AG	AA	AA	AA	AA	AA	AA	AA	AA	AG	AG	AA	AG	AG	AG	AA	AA	AA	AG	AA	AA	AG	AG	AA	AG	AG	AA	AA	AA	AG	AA	AG	AA	AG	AA	AA	AA	AA	AG	AG
snp_1_15750387	1	15750387	AA	AG	AA	AG	AG	AG	AG	AG	AA	AA	AA	AA	AA	AA	AA	AA	AG	AG	AA	AG	AG	AG	AA	AA	AA	AG	AA	AA	AG	AG	AA	AG	AG	AA	AA	AA	AG	AA	AG	AA	AG	AA	AA	AA	AA	AG	AG
SNP_IGA_53663	1	15770557	GG	GG	GG	GG	GG	GG	GG	GG	GG	GG	GG	GG	GG	GG	GG	GG	GG	GG	GG	GG	GG	GG	GG	GG	GG	GG	GG	GG	GG	GG	GG	GG	GG	GG	GG	GG	GG	GG	GG	GG	GG	GG	GG	GG	GG	GG	GG
SNP_IGA_53681	1	15771294	AA	AG	AA	GG	GG	GG	GG	GG	AA	AA	AA	AA	AA	AA	AA	AA	GG	GG	AA	GG	GG	GG	AA	AA	AA	GG	AA	AA	GG	GG	AA	GG	GG	AA	AA	AA	GG	AA	GG	AA	GG	AA	AA	AA	AA	GG	GG
SNP_IGA_54631	1	15844519	AA	AC	AA	AC	AC	AC	AC	AC	AA	AA	AA	AA	AA	AA	AA	AA	AC	AC	AA	AC	AC	AC	AA	AA	AA	AC	AA	AA	AC	AC	AA	AC	AC	AA	AA	AA	AC	AA	AC	AA	AC	AA	AA	AA	AA	AC	AC
SNP_IGA_54637	1	15844751	CC	AC	CC	AC	AC	AC	AC	AC	CC	CC	CC	CC	CC	CC	CC	CC	AC	AC	CC	AC	AC	AC	CC	CC	CC	AC	CC	CC	AC	AC	CC	AC	AC	CC	CC	CC	AC	CC	AC	CC	AC	CC	CC	CC	CC	AC	AC
SNP_IGA_55903	1	15890555	AG	AG	GG	GG	GG	GG	GG	GG	GG	GG	GG	GG	GG	GG	GG	GG	GG	GG	GG	GG	GG	GG	GG	GG	GG	GG	GG	GG	GG	GG	GG	GG	GG	GG	GG	GG	GG	GG	GG	GG	GG	GG	GG	GG	GG	GG	GG
SNP_IGA_55908	1	15890990	GG	AG	GG	AG	AG	AG	AG	AG	GG	GG	GG	GG	GG	GG	GG	GG	AG	AG	GG	AG	AG	AG	GG	GG	GG	AG	GG	GG	AG	AG	GG	AG	AG	GG	GG	GG	AG	GG	AG	GG	AG	GG	GG	GG	GG	AG	AG
SNP_IGA_55914	1	15891258	GG	AG	GG	AG	AG	AG	AG	AG	GG	GG	GG	GG	GG	GG	GG	GG	AG	AG	GG	AG	AG	AG	GG	GG	GG	AG	GG	GG	AG	AG	GG	AG	AG	GG	GG	GG	AG	GG	AG	GG	AG	GG	GG	GG	GG	AG	AG
SNP_IGA_55918	1	15891570	CC	AC	CC	AC	AC	AC	AC	AC	CC	CC	CC	CC	CC	CC	CC	CC	AC	AC	CC	AC	AC	AC	CC	CC	CC	AC	CC	CC	AC	AC	CC	AC	AC	CC	CC	CC	AC	CC	AC	CC	AC	CC	CC	CC	CC	AC	AC
SNP_IGA_55923	1	15891665	GG	AG	GG	AG	AG	AG	AG	AG	GG	GG	GG	GG	GG	GG	GG	GG	AG	AG	GG	AG	AG	AG	GG	GG	GG	AG	GG	GG	AG	AG	GG	AG	AG	GG	GG	GG	AG	GG	AG	GG	AG	GG	GG	--	GG	AG	AG
SNP_IGA_56020	1	15897948	GG	AG	GG	AG	AG	AG	AG	AG	GG	GG	GG	GG	GG	GG	GG	GG	AG	AG	GG	AG	AG	AG	GG	GG	GG	AG	GG	GG	AG	AG	GG	AG	AG	GG	GG	GG	AG	GG	AG	GG	AG	GG	GG	--	GG	AG	AG
SNP_IGA_56163	1	15907025	AG	AG	AA	AA	AA	AA	AA	AA	AA	AA	AA	AA	AA	AA	AA	AA	AA	AA	AA	AA	AA	AA	AA	AA	AA	AA	AA	AA	AA	AA	AA	AA	AA	AA	AA	AA	AA	AA	AA	AA	AA	AA	AA	AA	AA	AA	AA
SNP_IGA_56198	1	15908997	AG	AG	GG	GG	GG	GG	GG	GG	GG	GG	GG	GG	GG	GG	GG	GG	GG	GG	GG	GG	GG	GG	GG	GG	GG	GG	GG	GG	GG	GG	GG	GG	GG	GG	GG	GG	GG	GG	GG	GG	GG	GG	GG	GG	GG	GG	GG
SNP_IGA_56436	1	15956238	GG	AG	GG	AG	AG	AG	AG	AG	GG	GG	GG	GG	GG	GG	GG	GG	AG	AG	GG	AG	AG	AG	GG	GG	GG	AG	GG	GG	AG	AG	GG	AG	AG	GG	GG	GG	AG	GG	AG	GG	AG	GG	GG	GG	GG	AG	AG
SNP_IGA_56506	1	16009877	GG	GG	GG	GG	GG	GG	GG	GG	GG	GG	GG	GG	GG	GG	GG	GG	GG	GG	GG	GG	GG	GG	GG	GG	GG	GG	GG	GG	GG	GG	GG	GG	GG	GG	GG	GG	GG	GG	GG	GG	GG	GG	GG	GG	GG	GG	GG
SNP_IGA_56511	1	16009971	GG	GG	GG	GG	GG	GG	GG	GG	GG	GG	GG	GG	GG	GG	GG	GG	GG	GG	GG	GG	GG	GG	GG	GG	GG	GG	GG	GG	GG	GG	GG	GG	GG	GG	GG	GG	GG	GG	GG	GG	GG	GG	GG	GG	GG	GG	GG
SNP_IGA_57030	1	16184753	GG	GG	GG	GG	GG	GG	GG	GG	GG	GG	GG	GG	--	GG	GG	GG	GG	GG	GG	GG	GG	GG	GG	GG	GG	GG	GG	GG	GG	GG	GG	GG	GG	GG	GG	GG	GG	GG	GG	GG	GG	GG	GG	GG	GG	GG	GG
SNP_IGA_57039	1	16185232	GG	GG	GG	GG	GG	GG	GG	GG	GG	GG	GG	GG	GG	GG	GG	GG	GG	GG	GG	GG	GG	GG	GG	GG	GG	GG	GG	GG	GG	GG	GG	GG	GG	GG	GG	GG	GG	GG	GG	GG	GG	GG	GG	GG	GG	GG	GG
SNP_IGA_57051	1	16186175	GG	GG	AA	AA	AA	AA	AA	AA	AA	AA	AA	AA	AA	AA	AA	AA	AA	AA	AA	AA	AA	AA	AA	AA	AA	AA	AA	AA	AA	AA	AA	AA	AA	AA	AA	AA	AA	AA	AA	AA	AA	AA	AA	AA	AA	AA	AA
SNP_IGA_57241	1	16202261	AG	AG	AA	AA	AA	AA	AA	AA	AA	AA	AA	AA	AA	AA	AA	AA	AA	AA	AA	AA	AA	AA	AA	AA	AA	AA	AA	AA	AA	AA	AA	AA	AA	AA	AA	AA	AA	AA	AA	AA	AA	AA	AA	AA	AA	AA	AA
SNP_IGA_57544	1	16389065	--	--	AA	AA	AA	AA	AA	AA	AA	AA	AA	AA	AA	AA	AA	AA	AA	AA	AA	AA	AA	AA	AA	AA	AA	AA	AA	AA	AA	AA	AA	AA	AA	AA	AA	AA	AA	AA	AA	AA	AA	AA	AA	AA	AA	AA	AA
SNP_IGA_57793	1	16426046	AG	AG	AA	AA	AA	AA	AA	AA	AA	AA	AA	AA	AA	AA	AA	AA	AA	AA	AA	AA	AA	AA	AA	AA	AA	AA	AA	AA	AA	AA	AA	AA	AA	AA	AA	AA	AA	AA	AA	AA	AA	AA	AA	AA	AA	AA	AA
SNP_IGA_58407	1	16500669	AA	AA	AA	AA	AA	AA	AA	AA	AA	AA	AA	AA	AA	AA	AA	AA	AA	AA	AA	AA	AA	AA	AA	AA	AA	AA	AA	AA	AA	AA	AA	AA	AA	AA	AA	AA	AA	AA	AA	AA	AA	AA	AA	AA	AA	AA	AA
SNP_IGA_58626	1	16564555	AG	AA	AA	AA	AA	AA	AA	AA	AG	AG	AG	AG	AG	AG	AG	AG	AA	AA	AG	AA	AA	AA	AG	AG	AG	AA	AG	AG	AA	AA	AG	AA	AA	AG	AG	AG	AA	AG	AA	AG	AA	AG	AG	AG	AG	AA	--
SNP_IGA_59986	1	17039046	CC	CC	CC	CC	CC	CC	CC	CC	CC	CC	CC	CC	CC	CC	CC	CC	CC	CC	CC	CC	CC	CC	CC	CC	CC	CC	CC	CC	CC	CC	CC	CC	CC	CC	CC	CC	CC	CC	CC	CC	CC	CC	CC	CC	CC	CC	CC
SNP_IGA_60219	1	17150178	GG	GG	GG	GG	GG	GG	GG	GG	GG	GG	GG	GG	GG	GG	GG	GG	GG	GG	GG	GG	GG	GG	GG	GG	GG	GG	GG	GG	GG	GG	GG	GG	GG	GG	GG	GG	GG	GG	GG	GG	GG	GG	GG	--	GG	GG	GG
SNP_IGA_60279	1	17174807	GG	AG	GG	AG	AG	AG	AG	AG	GG	GG	GG	GG	GG	GG	GG	GG	AG	AG	GG	AG	AG	AG	GG	GG	GG	AG	GG	GG	AG	AG	GG	AG	AG	GG	GG	GG	AG	GG	AG	GG	AG	GG	GG	GG	GG	AG	AG
SNP_IGA_60294	1	17175080	GG	AG	GG	AG	AG	AG	AG	AG	GG	GG	GG	GG	GG	GG	GG	GG	AG	AG	GG	AG	AG	AG	GG	GG	GG	AG	GG	GG	AG	AG	GG	AG	AG	GG	GG	GG	AG	GG	AG	GG	AG	GG	GG	GG	GG	AG	AG
SNP_IGA_60299	1	17175141	AA	AG	AA	AG	AG	AG	AG	AG	AA	AA	AA	AA	AA	AA	AA	AA	AG	AG	AA	AG	AG	AG	AA	AA	AA	AG	AA	AA	AG	AG	AA	AG	AG	AA	AA	AA	AG	AA	AG	AA	AG	AA	AA	AA	AA	AG	AG
SNP_IGA_60312	1	17175683	AA	AG	AA	AG	AG	AG	AG	AG	AA	AA	AA	AA	AA	AA	AA	AA	AG	AG	AA	AG	AG	AG	AA	AA	AA	AG	AA	AA	AG	AG	AA	AG	AG	AA	AA	AA	AG	AA	AG	AA	AG	AA	AA	AA	AA	AG	AG
SNP_IGA_60317	1	17175910	AA	AA	AA	AA	AA	AA	AA	AA	AA	AA	AA	AA	AA	AA	AA	AA	AA	AA	AA	AA	AA	AA	AA	AA	AA	AA	AA	AA	AA	AA	AA	AA	AA	AA	AA	AA	AA	AA	AA	AA	AA	AA	AA	--	AA	AA	AA
SNP_IGA_60323	1	17176048	CC	AC	CC	AC	AC	AC	AC	AC	CC	CC	CC	CC	CC	CC	CC	CC	AC	AC	CC	AC	AC	AC	CC	CC	CC	AC	CC	CC	AC	AC	CC	AC	AC	CC	CC	CC	AC	CC	AC	CC	AC	CC	CC	CC	CC	AC	AC
SNP_IGA_60330	1	17176125	AA	AC	AA	--	AC	AC	AC	AC	AA	AA	AA	AA	AA	AA	AA	AA	AC	AC	AA	AC	AC	AC	AA	AA	AA	AC	AA	AA	AC	AC	AA	AC	AC	AA	AA	AA	AC	AA	AC	AA	AC	AA	AA	AA	AA	AC	AC
SNP_IGA_60336	1	17176201	AA	AG	AA	AG	AG	AG	AG	AG	AA	AA	AA	AA	AA	AA	AA	AA	AG	AG	AA	AG	AG	AG	AA	AA	AA	AG	AA	AA	AG	AG	AA	AG	AG	AA	AA	AA	AG	AA	AG	AA	AG	AA	AA	AA	AA	AG	AG
SNP_IGA_60342	1	17176414	CC	CC	CC	CC	CC	CC	CC	CC	CC	CC	CC	CC	CC	CC	CC	CC	CC	CC	CC	CC	CC	CC	CC	CC	CC	CC	CC	CC	CC	CC	CC	CC	CC	CC	CC	CC	CC	CC	CC	CC	CC	CC	CC	CC	CC	CC	CC
SNP_IGA_60351	1	17176650	AA	AG	AA	AG	AG	AG	AG	AG	AA	AA	AA	AA	AA	AA	AA	AA	AG	AG	AA	AG	AG	AG	AA	AA	AA	AG	AA	AA	AG	AG	AA	AG	AG	AA	AA	AA	AG	AA	AG	AA	AG	AA	AA	AA	AA	AG	AG
SNP_IGA_60357	1	17176755	CC	AC	CC	AC	AC	AC	AC	AC	CC	CC	CC	CC	CC	CC	CC	CC	AC	AC	CC	AC	AC	AC	CC	CC	CC	AC	CC	CC	AC	AC	CC	AC	AC	CC	CC	CC	AC	CC	AC	CC	AC	CC	CC	CC	CC	AC	AC
SNP_IGA_60368	1	17176901	GG	AG	GG	AG	AG	AG	AG	AG	GG	GG	GG	GG	GG	GG	GG	GG	AG	AG	GG	AG	AG	AG	GG	GG	GG	AG	GG	GG	AG	AG	GG	AG	AG	GG	GG	GG	AG	GG	AG	GG	AG	GG	GG	GG	GG	AG	AG
SNP_IGA_60391	1	17178796	AA	AA	AA	AA	AA	AA	AA	AA	AA	AA	AA	AA	AA	AA	AA	AA	AA	AA	AA	AA	AA	AA	AA	AA	AA	AA	AA	AA	AA	AA	AA	AA	AA	AA	AA	AA	AA	AA	AA	AA	AA	AA	AA	AA	AA	AA	AA
SNP_IGA_60399	1	17178955	GG	GG	GG	GG	GG	GG	GG	GG	GG	GG	GG	GG	GG	GG	GG	GG	GG	GG	GG	GG	GG	GG	GG	GG	GG	GG	GG	GG	GG	GG	GG	GG	GG	GG	GG	GG	GG	GG	GG	GG	GG	GG	GG	GG	GG	GG	GG
SNP_IGA_60404	1	17179674	AA	AC	AA	AC	AC	AC	AC	AC	AA	AA	AA	AA	AA	AA	AA	AA	AC	AC	AA	AC	AC	AC	AA	AA	AA	AC	AA	AA	AC	AC	AA	AC	AC	AA	AA	AA	AC	AA	AC	AA	AC	AA	AA	AA	AA	AC	AC
SNP_IGA_60763	1	17382483	GG	GG	GG	GG	GG	GG	GG	GG	GG	GG	GG	GG	GG	GG	GG	GG	GG	GG	GG	GG	GG	GG	GG	GG	GG	GG	GG	GG	GG	GG	GG	GG	GG	GG	GG	GG	GG	GG	GG	GG	GG	GG	GG	GG	GG	GG	GG
SNP_IGA_62131	1	17916959	CC	CC	CC	CC	CC	CC	CC	CC	CC	CC	CC	CC	CC	CC	CC	CC	CC	CC	CC	CC	CC	CC	CC	CC	CC	CC	CC	CC	CC	CC	CC	CC	CC	CC	CC	CC	CC	CC	CC	CC	CC	CC	CC	CC	CC	CC	CC
SNP_IGA_62945	1	18245395	CC	CC	CC	CC	CC	CC	CC	CC	CC	CC	CC	CC	CC	CC	CC	CC	CC	CC	CC	CC	CC	CC	CC	CC	CC	CC	CC	CC	CC	CC	CC	CC	CC	CC	CC	CC	CC	CC	CC	CC	CC	CC	CC	CC	CC	CC	CC
SNP_IGA_63383	1	18433647	GG	GG	GG	GG	GG	GG	GG	GG	GG	GG	GG	GG	GG	GG	GG	GG	GG	GG	GG	GG	GG	GG	GG	GG	GG	GG	GG	GG	GG	GG	GG	GG	GG	GG	GG	GG	GG	GG	GG	GG	GG	GG	GG	GG	GG	GG	GG
SNP_IGA_63566	1	18553050	AG	AG	GG	GG	GG	GG	GG	GG	GG	GG	GG	GG	GG	GG	GG	GG	GG	GG	GG	GG	GG	GG	GG	GG	GG	GG	GG	GG	GG	GG	GG	GG	GG	GG	GG	GG	GG	GG	GG	GG	GG	GG	GG	GG	GG	GG	GG
SNP_IGA_63603	1	18560713	AC	AC	AA	AA	AA	AA	AA	AA	AA	AA	AA	AA	AA	AA	AA	AA	AA	AA	AA	AA	AA	AA	AA	AA	AA	AA	AA	AA	AA	AA	AA	AA	AA	AA	AA	AA	AA	AA	AA	AA	AA	AA	AA	AA	AA	AA	AA
SNP_IGA_63638	1	18571836	AG	AG	AA	AA	AA	AA	AA	AA	AA	AA	AA	AA	AA	AA	AA	AA	AA	AA	AA	AA	AA	AA	AA	AA	AA	AA	AA	AA	AA	AA	AA	AA	AA	AA	AA	AA	AA	AA	AA	AA	AA	AA	AA	AA	AA	AA	AA
SNP_IGA_63746	1	18598536	AG	AG	AA	AA	AA	AA	AA	AA	AA	AA	AA	AA	AA	AA	AA	AA	AA	AA	AA	AA	AA	AA	AA	AA	AA	AA	AA	AA	AA	AA	AA	AA	AA	AA	AA	AA	AA	AA	AA	AA	AA	AA	AA	AA	AA	AA	AA
SNP_IGA_63776	1	18603486	AG	AG	AA	AA	AA	AA	AA	AA	AA	AA	AA	AA	AA	AA	AA	AA	AA	AA	AA	AA	AA	AA	AA	AA	AA	AA	AA	AA	AA	AA	AA	AA	AA	AA	AA	AA	AA	AA	AA	AA	AA	AA	AA	AA	AA	AA	AA
SNP_IGA_63825	1	18621833	AA	AA	AA	AA	AA	AA	AA	AA	AA	AA	AA	AA	AA	AA	AA	AA	AA	AA	AA	AA	AA	AA	AA	AA	AA	AA	AA	AA	AA	AA	AA	AA	AA	AA	AA	AA	AA	AA	AA	AA	AA	AA	AA	AA	AA	AA	AA
SNP_IGA_63833	1	18622159	GG	GG	GG	GG	GG	GG	GG	GG	GG	GG	GG	GG	GG	GG	GG	GG	GG	GG	GG	GG	GG	GG	GG	GG	GG	GG	GG	GG	GG	GG	GG	GG	GG	GG	GG	GG	GG	GG	GG	GG	GG	GG	GG	GG	GG	GG	GG
SNP_IGA_63842	1	18622935	AA	AA	AA	AA	AA	AA	AA	AA	AA	AA	AA	AA	AA	AA	AA	AA	AA	AA	AA	AA	AA	AA	AA	AA	AA	AA	AA	AA	AA	AA	AA	AA	AA	AA	AA	AA	AA	AA	AA	AA	AA	AA	AA	AA	AA	AA	AA
SNP_IGA_64087	1	18658117	AA	AA	AA	AA	AA	AA	AA	AA	AA	AA	AA	AA	AA	AA	AA	AA	AA	AA	AA	AA	AA	AA	AA	AA	AA	AA	AA	AA	AA	AA	AA	AA	AA	AA	AA	AA	AA	AA	AA	AA	AA	AA	AA	AA	AA	AA	AA
SNP_IGA_64092	1	18658377	GG	GG	GG	GG	GG	GG	GG	GG	GG	GG	GG	GG	GG	GG	GG	GG	GG	GG	GG	GG	GG	GG	GG	GG	GG	GG	GG	GG	GG	GG	GG	GG	GG	GG	GG	GG	GG	GG	GG	GG	GG	GG	GG	--	GG	GG	GG
SNP_IGA_64112	1	18665619	AA	AC	AA	AC	AC	AC	AC	AC	AA	AA	AA	AA	AA	AA	AA	AA	AC	AC	AA	AC	AC	AC	AA	AA	AA	AC	AA	AA	AC	AC	AA	AC	AC	AA	AA	AA	--	AA	AC	AA	AC	AA	AA	AA	AA	AC	AC
SNP_IGA_64137	1	18667981	AA	AA	AA	AA	AA	AA	AA	AA	AA	AA	AA	AA	AA	AA	AA	AA	AA	AA	AA	AA	AA	AA	AA	AA	AA	AA	AA	AA	AA	AA	AA	AA	AA	AA	AA	AA	AA	AA	AA	AA	AA	AA	AA	--	AA	AA	AA
SNP_IGA_64414	1	18692866	CC	CC	CC	CC	CC	CC	CC	CC	CC	CC	CC	CC	CC	CC	CC	CC	CC	CC	CC	CC	CC	CC	CC	CC	CC	CC	CC	CC	CC	CC	CC	CC	CC	CC	CC	CC	CC	CC	CC	CC	CC	CC	CC	CC	CC	CC	CC
SNP_IGA_64433	1	18693157	AA	AA	AA	AA	AA	AA	AA	AA	AA	AA	AA	AA	AA	AA	AA	AA	AA	AA	AA	AA	AA	AA	AA	AA	AA	AA	AA	AA	AA	AA	AA	AA	AA	AA	AA	AA	AA	AA	AA	AA	AA	AA	AA	AA	AA	AA	AA
SNP_IGA_64918	1	18762086	AA	AA	AA	AA	AA	AA	AA	AA	AA	AA	AA	AA	AA	AA	AA	AA	AA	AA	AA	AA	AA	AA	AA	AA	AA	AA	AA	AA	AA	AA	AA	AA	AA	AA	AA	AA	AA	AA	AA	AA	AA	AA	AA	AA	AA	AA	AA
SNP_IGA_64952	1	18791068	GG	GG	GG	GG	GG	GG	GG	GG	GG	GG	GG	GG	GG	GG	GG	GG	GG	GG	GG	GG	GG	GG	GG	GG	GG	GG	GG	GG	GG	GG	GG	GG	GG	GG	GG	GG	GG	GG	GG	GG	GG	GG	GG	GG	GG	GG	GG
SNP_IGA_64987	1	18808216	AA	AA	AA	AA	AA	AA	AA	AA	AA	AA	AA	AA	AA	AA	AA	AA	AA	AA	AA	AA	AA	AA	AA	AA	AA	AA	AA	AA	AA	AA	AA	AA	AA	AA	AA	AA	AA	AA	AA	AA	AA	AA	AA	AA	AA	AA	AA
SNP_IGA_65002	1	18809420	GG	GG	GG	GG	GG	GG	GG	GG	GG	GG	GG	GG	GG	GG	GG	GG	GG	GG	GG	GG	GG	GG	GG	GG	GG	GG	GG	GG	GG	GG	GG	GG	GG	GG	GG	GG	GG	GG	GG	GG	GG	GG	GG	GG	GG	GG	GG
SNP_IGA_65011	1	18810563	GG	GG	GG	GG	GG	GG	GG	GG	GG	GG	GG	GG	GG	GG	GG	GG	GG	GG	GG	GG	GG	GG	GG	GG	GG	GG	GG	GG	GG	GG	GG	GG	GG	GG	GG	GG	GG	GG	GG	GG	GG	GG	GG	GG	GG	GG	GG
SNP_IGA_65286	1	18911503	AG	AG	GG	GG	GG	GG	GG	GG	GG	GG	GG	GG	GG	GG	GG	GG	GG	GG	GG	GG	GG	GG	GG	GG	GG	GG	GG	GG	GG	GG	GG	GG	GG	GG	GG	GG	GG	GG	GG	GG	GG	GG	GG	GG	GG	GG	GG
SNP_IGA_65694	1	19079273	AG	AG	GG	GG	GG	GG	GG	GG	GG	GG	GG	GG	GG	GG	GG	GG	GG	GG	GG	GG	GG	GG	GG	GG	GG	GG	GG	GG	GG	GG	GG	GG	GG	GG	GG	GG	GG	GG	GG	GG	GG	GG	GG	GG	GG	GG	GG
SNP_IGA_65810	1	19085213	CC	CC	CC	CC	CC	CC	CC	CC	CC	CC	CC	CC	CC	CC	CC	CC	CC	CC	CC	CC	CC	CC	CC	CC	CC	CC	CC	CC	CC	CC	CC	CC	CC	CC	CC	CC	CC	CC	CC	CC	CC	CC	CC	CC	CC	CC	CC
SNP_IGA_65816	1	19085285	GG	GG	GG	GG	GG	GG	GG	GG	GG	GG	GG	GG	GG	GG	GG	GG	GG	GG	GG	GG	GG	GG	GG	GG	GG	GG	GG	GG	GG	GG	GG	GG	GG	GG	GG	GG	GG	GG	GG	GG	GG	GG	GG	GG	GG	GG	GG
SNP_IGA_65827	1	19085584	AA	AG	AA	AG	AG	AG	AG	AG	AA	AA	AA	AA	AA	AA	AG	AA	AG	AG	AA	AG	AG	AG	AA	AA	AA	AG	AA	AA	AG	AG	AA	AG	AG	AA	AA	AA	AG	AA	AG	AA	AG	AA	AA	AA	AA	AG	AG
SNP_IGA_65842	1	19086015	GG	GG	GG	GG	GG	GG	GG	GG	GG	GG	GG	GG	GG	GG	GG	GG	GG	GG	GG	GG	GG	GG	GG	GG	GG	GG	GG	GG	GG	GG	GG	GG	GG	GG	GG	GG	GG	GG	GG	GG	GG	GG	GG	GG	GG	GG	GG
SNP_IGA_65851	1	19086146	AA	AA	AA	AA	AA	AA	AA	AA	AA	AA	AA	AA	AA	AA	AA	AA	AA	AA	AA	AA	AA	AA	AA	AA	AA	AA	AA	AA	AA	AA	AA	AA	AA	AA	AA	AA	AA	AA	AA	AA	AA	AA	AA	AA	AA	AA	AA
SNP_IGA_66456	1	19144757	AG	AG	AA	AA	AA	AA	AA	AA	AA	AA	AA	AA	AA	AA	AA	AA	AA	AA	AA	AA	AA	AA	AA	AA	AA	AA	AA	AA	AA	AA	AA	AA	AA	AA	AA	AA	AA	AA	AA	AA	AA	AA	AA	AA	AA	AA	AA
SNP_IGA_66474	1	19145451	AG	AG	GG	GG	GG	GG	GG	GG	GG	GG	GG	GG	GG	GG	GG	GG	GG	GG	GG	GG	GG	GG	GG	GG	GG	GG	GG	GG	GG	GG	GG	GG	GG	GG	GG	GG	GG	GG	GG	GG	GG	GG	GG	GG	GG	GG	GG
SNP_IGA_66839	1	19182273	GG	AG	GG	AG	AG	AG	AG	AG	GG	GG	GG	GG	GG	GG	AG	GG	AG	AG	GG	AG	AG	AG	GG	GG	GG	AG	GG	GG	AG	AG	GG	AG	AG	GG	GG	GG	AG	GG	AG	GG	AG	GG	GG	--	GG	AG	AG
SNP_IGA_66864	1	19185776	AG	AG	GG	GG	GG	GG	GG	GG	GG	GG	GG	GG	GG	GG	GG	GG	GG	GG	GG	GG	GG	GG	GG	GG	GG	GG	GG	GG	GG	GG	GG	GG	GG	GG	GG	GG	GG	GG	GG	GG	GG	GG	GG	GG	GG	GG	GG
SNP_IGA_67137	1	19245059	AC	AC	CC	CC	CC	CC	CC	CC	CC	CC	CC	CC	CC	CC	CC	CC	CC	CC	CC	CC	CC	CC	CC	CC	CC	CC	CC	CC	CC	CC	CC	CC	CC	CC	CC	CC	CC	CC	CC	CC	CC	CC	CC	CC	CC	CC	CC
SNP_IGA_67265	1	19249233	AG	AG	GG	GG	GG	GG	GG	GG	GG	GG	GG	GG	GG	GG	GG	GG	GG	GG	GG	GG	GG	GG	GG	GG	GG	GG	GG	GG	GG	GG	GG	GG	GG	GG	GG	GG	GG	GG	GG	GG	GG	GG	GG	GG	GG	GG	GG
SNP_IGA_67270	1	19249414	AG	AG	GG	GG	GG	GG	GG	GG	GG	GG	GG	GG	GG	GG	GG	GG	GG	GG	GG	GG	GG	GG	GG	GG	GG	GG	GG	GG	GG	GG	GG	GG	GG	GG	GG	GG	GG	GG	GG	GG	GG	GG	GG	GG	GG	GG	GG
SNP_IGA_67620	1	19313708	AG	AG	GG	GG	GG	GG	GG	GG	GG	GG	GG	GG	GG	GG	GG	GG	GG	GG	GG	GG	GG	GG	GG	GG	GG	GG	GG	GG	GG	GG	GG	GG	GG	GG	GG	GG	GG	GG	GG	GG	GG	GG	GG	GG	GG	GG	GG
SNP_IGA_67793	1	19348396	AG	AG	GG	GG	GG	GG	GG	GG	GG	GG	GG	GG	GG	GG	GG	GG	GG	GG	GG	GG	GG	GG	GG	GG	GG	GG	GG	GG	GG	GG	GG	GG	GG	GG	GG	GG	GG	GG	GG	GG	GG	GG	GG	GG	GG	GG	GG
SNP_IGA_67816	1	19350204	GG	--	GG	GG	GG	GG	GG	GG	GG	GG	GG	GG	GG	GG	GG	GG	GG	GG	GG	GG	GG	GG	GG	GG	GG	GG	GG	GG	GG	GG	GG	GG	GG	GG	GG	GG	GG	GG	GG	GG	GG	GG	GG	--	GG	GG	GG
snp_1_19640533	1	19640533	GG	GG	GG	GG	GG	GG	GG	GG	GG	GG	GG	GG	GG	GG	GG	GG	GG	GG	GG	GG	GG	GG	GG	GG	GG	GG	GG	GG	GG	GG	GG	GG	GG	GG	GG	GG	GG	GG	GG	GG	GG	GG	GG	GG	GG	GG	GG
SNP_IGA_68888	1	19640692	AC	AC	AA	AA	AC	AA	AC	AA	AC	AC	AA	AC	AA	AA	AA	AC	AA	AA	AC	AC	AC	AA	AA	AC	AA	AC	AA	AC	AA	AA	AC	AC	AA	AC	AC	AA	AA	AC	AA	AC	AC	AA	AC	AA	AA	AC	--
SNP_IGA_68898	1	19641290	AA	AA	GG	GG	AA	GG	AA	GG	AA	AA	GG	AA	GG	GG	GG	AA	GG	GG	AA	AA	AA	GG	GG	AA	GG	AA	GG	AA	GG	GG	AA	AA	GG	AA	AA	GG	GG	AA	GG	AA	AA	GG	AA	GG	GG	AA	AG
SNP_IGA_68906	1	19641453	AG	AG	GG	GG	AG	GG	AG	GG	AG	AG	GG	AG	GG	GG	GG	AG	GG	GG	AG	AG	AG	GG	GG	AG	GG	AG	GG	AG	GG	GG	AG	AG	GG	AG	AG	GG	GG	AG	GG	AG	AG	GG	AG	GG	GG	AG	AG
SNP_IGA_69239	1	19689469	AA	AA	AA	AA	AA	AA	AA	AA	AA	AA	AA	AA	AA	AA	AA	AA	AA	AA	AA	AA	AA	AA	AA	AA	AA	AA	AA	AA	AA	AA	AA	AA	AA	AA	AA	AA	AA	AA	AA	AA	AA	AA	AA	AA	AA	AA	AA
SNP_IGA_69245	1	19689550	AA	AA	AA	AA	AA	AA	AA	AA	AA	AA	AA	AA	AA	AA	AA	AA	AA	AA	AA	AA	AA	AA	AA	AA	AA	AA	AA	AA	AA	AA	AA	AA	AA	AA	AA	AA	AA	AA	AA	AA	AA	AA	AA	AA	AA	AA	AA
SNP_IGA_69251	1	19689637	AA	AA	AA	AA	AA	AA	AA	AA	AA	AA	AA	AA	AA	AA	AA	AA	AA	AA	AA	AA	AA	AA	AA	AA	AA	AA	AA	AA	AA	AA	AA	AA	AA	AA	AA	AA	AA	AA	AA	AA	AA	AA	AA	AA	AA	AA	AA
SNP_IGA_69256	1	19689714	GG	GG	GG	GG	GG	GG	GG	GG	GG	GG	GG	GG	GG	GG	GG	GG	GG	GG	GG	GG	GG	GG	GG	GG	GG	GG	GG	GG	GG	GG	GG	GG	GG	GG	GG	--	GG	GG	GG	GG	GG	GG	GG	GG	GG	GG	GG
SNP_IGA_69260	1	19689790	AA	AA	AA	AA	AA	AA	AA	AA	AA	AA	AA	AA	AA	AA	AA	AA	AA	AA	AA	AA	AA	AA	AA	AA	AA	AA	AA	AA	AA	AA	AA	AA	AA	AA	AA	AA	AA	AA	AA	AA	AA	AA	AA	AA	AA	AA	AA
SNP_IGA_69271	1	19689920	GG	GG	GG	GG	GG	GG	GG	GG	GG	GG	GG	GG	GG	GG	GG	GG	GG	GG	GG	GG	GG	GG	GG	GG	GG	GG	GG	GG	GG	GG	GG	GG	GG	GG	GG	GG	GG	GG	GG	GG	GG	GG	GG	GG	GG	GG	GG
SNP_IGA_69276	1	19689981	AA	AG	AG	AA	AG	AG	AG	AG	AG	AG	AG	AA	AG	AG	AA	AG	AG	AG	AG	AG	AG	AG	AG	AG	AG	AA	AG	AG	AG	AG	AG	AG	AG	AG	AA	AA	AG	AG	AG	AG	AG	AA	AG	--	AG	AG	AG
SNP_IGA_69286	1	19690091	AA	AC	AC	AA	AC	AC	AC	AC	AC	AC	AC	AA	AC	AC	AA	AC	AC	AC	AC	AC	AC	AC	AC	AC	AC	AA	AC	AC	AC	AC	AC	AC	AC	AC	AA	AA	AC	AC	AC	AC	AC	AA	AC	AC	AC	AC	AC
SNP_IGA_69297	1	19690300	AA	AA	AA	AA	AA	AA	AA	AA	AA	AA	AA	AA	AA	AA	AA	AA	AA	AA	AA	AA	AA	AA	AA	AA	AA	AA	AA	AA	AA	AA	AA	AA	AA	AA	AA	AA	AA	AA	AA	AA	AA	AA	AA	AA	AA	AA	AA
SNP_IGA_69306	1	19691547	AG	AG	GG	GG	GG	GG	GG	GG	GG	GG	GG	GG	GG	GG	GG	GG	GG	GG	GG	GG	GG	GG	GG	GG	GG	GG	GG	GG	GG	GG	GG	GG	GG	GG	GG	GG	GG	GG	GG	GG	GG	GG	GG	GG	GG	GG	GG
SNP_IGA_69312	1	19691728	AA	AA	AA	AA	AA	AA	AA	AA	AA	AA	AA	AA	AA	AA	AA	AA	AA	AA	AA	AA	AA	AA	AA	AA	AA	AA	AA	AA	AA	AA	AA	AA	AA	AA	AA	AA	AA	AA	AA	AA	AA	AA	AA	AA	AA	AA	AA
SNP_IGA_69317	1	19691934	AA	AA	AA	AA	AA	AA	AA	AA	AA	AA	AA	AA	AA	AA	AA	AA	AA	AA	AA	AA	AA	AA	AA	AA	AA	AA	AA	AA	AA	AA	AA	AA	AA	AA	AA	AA	AA	AA	AA	AA	AA	AA	AA	AA	AA	AA	AA
SNP_IGA_69328	1	19692683	AA	AA	AA	AA	AA	AA	AA	AA	AA	AA	AA	AA	AA	AA	AA	AA	AA	AA	AA	AA	AA	AA	AA	AA	AA	AA	AA	AA	AA	AA	AA	AA	AA	AA	AA	AA	AA	AA	AA	AA	AA	AA	AA	AA	AA	AA	AA
SNP_IGA_70342	1	19766067	CC	CC	CC	CC	CC	CC	CC	CC	CC	CC	CC	CC	CC	CC	CC	CC	CC	CC	CC	CC	CC	CC	CC	CC	CC	CC	CC	CC	CC	CC	CC	CC	CC	CC	CC	CC	CC	CC	CC	CC	CC	CC	CC	--	CC	CC	CC
SNP_IGA_71295	1	19977041	AA	AA	AA	AA	AA	AA	AA	AA	AA	AA	AA	AA	AA	AA	AA	AA	AA	AA	AA	AA	AA	AA	AA	AA	AA	AA	AA	AA	AA	AA	AA	AA	AA	AA	AA	AA	AA	AA	AA	AA	AA	AA	AA	AA	AA	AA	AA
SNP_IGA_72672	1	20326796	GG	GG	GG	GG	GG	GG	GG	GG	GG	GG	GG	GG	GG	GG	GG	GG	GG	GG	GG	GG	GG	GG	GG	GG	GG	GG	GG	GG	GG	GG	GG	GG	GG	GG	GG	GG	GG	GG	GG	GG	GG	GG	GG	GG	GG	GG	GG
SNP_IGA_75405	1	20854392	GG	GG	GG	GG	GG	GG	GG	GG	GG	GG	GG	GG	GG	GG	GG	GG	GG	GG	GG	GG	GG	GG	GG	GG	GG	GG	GG	GG	GG	GG	GG	GG	GG	GG	GG	GG	GG	GG	GG	GG	GG	GG	GG	GG	GG	GG	GG
SNP_IGA_76637	1	21142988	CC	CC	CC	CC	CC	CC	CC	CC	CC	CC	CC	CC	CC	CC	CC	CC	CC	CC	CC	CC	CC	CC	CC	CC	CC	CC	CC	CC	CC	CC	CC	CC	CC	CC	CC	CC	CC	CC	CC	CC	CC	CC	CC	CC	CC	CC	CC
SNP_IGA_76912	1	21471202	GG	GG	GG	GG	GG	GG	GG	GG	GG	GG	GG	GG	GG	GG	GG	GG	GG	GG	GG	GG	GG	GG	GG	GG	GG	GG	GG	GG	GG	GG	GG	GG	GG	GG	GG	GG	GG	GG	GG	GG	GG	GG	GG	GG	GG	GG	GG
SNP_IGA_77029	1	21510184	AG	GG	GG	GG	GG	GG	GG	GG	GG	GG	GG	GG	GG	GG	GG	GG	GG	GG	GG	GG	GG	GG	GG	GG	GG	GG	GG	GG	GG	GG	GG	GG	GG	GG	GG	GG	GG	GG	GG	GG	GG	GG	GG	--	GG	GG	GG
SNP_IGA_77570	1	21804884	GG	AG	GG	AG	AG	AG	AG	AG	GG	GG	GG	GG	GG	GG	GG	GG	AG	AG	GG	AG	AG	AG	GG	GG	GG	AG	GG	GG	AG	AG	GG	AG	AG	GG	GG	GG	AG	GG	AG	GG	AG	GG	GG	--	GG	AG	AG
SNP_IGA_77575	1	21804970	AA	AG	AA	AG	AG	AG	AG	AG	AA	AA	AA	AA	AA	AA	AA	AA	AG	AG	AA	AG	AG	AG	AA	AA	AA	AG	AA	AA	AG	AG	AA	AG	AG	AA	AA	AA	AG	AA	AG	AA	AG	AA	AA	AA	AA	AG	AG
SNP_IGA_78367	1	22105662	AG	AA	GG	AG	AG	AG	GG	AG	GG	GG	GG	GG	GG	GG	AG	GG	AG	AG	GG	AG	AG	AG	GG	GG	GG	AG	GG	GG	AG	AG	GG	AG	AG	GG	GG	GG	AG	GG	AG	GG	AG	GG	GG	GG	GG	AG	AG
SNP_IGA_78954	1	22331148	AC	AA	AA	AA	AA	AA	AA	AA	AA	AA	AA	AA	AA	AA	AA	AA	AA	AA	AA	AA	AA	AA	AA	AA	AA	AA	AA	AA	AA	AA	AA	AA	AA	AA	AA	AA	AA	AA	AA	AA	AA	AA	AA	AA	AA	AA	AA
SNP_IGA_79455	1	22554853	AG	GG	AA	AG	AG	AG	AA	AG	AA	AA	AA	AA	AA	AA	AG	AA	AG	AG	AA	AG	AG	AG	AA	AA	AA	AG	AA	AA	AG	AG	AA	AG	AG	AA	AA	AA	AG	AA	AG	AA	AG	AA	AA	AA	AA	AG	AG
SNP_IGA_79719	1	22659265	AG	AA	GG	AG	AG	AG	GG	AG	GG	GG	GG	GG	GG	GG	AG	GG	AG	AG	GG	AG	AG	AG	GG	GG	GG	AG	GG	GG	AG	AG	GG	AG	AG	GG	GG	GG	AG	GG	AG	GG	AG	GG	GG	GG	GG	AG	AG
SNP_IGA_79809	1	22727574	AG	AA	GG	AG	AG	AG	GG	AG	GG	GG	GG	GG	GG	GG	AG	GG	AG	AG	GG	AG	AG	AG	GG	GG	GG	AG	GG	GG	AG	AG	GG	AG	AG	GG	GG	GG	AG	GG	AG	GG	AG	GG	GG	GG	GG	AG	AG
SNP_IGA_79826	1	22733885	AC	CC	CC	AC	CC	CC	AC	CC	CC	AC	CC	CC	CC	CC	AC	AC	CC	CC	AC	CC	AC	AC	CC	AC	AC	CC	CC	AC	CC	CC	AC	AC	AC	AC	AC	AC	CC	CC	AC	AC	CC	AC	CC	CC	CC	AC	CC
SNP_IGA_80547	1	23042260	GG	GG	GG	GG	GG	GG	GG	GG	GG	GG	GG	GG	GG	GG	GG	GG	GG	GG	GG	GG	GG	GG	GG	GG	GG	GG	GG	GG	GG	GG	GG	GG	GG	GG	GG	GG	GG	GG	GG	GG	GG	GG	GG	GG	GG	GG	GG
SNP_IGA_81682	1	23352245	AA	AA	AA	AA	AA	AA	AA	AA	AA	AA	AA	AA	AA	AA	AA	AA	AA	AA	AA	AA	AA	AA	AA	AA	AA	AA	AA	AA	AA	AA	AA	AA	AA	AA	AA	AA	AA	AA	AA	AA	AA	AA	AA	AA	AA	AA	AA
SNP_IGA_82351	1	23524507	AA	AA	AA	AA	AA	AA	AA	AA	AA	AA	AA	AA	AA	AA	AA	AA	AA	AA	AA	AA	AA	AA	AA	AA	AA	AA	AA	AA	AA	AA	AA	AA	AA	AA	AA	AA	AA	AA	AA	AA	AA	AA	AA	AA	AA	AA	AA
SNP_IGA_82861	1	23722082	AG	AA	AA	AA	AA	AA	AA	AA	AA	AA	AA	AA	AA	AA	AA	AA	AA	AA	AA	AA	AA	AA	AA	AA	AA	AA	AA	AA	AA	AA	AA	AA	AA	AA	AA	AA	AA	AA	AA	AA	AA	AA	AA	AA	AA	AA	AA
SNP_IGA_83053	1	23834867	AC	AA	AA	AA	AA	AA	AA	AA	AA	AA	AA	AA	AA	AA	AA	AA	AA	AA	AA	AA	AA	AA	AA	AA	AA	AA	AA	AA	AA	AA	AA	AA	AA	AA	AA	AA	AA	AA	AA	AA	AA	AA	AA	AA	AA	AA	AA
SNP_IGA_84324	1	24507806	--	AA	AA	AA	AA	AA	AA	AA	AA	AA	AA	AA	AA	AA	AA	AA	AA	AA	AA	AA	AA	AA	AA	AA	AA	AA	AA	AA	AA	AA	AA	AA	AA	AA	AA	AA	AA	AA	AA	AA	AA	AA	AA	AA	AA	AA	AA
SNP_IGA_84580	1	24567411	AA	GG	GG	GG	GG	GG	GG	GG	GG	GG	GG	GG	GG	GG	GG	GG	GG	GG	GG	GG	GG	GG	GG	GG	GG	GG	GG	GG	GG	GG	GG	GG	GG	GG	GG	GG	GG	GG	GG	GG	GG	GG	GG	--	GG	GG	GG
SNP_IGA_85422	1	24901285	AA	AA	AG	AA	AA	AA	AG	AG	AA	AA	AA	AG	AG	AG	AG	AA	AG	AG	AG	AG	AA	AA	AG	AA	AA	AA	AA	AA	AA	AG	AG	AG	AG	AA	AG	AA	AA	AG	AG	AG	AG	AA	AA	AA	AA	AA	AA
SNP_IGA_85439	1	24904366	GG	GG	GG	GG	GG	GG	GG	GG	GG	GG	GG	GG	GG	GG	GG	GG	GG	GG	GG	GG	GG	GG	GG	GG	GG	GG	GG	GG	GG	GG	GG	GG	GG	GG	GG	GG	GG	GG	GG	GG	GG	GG	GG	GG	GG	GG	GG
SNP_IGA_85477	1	24908150	AA	AA	AA	AA	AA	AA	AA	AA	AA	AA	AA	AA	AA	AA	AA	AA	AA	AA	AA	AA	AA	AA	AA	AA	AA	AA	AA	AA	AA	AA	AA	AA	AA	AA	AA	AA	AA	AA	AA	AA	AA	AA	AA	AA	AA	AA	AA
SNP_IGA_85489	1	24908723	GG	GG	GG	GG	GG	GG	GG	GG	GG	GG	GG	GG	GG	GG	GG	GG	GG	GG	GG	GG	GG	GG	GG	GG	GG	GG	GG	GG	GG	GG	GG	GG	GG	GG	GG	GG	GG	GG	GG	GG	GG	GG	GG	GG	GG	GG	GG
SNP_IGA_85498	1	24908922	GG	GG	GG	GG	GG	GG	GG	GG	GG	GG	GG	GG	GG	GG	GG	GG	GG	GG	GG	GG	GG	GG	GG	GG	GG	GG	GG	GG	GG	GG	GG	GG	GG	GG	GG	GG	GG	GG	GG	GG	GG	GG	GG	GG	GG	GG	GG
SNP_IGA_85511	1	24909456	AG	--	AG	AA	AG	AA	AG	AG	AG	AG	AA	AG	AA	AG	AA	AG	AG	AG	AG	AG	AG	AA	AA	AG	AA	AG	AA	AG	AA	AA	AG	AG	AA	AG	AG	AA	AA	AG	AG	AG	AG	AA	AG	AA	AA	AG	AA
SNP_IGA_85516	1	24909551	GG	GG	GG	GG	GG	GG	GG	GG	GG	GG	GG	GG	GG	GG	GG	GG	GG	GG	GG	GG	GG	GG	GG	GG	GG	GG	GG	GG	GG	GG	GG	GG	GG	GG	GG	GG	GG	GG	GG	GG	GG	GG	GG	GG	GG	GG	GG
SNP_IGA_85532	1	24910428	GG	GG	GG	GG	GG	GG	GG	GG	GG	GG	GG	GG	GG	GG	GG	GG	GG	GG	GG	GG	GG	GG	GG	GG	GG	GG	GG	GG	GG	GG	GG	GG	GG	GG	GG	GG	GG	GG	GG	GG	GG	GG	GG	GG	GG	GG	GG
SNP_IGA_85729	1	24967769	GG	AG	GG	AG	AG	GG	AG	AG	GG	GG	GG	GG	GG	GG	GG	GG	AG	AG	GG	AG	AG	AG	GG	GG	GG	AG	GG	GG	AG	AG	GG	AG	AG	GG	GG	GG	AG	GG	AG	GG	AG	GG	GG	GG	GG	AG	AG
SNP_IGA_85733	1	24967947	CC	CC	CC	CC	CC	CC	CC	CC	CC	CC	CC	CC	CC	CC	CC	CC	CC	CC	CC	CC	CC	CC	CC	CC	CC	CC	CC	CC	CC	CC	CC	CC	CC	CC	CC	CC	CC	CC	CC	CC	CC	CC	CC	CC	CC	CC	CC
SNP_IGA_85788	1	24993789	AA	AA	AA	AA	AA	AA	AA	AA	AA	AA	AA	AA	AA	AA	AA	AA	AA	AA	AA	AA	AA	AA	AA	AA	AA	AA	AA	AA	AA	AA	AA	AA	AA	AA	AA	AA	AA	AA	AA	AA	AA	AA	AA	AA	AA	AA	AA
SNP_IGA_86245	1	25343182	GG	AG	GG	GG	AG	AG	GG	AG	GG	AG	GG	GG	GG	GG	GG	AG	AG	AG	AG	AG	GG	AG	GG	GG	AG	GG	AG	GG	AG	GG	GG	AG	AG	AG	GG	GG	AG	GG	GG	AG	AG	AG	AG	AG	AG	AG	GG
SNP_IGA_86252	1	25343795	GG	AG	GG	GG	AG	AG	GG	AG	GG	AG	GG	GG	GG	GG	GG	AG	AG	AG	AG	AG	GG	AG	GG	GG	AG	GG	AG	GG	AG	GG	GG	AG	AG	AG	GG	GG	AG	GG	GG	AG	AG	AG	AG	AG	AG	AG	GG
SNP_IGA_86483	1	25470309	AC	CC	CC	CC	CC	CC	CC	CC	CC	CC	CC	CC	CC	CC	CC	CC	CC	CC	CC	CC	CC	CC	CC	CC	CC	CC	CC	CC	CC	CC	CC	CC	CC	CC	CC	CC	CC	CC	CC	CC	CC	CC	CC	CC	CC	CC	CC
SNP_IGA_86918	1	25642323	AG	GG	GG	GG	GG	GG	GG	GG	GG	GG	GG	GG	GG	GG	GG	GG	GG	GG	GG	GG	GG	GG	GG	GG	GG	GG	GG	GG	GG	GG	GG	GG	GG	GG	GG	GG	GG	GG	GG	GG	GG	GG	GG	--	GG	GG	GG
SNP_IGA_86925	1	25644296	AG	AA	AA	AA	AA	AA	AA	AA	AA	AA	AA	AA	AA	AA	AA	AA	AA	AA	AA	AA	AA	AA	AA	AA	AA	AA	AA	AA	AA	AA	AA	AA	AA	AA	AA	AA	AA	AA	AA	AA	AA	AA	AA	AA	AA	AA	AA
SNP_IGA_86968	1	25665957	AC	AA	AA	AA	AA	AA	AA	AA	AA	AA	AA	AA	AA	AA	AA	AA	AA	AA	AA	AA	AA	AA	AA	AA	AA	AA	AA	AA	AA	AA	AA	AA	AA	AA	AA	AA	AA	AA	AA	AA	AA	AA	AA	AA	AA	AA	AA
SNP_IGA_87290	1	25762314	CC	AA	CC	AC	CC	AC	CC	AC	CC	CC	CC	CC	CC	CC	AC	CC	AC	AC	CC	AC	AC	AC	CC	CC	CC	AC	CC	CC	AC	AC	CC	AC	AC	CC	CC	CC	AC	CC	AC	CC	AC	CC	CC	CC	CC	AC	--
SNP_IGA_87433	1	25808532	AG	GG	GG	GG	GG	GG	GG	GG	GG	GG	GG	GG	GG	GG	GG	GG	GG	GG	GG	GG	GG	GG	GG	GG	GG	GG	GG	GG	GG	GG	GG	GG	GG	GG	GG	GG	GG	GG	GG	GG	GG	GG	GG	GG	GG	GG	GG
SNP_IGA_87572	1	25851702	AG	AA	AA	AA	AA	AA	AA	AA	AA	AA	AA	AA	AA	AA	AA	AA	AA	AA	AA	AA	AA	AA	AA	AA	AA	AA	AA	AA	AA	AA	AA	AA	AA	AA	AA	AA	AA	AA	AA	AA	AA	AA	AA	AA	AA	AA	AA
SNP_IGA_87577	1	25852176	AG	GG	GG	GG	GG	GG	GG	GG	GG	GG	GG	GG	GG	GG	GG	GG	GG	GG	GG	GG	GG	GG	GG	GG	GG	GG	GG	GG	GG	GG	GG	GG	GG	GG	GG	GG	GG	GG	GG	GG	GG	GG	GG	GG	GG	GG	GG
SNP_IGA_87659	1	25869763	AG	GG	GG	GG	GG	GG	GG	GG	GG	GG	GG	GG	GG	GG	GG	GG	GG	GG	GG	GG	GG	GG	GG	GG	GG	GG	GG	GG	GG	GG	GG	GG	GG	GG	GG	GG	GG	GG	GG	GG	GG	GG	GG	GG	GG	GG	GG
SNP_IGA_87668	1	25870159	AG	AA	AA	AA	AA	AA	AA	AA	AA	AA	AA	AA	AA	AA	AA	AA	AA	AA	AA	AA	AA	AA	AA	AA	AA	AA	AA	AA	AA	AA	AA	AA	AA	AA	AA	AA	AA	AA	AA	AA	AA	AA	AA	AA	AA	AA	AA
SNP_IGA_87674	1	25870469	AG	GG	GG	GG	GG	GG	GG	GG	GG	GG	GG	GG	GG	GG	GG	GG	GG	GG	GG	GG	GG	GG	GG	GG	GG	GG	GG	GG	GG	GG	GG	GG	GG	GG	GG	GG	GG	GG	GG	GG	GG	GG	GG	GG	GG	GG	GG
SNP_IGA_87680	1	25870564	AG	AA	AA	AA	AA	AA	AA	AA	AA	AA	AA	AA	AA	AA	AA	AA	AA	AA	AA	AA	AA	AA	AA	AA	AA	AA	AA	AA	AA	AA	AA	AA	AA	AA	AA	AA	AA	AA	AA	AA	AA	AA	AA	--	AA	AA	AA
SNP_IGA_87685	1	25870743	AG	GG	GG	GG	GG	GG	GG	GG	GG	GG	GG	GG	GG	GG	GG	GG	GG	GG	GG	GG	GG	GG	GG	GG	GG	GG	GG	GG	GG	GG	GG	GG	GG	GG	GG	GG	GG	GG	GG	GG	GG	GG	GG	--	GG	GG	GG
SNP_IGA_87689	1	25870937	AG	AA	AA	AA	AA	AA	AA	AA	AA	AA	AA	AA	AA	AA	AA	AA	AA	AA	AA	AA	AA	AA	AA	AA	AA	AA	AA	AA	AA	AA	AA	AA	AA	AA	AA	AA	AA	AA	AA	AA	AA	AA	AA	AA	AA	AA	AA
SNP_IGA_87695	1	25871291	AG	AA	AA	AA	AA	AA	AA	AA	AA	AA	AA	AA	AA	AA	AA	AA	AA	AA	AA	AA	AA	AA	AA	AA	AA	AA	AA	AA	AA	AA	AA	AA	AA	AA	AA	AA	AA	AA	AA	AA	AA	AA	AA	AA	AA	AA	AA
SNP_IGA_87973	1	25912124	AG	GG	GG	GG	GG	GG	GG	GG	GG	GG	GG	GG	GG	GG	GG	GG	GG	GG	GG	GG	GG	GG	GG	GG	GG	GG	GG	GG	GG	GG	GG	GG	GG	GG	GG	GG	GG	GG	GG	GG	GG	GG	GG	GG	GG	GG	GG
SNP_IGA_87982	1	25912883	AG	AA	AA	AA	AA	AA	AA	AA	AA	AA	AA	AA	AA	AA	AA	AA	AA	AA	AA	AA	AA	AA	AA	AA	AA	AA	AA	AA	AA	AA	AA	AA	AA	AA	AA	AA	AA	AA	AA	AA	AA	AA	AA	AA	AA	AA	AA
SNP_IGA_88011	1	25914472	GG	GG	GG	GG	GG	GG	GG	GG	GG	GG	GG	GG	GG	GG	GG	GG	GG	GG	GG	GG	GG	GG	GG	GG	GG	GG	GG	GG	GG	GG	GG	GG	GG	GG	GG	GG	GG	GG	GG	GG	GG	GG	GG	GG	GG	GG	GG
SNP_IGA_88019	1	25915658	--	GG	GG	GG	GG	GG	GG	GG	GG	GG	GG	GG	GG	GG	GG	GG	GG	GG	GG	GG	GG	GG	GG	GG	GG	GG	GG	GG	GG	GG	GG	GG	GG	GG	GG	GG	GG	GG	GG	GG	GG	GG	GG	GG	GG	GG	GG
SNP_IGA_88028	1	25917118	AC	AA	AA	AA	AA	AA	AA	AA	AA	AA	AA	AA	AA	AA	AA	AA	AA	AA	AA	AA	AA	AA	AA	AA	AA	AA	AA	AA	AA	AA	AA	AA	AA	AA	AA	AA	AA	AA	AA	AA	AA	AA	AA	AA	AA	AA	AA
SNP_IGA_88046	1	25921729	--	GG	GG	GG	GG	GG	GG	GG	GG	GG	GG	GG	GG	GG	GG	GG	GG	GG	GG	GG	GG	GG	GG	GG	GG	GG	GG	GG	GG	GG	GG	GG	GG	GG	GG	GG	GG	GG	GG	GG	GG	GG	GG	GG	GG	GG	GG
SNP_IGA_88104	1	25945654	AG	AA	AA	AA	AA	AA	AA	AA	AA	AA	AA	AA	AA	AA	AA	AA	AA	AA	AA	AA	AA	AA	AA	AA	AA	AA	AA	AA	AA	AA	AA	AA	AA	AA	AA	AA	AA	AA	AA	AA	AA	AA	AA	AA	AA	AA	AA
SNP_IGA_88307	1	25987886	AG	AA	AA	AA	AA	AA	AA	AA	AA	AA	AA	AA	AA	AA	AA	AA	AA	AA	AA	AA	AA	AA	AA	AA	AA	AA	AA	AA	AA	AA	AA	AA	AA	AA	AA	AA	AA	AA	AA	AA	AA	AA	AA	AA	AA	AA	AA
SNP_IGA_88312	1	25988038	GG	GG	AG	AG	GG	AG	GG	GG	GG	GG	AG	AG	AG	AG	AG	GG	AG	AG	AG	GG	GG	GG	GG	GG	GG	GG	AG	GG	AG	GG	GG	AG	GG	AG	AG	GG	AG	GG	AG	AG	GG	GG	AG	AG	AG	GG	GG
SNP_IGA_88317	1	25988112	AA	AA	AA	AA	AA	AA	AA	AA	AA	AA	AA	AA	AA	AA	AA	AA	AA	AA	AA	AA	AA	AA	AA	AA	AA	AA	AA	AA	AA	AA	AA	AA	AA	AA	AA	AA	AA	AA	AA	AA	AA	AA	AA	--	AA	AA	AA
SNP_IGA_88751	1	26082887	AG	AA	AA	AA	AA	AA	AA	AA	AA	AA	AA	AA	AA	AA	AA	AA	AA	AA	AA	AA	AA	AA	AA	AA	AA	AA	AA	AA	AA	AA	AA	AA	AA	AA	AA	AA	AA	AA	AA	AA	AA	AA	AA	AA	AA	AA	AA
SNP_IGA_88765	1	26086984	AG	GG	GG	GG	GG	GG	GG	GG	GG	GG	GG	GG	GG	GG	GG	GG	GG	GG	GG	GG	GG	GG	GG	GG	GG	GG	GG	GG	GG	GG	GG	GG	GG	GG	GG	GG	GG	GG	GG	GG	GG	GG	GG	GG	GG	GG	GG
SNP_IGA_88772	1	26087829	AG	GG	GG	GG	GG	GG	GG	GG	GG	GG	GG	GG	GG	GG	GG	GG	GG	GG	GG	GG	GG	GG	GG	GG	GG	GG	GG	GG	GG	GG	GG	GG	GG	GG	GG	GG	GG	GG	GG	GG	GG	GG	GG	GG	GG	GG	GG
SNP_IGA_88830	1	26101584	AG	GG	GG	GG	GG	GG	GG	GG	GG	GG	GG	GG	GG	GG	GG	GG	GG	GG	GG	GG	GG	GG	GG	GG	GG	GG	GG	GG	GG	GG	GG	GG	GG	GG	GG	GG	GG	GG	GG	GG	GG	GG	GG	GG	GG	GG	GG
SNP_IGA_88849	1	26112000	AG	GG	GG	GG	GG	GG	GG	GG	GG	GG	GG	GG	GG	GG	GG	GG	GG	GG	GG	GG	GG	GG	GG	GG	GG	GG	GG	GG	GG	GG	GG	GG	GG	GG	GG	GG	GG	GG	GG	GG	GG	GG	GG	GG	GG	GG	GG
SNP_IGA_89105	1	26219769	AG	AA	AA	AA	AA	AA	AA	AA	AA	AA	AA	AA	AA	AA	AA	AA	AA	AA	AA	AA	AA	AA	AA	AA	AA	AA	AA	AA	AA	AA	AA	AA	AA	AA	AA	AA	AA	AA	AA	AA	AA	AA	AA	AA	AA	AA	AA
SNP_IGA_89193	1	26269713	AG	GG	GG	GG	GG	GG	GG	GG	GG	GG	GG	GG	GG	GG	GG	GG	GG	GG	GG	GG	GG	GG	GG	GG	GG	GG	GG	GG	GG	GG	GG	GG	GG	GG	GG	GG	GG	GG	GG	GG	GG	GG	GG	--	GG	GG	GG
SNP_IGA_89247	1	26298423	AG	AA	AA	AA	AA	AA	AA	AA	AA	AA	AA	AA	AG	--	AA	AA	AA	AA	AA	AA	AA	AA	AA	AA	AA	AA	AA	AA	AA	AA	AA	AA	AA	AA	AA	AA	AA	AA	AA	AA	AA	AA	AA	AA	AA	AA	AA
SNP_IGA_89532	1	26334310	GG	GG	GG	GG	GG	GG	GG	GG	GG	GG	GG	GG	GG	GG	GG	GG	GG	GG	GG	GG	GG	GG	GG	GG	GG	GG	GG	GG	GG	GG	GG	GG	GG	GG	GG	GG	GG	GG	GG	GG	GG	GG	GG	GG	GG	GG	GG
SNP_IGA_89808	1	26398331	AA	AA	AA	AA	AA	AA	AA	AA	AA	AA	AA	AA	AA	AA	AA	AA	AA	AA	AA	AA	AA	AA	AA	AA	AA	AA	AA	AA	AA	AA	AA	AA	AA	AA	AA	AA	AA	AA	AA	AA	AA	AA	AA	--	AA	AA	AA
SNP_IGA_89903	1	26453667	AA	AA	AA	AA	AA	AA	AA	AA	AA	AA	AA	AA	AA	AA	AA	AA	AA	AA	AA	AA	AA	AA	AA	AA	AA	AA	AA	AA	AA	AA	AA	AA	AA	AA	AA	AA	AA	AA	AA	AA	AA	AA	AA	--	AA	AA	AA
SNP_IGA_90213	1	26479525	AA	AA	AA	AA	AA	AA	AA	AA	AA	AA	AA	AA	AA	AA	AA	AA	AA	AA	AA	AA	AA	AA	AA	AA	AA	AA	AA	AA	AA	AA	AA	AA	AA	AA	AA	AA	AA	AA	AA	AA	AA	AA	AA	AA	AA	AA	AA
SNP_IGA_90522	1	26642181	AC	AC	AC	AC	AC	AC	AC	AC	AC	AC	AC	AC	AC	AC	AC	AC	AC	AC	AC	AC	AC	AC	AC	AC	AC	AC	AC	AC	AC	AC	AC	AC	AC	AC	AC	AC	AC	AC	AC	AC	AC	AC	AC	AC	AC	AC	AC
SNP_IGA_90581	1	26644622	AA	AA	AA	AA	AA	AA	AA	AA	AA	AA	AA	AA	AA	AA	AA	AA	AA	AA	AA	AA	AA	AA	AA	AA	AA	AA	AA	AA	AA	AA	AA	AA	AA	AA	AA	AA	AA	AA	AA	AA	AA	AA	AA	AA	AA	AA	AA
SNP_IGA_90598	1	26645091	GG	GG	AG	AG	AG	AG	AG	AG	AG	AG	AG	AG	--	AG	AG	AG	AG	AG	AG	AG	AG	AG	AG	AG	AG	AG	AG	AG	AG	AG	AG	AG	AG	AG	AG	AG	AG	AG	AG	AG	AG	AG	AG	AG	AG	AG	AG
SNP_IGA_90804	1	26719823	GG	GG	GG	GG	GG	GG	GG	GG	GG	GG	GG	GG	GG	GG	GG	GG	GG	GG	GG	GG	GG	GG	GG	GG	GG	GG	GG	GG	GG	GG	GG	GG	GG	GG	GG	GG	GG	GG	GG	GG	GG	GG	GG	GG	GG	GG	GG
SNP_IGA_91050	1	26796005	AA	AA	AA	AA	AA	AA	AA	AA	AA	AA	AA	AA	AA	AA	AA	AA	AA	AA	AA	AA	AA	AA	AA	AA	AA	AA	AA	AA	AA	AA	AA	AA	AA	AA	AA	AA	AA	AA	AA	AA	AA	AA	AA	AA	AA	AA	AA
SNP_IGA_91252	1	26864472	GG	GG	GG	GG	GG	GG	GG	GG	GG	GG	GG	GG	GG	GG	GG	GG	GG	GG	GG	GG	GG	GG	GG	GG	GG	GG	GG	GG	GG	GG	GG	GG	GG	GG	GG	GG	GG	GG	GG	GG	GG	GG	GG	GG	GG	GG	GG
SNP_IGA_91268	1	26874156	GG	GG	AG	AG	GG	AG	GG	GG	GG	GG	AG	AG	AG	AG	AG	GG	AG	AG	AG	GG	GG	GG	GG	GG	GG	GG	AG	GG	AG	GG	GG	AG	GG	AG	AG	GG	AG	GG	AG	AG	GG	GG	AG	AG	AG	GG	AG
SNP_IGA_91275	1	26874264	AA	AA	AG	AG	AA	AG	AA	AA	AA	AA	AG	AG	AG	AG	AG	AA	AG	AG	AG	AA	AA	AA	AA	AA	AA	AA	AG	AA	AG	AA	AA	AG	AA	AG	AG	AA	AG	AA	AG	AG	AA	AA	AG	AG	AG	AA	AG
SNP_IGA_91423	1	26958588	AA	AA	AA	AA	AA	AA	AA	AA	AA	AA	AA	AA	AA	AA	AA	AA	AA	AA	AA	AA	AA	AA	AA	AA	AA	AA	AA	AA	AA	AA	AA	AA	AA	AA	AA	AA	AA	AA	AA	AA	AA	AA	AA	AA	AA	AA	AA
SNP_IGA_91443	1	26959107	AA	AA	AA	AA	AA	AA	AA	AA	AA	AA	AA	AA	AA	AA	AA	AA	AA	AA	AA	AA	AA	AA	AA	AA	AA	AA	AA	AA	AA	AA	AA	AA	AA	AA	AA	AA	AA	AA	AA	AA	AA	AA	AA	--	AA	AA	AA
SNP_IGA_91449	1	26959182	AA	AA	AA	AA	AA	AA	AA	AA	AA	AA	AA	AA	--	AA	AA	AA	AA	AA	AA	AA	AA	AA	AA	AA	AA	AA	AA	AA	AA	AA	AA	AA	AA	AA	AA	AA	AA	AA	AA	AA	AA	AA	AA	AA	AA	AA	AA
SNP_IGA_91583	1	27011552	AA	AA	AA	AA	AA	AA	AA	AA	AA	AA	AA	AA	AA	AA	AA	AA	AA	AA	AA	AA	AA	AA	AA	AA	AA	AA	AA	AA	AA	AA	AA	AA	AA	AA	AA	AA	AA	AA	AA	AA	AA	AA	AA	--	AA	AA	AA
SNP_IGA_91601	1	27012682	GG	GG	GG	GG	GG	GG	GG	GG	GG	GG	GG	GG	GG	GG	GG	GG	GG	GG	GG	GG	GG	GG	GG	GG	GG	GG	GG	GG	GG	GG	GG	GG	GG	GG	GG	GG	GG	GG	GG	GG	GG	GG	GG	GG	GG	GG	GG
SNP_IGA_91627	1	27014252	GG	GG	GG	GG	GG	GG	GG	GG	GG	GG	GG	GG	GG	GG	GG	GG	GG	GG	GG	GG	GG	GG	GG	GG	GG	GG	GG	GG	GG	GG	GG	GG	GG	GG	GG	GG	GG	GG	GG	GG	GG	GG	GG	GG	GG	GG	GG
SNP_IGA_91786	1	27064101	AA	AA	AA	AA	AA	AA	AA	AA	AA	AA	AA	AA	AA	AA	AA	AA	AA	AA	AA	AA	AA	AA	AA	AA	AA	AA	AA	AA	AA	AA	AA	AA	AA	AA	AA	AA	AA	AA	AA	AA	AA	AA	AA	AA	AA	AA	AA
SNP_IGA_91804	1	27064807	AA	AA	AA	AA	AA	AA	AA	AA	AA	AA	AA	AA	AA	AA	AA	AA	AA	AA	AA	AA	AA	AA	AA	AA	AA	AA	AA	AA	AA	AA	AA	AA	AA	AA	AA	AA	AA	AA	AA	AA	AA	AA	AA	--	AA	AA	AA
SNP_IGA_91834	1	27066002	AA	AA	AA	AA	AA	AA	AA	AA	AA	AA	AA	AA	AA	AA	AA	AA	AA	AA	AA	AA	AA	AA	AA	AA	AA	AA	AA	AA	AA	AA	AA	AA	AA	AA	AA	AA	AA	AA	AA	AA	AA	AA	AA	AA	AA	AA	AA
SNP_IGA_91878	1	27078458	GG	GG	GG	GG	GG	GG	GG	GG	GG	GG	GG	GG	GG	GG	GG	GG	GG	GG	GG	GG	GG	GG	GG	GG	GG	GG	GG	GG	GG	GG	GG	GG	GG	GG	GG	GG	GG	GG	GG	GG	GG	GG	GG	GG	GG	GG	GG
SNP_IGA_92138	1	27150785	AA	AA	AA	AA	AA	AA	AA	AA	AA	AA	AA	AA	AA	AA	AA	AA	AA	AA	AA	AA	AA	AA	AA	AA	AA	AA	AA	AA	AA	AA	AA	AA	AA	AA	AA	AA	AA	AA	AA	AA	AA	AA	AA	AA	AA	AA	AA
SNP_IGA_92311	1	27195952	AA	AA	AA	AA	AA	AA	AA	AA	AA	AA	AA	AA	AA	AA	AA	AA	AA	AA	AA	AA	AA	AA	AA	AA	AA	AA	AA	AA	AA	AA	AA	AA	AA	AA	AA	AA	AA	AA	AA	AA	AA	AA	AA	AA	AA	AA	AA
SNP_IGA_92330	1	27197609	AA	AA	AA	AA	AA	AA	AA	AA	AA	AA	AA	AA	AA	AA	AA	AA	AA	AA	AA	AA	AA	AA	AA	AA	AA	AA	AA	AA	AA	AA	AA	AA	AA	AA	AA	AA	AA	AA	AA	AA	AA	AA	AA	AA	AA	AA	AA
Pp33Cl	1	27209815	AA	AA	AA	AA	AA	AA	AA	AA	AA	AA	AA	AA	AA	AA	AA	AA	AA	AA	AA	AA	AA	AA	AA	AA	AA	AA	AA	AA	AA	AA	AA	AA	AA	AA	AA	AA	AA	AA	AA	AA	AA	AA	AA	AA	AA	AA	AA
Pp7Cl	1	27209815	AA	AA	AA	AA	AA	AA	AA	AA	AA	AA	AA	AA	AA	AA	AA	AA	AA	AA	AA	AA	AA	AA	AA	AA	AA	AA	AA	AA	AA	AA	AA	AA	AA	AA	AA	AA	AA	AA	AA	AA	AA	AA	AA	AA	AA	AA	AA
SNP_IGA_92608	1	27303810	GG	GG	GG	GG	GG	GG	GG	GG	GG	GG	GG	GG	GG	GG	GG	GG	GG	GG	GG	GG	GG	GG	GG	GG	GG	GG	GG	GG	GG	GG	GG	GG	GG	GG	GG	GG	GG	GG	GG	GG	GG	GG	GG	GG	GG	GG	GG
SNP_IGA_92681	1	27358963	AA	AA	AA	AA	AA	AA	AA	AA	AA	AA	AA	AA	AA	AA	AA	AA	AA	AA	AA	AA	AA	AA	AA	AA	AA	AA	AA	AA	AA	AA	AA	AA	AA	AA	AA	AA	AA	AA	AA	AA	AA	AA	AA	AA	AA	AA	AA
snp_1_27368782	1	27368782	AA	AA	AA	AA	AA	AA	AA	AA	AA	AA	AA	AA	AA	AA	AA	AA	AA	AA	AA	AA	AA	AA	AA	AA	AA	AA	AA	AA	AA	AA	AA	AA	AA	AA	AA	AA	AA	AA	AA	AA	AA	AA	AA	AA	AA	AA	AA
SNP_IGA_92966	1	27444894	CC	CC	CC	CC	CC	CC	CC	CC	CC	CC	CC	CC	CC	CC	CC	CC	CC	CC	CC	CC	CC	CC	CC	CC	CC	CC	CC	CC	CC	CC	CC	CC	CC	CC	CC	CC	CC	CC	CC	CC	CC	CC	CC	CC	CC	CC	CC
SNP_IGA_93063	1	27486164	AA	AA	AA	AA	AA	AA	AA	AA	AA	AA	AA	AA	AA	AA	AA	AA	AA	AA	AA	AA	AA	AA	AA	AA	AA	AA	AA	AA	AA	AA	AA	AA	AA	AA	AA	AA	AA	AA	AA	AA	AA	AA	AA	AA	AA	AA	AA
SNP_IGA_93274	1	27554903	GG	GG	AA	AG	AG	AG	AG	AG	AG	AG	AG	AG	AG	AG	AG	AG	AG	AG	AG	AG	AG	AG	AG	AG	AG	AG	AG	AG	AG	AG	AG	AG	AG	AG	AG	AG	AG	AG	AG	AG	AG	AG	AG	AG	AG	AG	AG
SNP_IGA_93313	1	27564547	AA	AA	GG	AG	AG	AG	AG	AG	AG	AG	AG	AG	AG	AG	AG	AG	AG	AG	AG	AG	AG	AG	AG	AG	AG	AG	AG	AG	AG	AG	AG	AG	AG	AG	AG	AG	AG	AG	AG	AG	AG	AG	AG	AG	AG	AG	AG
SNP_IGA_93358	1	27570526	AA	AA	CC	AC	AC	AC	AC	AC	AC	AC	AC	AC	--	AC	AC	AC	AC	AC	AC	AC	AC	AC	AC	AC	AC	AC	AC	AC	AC	AC	AC	AC	AC	AC	AC	AC	AC	AC	AC	AC	AC	AC	AC	AC	AC	AC	AC
SNP_IGA_93409	1	27602031	--	--	CC	CC	CC	CC	CC	CC	CC	CC	CC	CC	CC	CC	CC	CC	CC	CC	CC	CC	CC	CC	CC	CC	CC	CC	CC	CC	CC	CC	CC	CC	CC	CC	CC	CC	CC	CC	CC	CC	CC	CC	CC	CC	CC	CC	CC
SNP_IGA_93415	1	27602211	CC	CC	AA	AA	AA	AA	AA	AA	AA	AA	AA	AA	AA	AA	AA	AA	AA	AA	AA	AA	AA	AA	AA	AA	AA	AA	--	AA	AA	AA	AA	AA	AA	AA	AA	AA	AA	AA	AA	AA	AA	AA	AA	AA	AA	AA	AA
SNP_IGA_93479	1	27624046	GG	GG	AA	AG	AG	AG	AG	AG	AG	AG	AG	AG	AG	AG	AG	AG	AG	AG	AG	AG	AG	AG	AG	AG	AG	AG	AG	AG	AG	AG	AG	AG	AG	AG	AG	AG	AG	AG	AG	AG	AG	AG	AG	AG	AG	AG	AG
SNP_IGA_93523	1	27643027	AA	--	AA	AA	AA	AA	AA	AA	AA	AA	AA	AA	AA	AA	AA	AA	AA	AA	AA	AA	AA	AA	AA	AA	AA	AA	AA	AA	AA	AA	AA	AA	AA	AA	AA	AA	AA	AA	AA	AA	AA	AA	AA	AA	AA	AA	AA
SNP_IGA_93541	1	27650158	GG	GG	GG	GG	GG	GG	GG	GG	GG	GG	GG	GG	GG	GG	GG	GG	GG	GG	GG	GG	GG	GG	GG	GG	GG	GG	GG	GG	GG	GG	GG	GG	GG	GG	GG	GG	GG	GG	GG	GG	GG	GG	GG	GG	GG	GG	GG
SNP_IGA_93563	1	27650849	AA	AA	AA	AA	AA	AA	AA	AA	AA	AA	AA	AA	AA	AA	AA	AA	AA	AA	AA	AA	AA	AA	AA	AA	AA	AA	AA	AA	AA	AA	AA	AA	AA	AA	AA	AA	AA	AA	AA	AA	AA	AA	AA	--	AA	AA	AA
SNP_IGA_93577	1	27651123	AA	AA	AA	AA	AA	AA	AA	AA	AA	AA	AA	AA	AA	AA	AA	AA	AA	AA	AA	AA	AA	AA	AA	AA	AA	AA	AA	AA	AA	AA	AA	AA	AA	AA	AA	AA	AA	AA	AA	AA	AA	AA	AA	AA	AA	AA	AA
SNP_IGA_93589	1	27651740	AG	AA	GG	AG	AG	AG	AG	AG	AG	AG	AG	AG	AG	AG	AG	AG	AG	AG	AG	AG	AG	AG	AG	AG	AG	AG	AG	AG	AG	AG	AG	AG	AG	AG	AG	AG	AG	AG	AG	AG	AG	AG	AG	AG	AG	AG	AG
SNP_IGA_93646	1	27677094	GG	--	GG	GG	GG	GG	GG	GG	GG	GG	GG	GG	GG	GG	GG	GG	GG	GG	GG	GG	GG	GG	GG	GG	GG	GG	GG	GG	GG	GG	GG	GG	GG	GG	GG	GG	GG	GG	GG	GG	GG	GG	GG	GG	GG	GG	GG
SNP_IGA_93768	1	27715921	AG	GG	AA	AG	AG	AG	AG	AG	AG	AG	AG	AG	AG	AG	AG	AG	AG	AG	AG	AG	AG	AG	AG	AG	AG	AG	AG	AG	AG	AG	AG	AG	AG	AG	AG	AG	AG	AG	AG	AG	AG	AG	AG	AG	AG	AG	AG
SNP_IGA_93951	1	27798061	CC	CC	CC	CC	CC	CC	CC	CC	CC	CC	CC	CC	CC	CC	CC	CC	CC	CC	CC	CC	CC	CC	CC	CC	CC	CC	CC	CC	CC	CC	CC	CC	CC	CC	CC	CC	CC	CC	CC	CC	CC	CC	CC	CC	CC	CC	CC
SNP_IGA_94024	1	27815137	AC	CC	AA	AC	AC	AC	AC	AC	AC	AC	AC	AC	AC	AC	AC	AC	AC	AC	AC	AC	AC	AC	AC	AC	AC	AC	AC	AC	AC	AC	AC	AC	AC	AC	AC	AC	AC	AC	AC	AC	AC	AC	AC	AC	AC	AC	AC
SNP_IGA_94057	1	27821450	AC	AA	CC	AC	AC	AC	AC	AC	AC	AC	AC	AC	AC	AC	AC	AC	AC	AC	AC	AC	AC	AC	AC	AC	AC	AC	AC	AC	AC	AC	AC	AC	AC	AC	AC	AC	AC	AC	AC	AC	AC	AC	AC	AC	AC	AC	AC
SNP_IGA_94149	1	27905505	GG	GG	GG	GG	GG	GG	GG	GG	GG	GG	GG	GG	GG	GG	GG	GG	GG	GG	GG	GG	GG	GG	GG	GG	GG	GG	GG	GG	GG	GG	GG	GG	GG	GG	GG	GG	GG	GG	GG	GG	GG	GG	GG	--	GG	GG	GG
SNP_IGA_94254	1	28012981	AA	AA	AA	AA	AA	AA	AA	AA	AA	AA	AA	AA	AA	AA	AA	AA	AA	AA	AA	AA	AA	AA	AA	AA	AA	AA	AA	AA	AA	AA	AA	AA	AA	AA	AA	AA	AA	AA	AA	AA	AA	AA	AA	AA	AA	AA	AA
SNP_IGA_94545	1	28064718	AA	AA	AA	AA	AA	AA	AA	AA	AA	AA	AA	AA	AA	AA	AA	AA	AA	AA	AA	AA	AA	AA	AA	AA	AA	AA	AA	AA	AA	AA	AA	AA	AA	AA	AA	AA	AA	AA	AA	AA	AA	AA	AA	AA	AA	AA	AA
SNP_IGA_94642	1	28092793	CC	CC	CC	CC	CC	CC	CC	CC	CC	CC	CC	CC	CC	CC	CC	CC	CC	CC	CC	CC	CC	CC	CC	CC	CC	CC	CC	CC	CC	CC	CC	CC	CC	CC	CC	CC	CC	CC	CC	CC	CC	CC	CC	CC	CC	CC	CC
SNP_IGA_94887	1	28142364	AA	AA	AA	AA	AA	AA	AA	AA	AA	AA	AA	AA	AA	AA	AA	AA	AA	AA	AA	AA	AA	AA	AA	AA	AA	AA	AA	AA	AA	AA	AA	AA	AA	AA	AA	AA	AA	AA	AA	AA	AA	AA	AA	AA	AA	AA	AA
SNP_IGA_95095	1	28274230	GG	GG	GG	GG	GG	GG	GG	GG	GG	GG	GG	GG	GG	GG	GG	GG	GG	GG	GG	GG	GG	GG	GG	GG	GG	GG	GG	GG	GG	GG	GG	GG	GG	GG	GG	GG	GG	GG	GG	GG	GG	GG	GG	GG	GG	GG	GG
SNP_IGA_95265	1	28332559	GG	GG	GG	GG	GG	GG	GG	GG	GG	GG	GG	GG	--	GG	GG	GG	GG	GG	GG	GG	GG	GG	GG	GG	GG	GG	GG	GG	GG	GG	GG	GG	GG	GG	GG	GG	GG	GG	GG	GG	GG	GG	GG	GG	GG	GG	GG
SNP_IGA_95278	1	28333271	GG	GG	GG	GG	GG	GG	GG	GG	GG	GG	GG	GG	GG	GG	GG	GG	GG	GG	GG	GG	GG	GG	GG	GG	GG	GG	GG	GG	GG	GG	GG	GG	GG	GG	GG	GG	GG	GG	GG	GG	GG	GG	GG	GG	GG	GG	GG
SNP_IGA_95332	1	28342993	AA	AA	AA	AA	AA	AA	AA	AA	AA	AA	AA	AA	AA	AA	AA	AA	AA	AA	AA	AA	AA	AA	AA	AA	AA	AA	AA	AA	AA	AA	AA	AA	AA	AA	AA	AA	AA	AA	AA	AA	AA	AA	AA	AA	AA	AA	AA
SNP_IGA_95375	1	28345827	GG	GG	GG	GG	GG	GG	GG	GG	GG	GG	GG	GG	GG	GG	GG	GG	GG	GG	GG	GG	GG	GG	GG	GG	GG	GG	GG	GG	GG	GG	GG	GG	GG	GG	GG	GG	GG	GG	GG	GG	GG	GG	GG	GG	GG	GG	GG
SNP_IGA_95389	1	28346917	AA	AA	AA	AA	AA	AA	AA	AA	AA	AA	AA	AA	AA	AA	AA	AA	AA	AA	AA	AA	AA	AA	AA	AA	AA	AA	AA	AA	AA	AA	AA	AA	AA	AA	AA	AA	AA	AA	AA	AA	AA	AA	AA	AA	AA	AA	AA
SNP_IGA_95412	1	28350543	GG	GG	GG	GG	GG	GG	GG	GG	GG	GG	GG	GG	GG	GG	GG	GG	GG	GG	GG	GG	GG	GG	GG	GG	GG	GG	GG	GG	GG	GG	GG	GG	GG	GG	GG	GG	GG	GG	GG	GG	GG	GG	GG	GG	GG	GG	GG
SNP_IGA_95417	1	28350929	CC	CC	CC	CC	CC	CC	CC	CC	CC	CC	CC	CC	CC	CC	CC	CC	CC	CC	CC	CC	CC	CC	CC	CC	CC	CC	CC	CC	CC	CC	CC	CC	CC	CC	CC	CC	CC	CC	CC	CC	CC	CC	CC	CC	CC	CC	CC
SNP_IGA_95421	1	28351052	GG	GG	GG	GG	GG	GG	GG	GG	GG	GG	GG	GG	GG	GG	GG	GG	GG	GG	GG	GG	GG	GG	GG	GG	GG	GG	GG	GG	GG	GG	GG	GG	GG	GG	GG	GG	GG	GG	GG	GG	GG	GG	GG	GG	GG	GG	GG
SNP_IGA_95426	1	28351402	GG	GG	GG	GG	GG	GG	GG	GG	GG	GG	GG	GG	GG	GG	GG	GG	GG	GG	GG	GG	GG	GG	GG	GG	GG	GG	GG	GG	GG	GG	GG	GG	GG	GG	GG	GG	GG	GG	GG	GG	GG	GG	GG	GG	GG	GG	GG
SNP_IGA_95715	1	28421074	AA	AA	AA	AA	AA	AA	AA	AA	AA	AA	AA	AA	AA	AA	AA	AA	AA	AA	AA	AA	AA	AA	AA	AA	AA	AA	AA	AA	AA	AA	AA	AA	AA	AA	AA	AA	AA	AA	AA	AA	AA	AA	AA	AA	AA	AA	AA
SNP_IGA_95886	1	28509276	CC	CC	CC	CC	CC	CC	CC	CC	CC	CC	CC	CC	CC	CC	CC	CC	CC	CC	CC	CC	CC	CC	CC	CC	CC	CC	CC	CC	CC	CC	CC	CC	CC	CC	CC	CC	CC	CC	CC	CC	CC	CC	CC	CC	CC	CC	CC
SNP_IGA_96032	1	28531821	GG	GG	GG	GG	GG	GG	GG	GG	GG	GG	GG	GG	GG	GG	GG	GG	GG	GG	GG	GG	GG	GG	GG	GG	GG	GG	GG	GG	GG	GG	GG	GG	GG	GG	GG	GG	GG	GG	GG	GG	GG	GG	GG	GG	GG	GG	GG
SNP_IGA_96088	1	28540467	GG	GG	AA	AG	AG	AG	AG	AG	AG	AG	AG	AG	AG	AG	AG	AG	AG	AG	AG	AG	AG	AG	AG	AG	AG	AG	AG	AG	AG	AG	AG	AG	AG	AG	AG	AG	AG	AG	AG	AG	AG	AG	AG	AG	AG	AG	AG
SNP_IGA_96144	1	28547153	CC	CC	AA	AC	AC	AC	AC	AC	AC	AC	AC	AC	AC	AC	AC	AC	AC	AC	AC	AC	AC	AC	AC	AC	AC	AC	AC	AC	AC	AC	AC	AC	AC	AC	AC	AC	AC	AC	AC	AC	AC	AC	AC	AC	AC	AC	AC
SNP_IGA_96167	1	28550473	AA	--	AA	AA	AA	AA	AA	AA	AA	AA	AA	AA	AA	AA	AA	AA	AA	AA	AA	AA	AA	AA	AA	AA	AA	AA	AA	AA	AA	AA	AA	AA	AA	AA	AA	AA	AA	AA	AA	AA	AA	AA	AA	AA	AA	AA	AA
SNP_IGA_96172	1	28551537	AA	AA	AC	AC	AC	AC	AC	AC	AC	AC	AC	AC	AC	AC	AC	AC	AC	AC	AC	AC	AC	AC	AC	AC	AC	AC	AC	AC	AC	AC	AC	AC	AC	AC	AC	AC	AC	AC	AC	AC	AC	AC	AC	AC	AC	AC	AC
SNP_IGA_96232	1	28583743	AA	AA	GG	AG	AG	AG	AG	AG	AG	AG	AG	AG	AG	AG	AG	AG	AG	AG	AG	AG	AG	AG	AG	AG	AG	AG	AG	AG	AG	AG	AG	AG	AG	AG	AG	AG	AG	AG	AG	AG	AG	AG	AG	AG	AG	AG	AG
SNP_IGA_96453	1	28620388	AA	AA	AA	AA	AA	AA	AA	AA	AA	AA	AA	AA	AA	AA	AA	AA	AA	AA	AA	AA	AA	AA	AA	AA	AA	AA	AA	AA	AA	AA	AA	AA	AA	AA	AA	AA	AA	AA	AA	AA	AA	AA	AA	AA	AA	AA	AA
SNP_IGA_96539	1	28661949	GG	GG	AA	AG	AG	AG	AG	AG	AG	AG	AG	AG	AG	AG	AG	AG	AG	AG	AG	AG	AG	AG	AG	AG	AG	AG	AG	AG	AG	AG	AG	AG	AG	AG	AG	AG	AG	AG	AG	AG	AG	AG	AG	AG	AG	AG	AG
SNP_IGA_96544	1	28663689	GG	GG	AA	AG	AG	AG	AG	AG	AG	AG	AG	AG	AG	AG	AG	AG	AG	AG	AG	AG	AG	AG	AG	AG	AG	AG	AG	AG	AG	AG	AG	AG	AG	AG	AG	AG	AG	AG	AG	AG	AG	AG	AG	AG	AG	AG	AG
SNP_IGA_96555	1	28677236	GG	GG	AA	AG	AG	AG	AG	AG	AG	AG	AG	AG	--	AG	AG	AG	AG	AG	AG	AG	AG	AG	AG	AG	AG	AG	AG	AG	AG	AG	AG	AG	AG	AG	AG	AG	AG	AG	AG	AG	AG	AG	AG	AG	AG	AG	AG
SNP_IGA_97128	1	28899125	GG	AA	AA	AA	AG	AA	AG	AA	AG	AG	AG	AG	AG	AG	AA	AG	AA	AA	AG	AA	AA	AA	AG	AG	AG	AA	AG	AG	AG	AA	AG	AA	AA	AG	AG	AG	AG	AG	AA	AG	AA	AG	AG	AG	AG	AA	--
SNP_IGA_97245	1	29022985	AA	GG	GG	GG	AG	GG	AG	GG	AG	AG	AG	AG	AG	AG	GG	AG	GG	GG	AG	GG	GG	GG	AG	AG	AG	GG	AG	AG	AG	GG	AG	GG	GG	AG	AG	AG	AG	AG	GG	AG	GG	AG	AG	AG	AG	GG	--
SNP_IGA_97257	1	29024132	AA	GG	GG	GG	AG	GG	AG	GG	AG	AG	AG	AG	AG	AG	GG	AG	GG	GG	AG	GG	GG	GG	AG	AG	AG	GG	AG	AG	AG	GG	AG	GG	GG	AG	AG	AG	AG	AG	GG	AG	GG	AG	AG	AG	AG	GG	--
SNP_IGA_97351	1	29084201	AA	GG	AA	AG	AA	AG	AA	AG	AA	AA	AA	AA	AA	AA	AG	AA	AG	AG	AA	AG	AG	AG	AA	AA	AA	AG	AA	AA	AA	AG	AA	AG	AG	AA	AA	AA	AA	AA	AG	AA	AG	AA	AA	AA	AA	AG	AG
SNP_IGA_97637	1	29289127	GG	AA	AA	AA	AG	AA	AG	AA	AG	AG	AG	AG	AG	AG	AA	AG	AA	AA	AG	AA	AA	AA	AG	AG	AG	AA	AG	AG	AG	AA	AG	AA	AA	AG	AG	AG	AG	AG	AA	AG	AA	AG	AG	AG	AG	AA	--
SNP_IGA_97747	1	29314509	CC	AA	AA	AA	AC	AA	AC	AA	AC	AC	AC	AC	AC	AC	AA	AC	AA	AA	AC	AA	AA	AA	AC	AC	AC	AA	AC	AC	AC	AA	AC	AA	AA	AC	AC	AC	AC	AC	AA	AC	AA	AC	AC	AC	AC	AA	--
SNP_IGA_97802	1	29340793	AA	AA	AA	AA	AA	AA	AA	AA	AA	AA	AA	AA	AA	AA	AA	AA	AA	AA	AA	AA	AA	AA	AA	AA	AA	AA	AA	AA	AA	AA	AA	AA	AA	AA	AA	AA	AA	AA	AA	AA	AA	AA	AA	AA	AA	AA	AA
SNP_IGA_97931	1	29403456	GG	GG	GG	GG	GG	GG	GG	GG	GG	GG	GG	GG	GG	GG	GG	GG	GG	GG	GG	GG	GG	GG	GG	GG	GG	GG	GG	GG	GG	GG	GG	GG	GG	GG	GG	GG	GG	GG	GG	GG	GG	GG	GG	GG	GG	GG	GG
SNP_IGA_98042	1	29453245	AA	AA	GG	AG	AG	AG	AG	AG	AG	AG	AG	AG	--	AG	AG	AG	AG	AG	AG	AG	AG	AG	AG	AG	AG	AG	AG	AG	AG	AG	AG	AG	AG	AG	AG	AG	AG	AG	AG	AG	AG	AG	AG	AG	AG	AG	AG
SNP_IGA_98170	1	29516999	AA	AA	AA	AA	AA	AA	AA	AA	AA	AA	AA	AA	AA	AA	AA	AA	AA	AA	AA	AA	AA	AA	AA	AA	AA	AA	AA	AA	AA	AA	AA	AA	AA	AA	AA	AA	AA	AA	AA	AA	AA	AA	AA	AA	AA	AA	AA
SNP_IGA_98175	1	29517043	CC	CC	CC	CC	CC	CC	CC	CC	CC	CC	CC	CC	CC	CC	CC	CC	CC	CC	CC	CC	CC	CC	CC	CC	CC	CC	CC	CC	CC	CC	CC	CC	CC	CC	CC	CC	CC	CC	CC	CC	CC	CC	CC	CC	CC	CC	CC
SNP_IGA_98340	1	29595396	AG	AA	GG	AG	AG	AG	AG	AG	AG	AG	AG	AG	AG	AG	AG	AG	AG	AG	AG	AG	AG	AG	AG	AG	AG	AG	AG	AG	AG	AG	AG	AG	AG	AG	AG	AG	AG	AG	AG	AG	AG	AG	AG	AG	AG	AG	AG
SNP_IGA_98588	1	29664513	GG	GG	AG	AG	GG	AG	GG	GG	GG	GG	AG	AG	AG	AG	AG	GG	AG	AG	AG	GG	GG	GG	GG	GG	GG	GG	AG	GG	AG	GG	GG	AG	GG	AG	AG	GG	AG	GG	AG	AG	GG	GG	AG	AG	AG	AG	GG
SNP_IGA_98623	1	29670349	GG	AG	AA	AG	AG	AG	AG	AG	AG	AG	AG	AG	AG	AG	AG	AG	AG	AG	AG	AG	AG	AG	AG	AG	AG	AG	AG	AG	AG	AG	AG	AG	AG	AG	AG	AG	AG	AG	AG	AG	AG	AG	AG	AG	AG	AG	AG
SNP_IGA_98960	1	29815041	GG	AG	GG	GG	GG	GG	GG	GG	GG	GG	GG	GG	GG	GG	GG	GG	GG	GG	GG	GG	GG	GG	GG	GG	GG	GG	GG	GG	GG	GG	GG	GG	GG	GG	GG	GG	GG	GG	GG	GG	GG	GG	GG	GG	GG	GG	GG
SNP_IGA_99110	1	29890418	CC	--	CC	CC	CC	CC	CC	CC	CC	CC	CC	CC	CC	CC	CC	CC	CC	CC	CC	CC	CC	CC	CC	CC	CC	CC	CC	CC	CC	CC	CC	CC	CC	CC	CC	CC	CC	CC	CC	CC	CC	CC	CC	CC	CC	CC	CC
SNP_IGA_99278	1	29987595	GG	GG	GG	GG	GG	GG	GG	GG	GG	GG	GG	GG	GG	GG	GG	GG	GG	GG	GG	GG	GG	GG	GG	GG	GG	GG	GG	GG	GG	GG	GG	GG	GG	GG	GG	GG	GG	GG	GG	GG	GG	GG	GG	--	GG	GG	GG
SNP_IGA_99282	1	29987719	AG	AG	AG	AG	AG	AG	AG	AG	AG	AG	AG	AG	AG	AG	AG	AG	AG	AG	AG	AG	AG	AG	AG	AG	AG	AG	AG	AG	AG	AG	AG	AG	AG	AG	AG	AG	AG	AG	AG	AG	AG	AG	AG	AG	AG	AG	AG
SNP_IGA_99292	1	29989383	GG	GG	GG	GG	GG	GG	GG	GG	GG	GG	GG	GG	GG	GG	GG	GG	GG	GG	GG	GG	GG	GG	GG	GG	GG	GG	GG	GG	GG	GG	GG	GG	GG	GG	GG	GG	GG	GG	GG	GG	GG	GG	GG	GG	GG	GG	GG
SNP_IGA_99302	1	29989710	GG	GG	GG	GG	GG	GG	GG	GG	GG	GG	GG	GG	GG	GG	GG	GG	GG	GG	GG	GG	GG	GG	GG	GG	GG	GG	GG	GG	GG	GG	GG	GG	GG	GG	GG	GG	GG	GG	GG	GG	GG	GG	GG	GG	GG	GG	GG
SNP_IGA_99787	1	30260329	AA	AA	AA	AA	AA	AA	AA	AA	AA	AA	AA	AA	AA	AA	AA	AA	AA	AA	AA	AA	AA	AA	AA	AA	AA	AA	AA	AA	AA	AA	AA	AA	AA	AA	AA	AA	AA	AA	AA	AA	AA	AA	AA	AA	AA	AA	AA
SNP_IGA_99943	1	30295301	AA	AA	AA	AA	AA	AA	AA	AA	AA	AA	AA	AA	AA	AA	AA	AA	AA	AA	AA	AA	AA	AA	AA	AA	AA	AA	AA	AA	AA	AA	AA	AA	AA	AA	AA	AA	AA	AA	AA	AA	AA	AA	AA	AA	AA	AA	AA
SNP_IGA_100290	1	30580821	AA	AA	AA	AA	AA	AA	AA	AA	AA	AA	AA	AA	AA	AA	AA	AA	AA	AA	AA	AA	AA	AA	AA	AA	AA	AA	AA	AA	AA	AA	AA	AA	AA	AA	AA	AA	AA	AA	AA	AA	AA	AA	AA	AA	AA	AA	AA
SNP_IGA_100353	1	30601694	AA	AA	AA	AA	AA	AA	AA	AA	AA	AA	AA	AA	AA	AA	AA	AA	AA	AA	AA	AA	AA	AA	AA	AA	AA	AA	AA	AA	AA	AA	AA	AA	AA	AA	AA	AA	AA	AA	AA	AA	AA	AA	AA	AA	AA	AA	AA
SNP_IGA_100374	1	30612345	GG	GG	GG	GG	GG	GG	GG	GG	GG	GG	GG	GG	GG	GG	GG	GG	GG	GG	GG	GG	GG	GG	GG	GG	GG	GG	GG	GG	GG	GG	GG	GG	GG	GG	GG	GG	GG	GG	GG	GG	GG	GG	GG	GG	GG	GG	GG
SNP_IGA_100710	1	30914826	AA	AG	AA	AA	AG	AG	AA	AG	AG	AA	AG	AG	AG	AG	AA	AA	AG	AG	AA	AG	AA	AG	AG	AA	AA	AG	AG	AA	AG	AG	AA	AA	AG	AA	AA	AA	AA	AG	AA	AA	AG	AA	AG	AG	AG	AG	AG
SNP_IGA_101065	1	31162594	AA	AA	GG	AG	AG	AG	AG	AG	AG	AG	AG	AG	AG	AG	AG	AG	AG	AG	AG	AG	AG	AG	AG	AG	AG	AG	AG	AG	AG	AG	AG	AG	AG	AG	AG	AG	AG	AG	AG	AG	AG	AG	AG	AG	AG	AG	AG
SNP_IGA_101106	1	31205499	CC	CC	AA	AC	AC	AC	AC	AC	AC	AC	AC	AC	AC	AC	AC	AC	AC	AC	AC	AC	AC	AC	AC	AC	AC	AC	AC	AC	AC	AC	AC	AC	AC	AC	AC	AC	AC	AC	AC	AC	AC	AC	AC	AC	AC	AC	AC
SNP_IGA_101331	1	31357286	--	GG	GG	GG	GG	GG	GG	GG	GG	GG	GG	GG	GG	GG	GG	GG	GG	GG	GG	GG	GG	GG	GG	GG	GG	GG	GG	GG	GG	GG	GG	GG	GG	GG	GG	GG	GG	GG	GG	GG	GG	GG	GG	GG	GG	GG	GG
SNP_IGA_101376	1	31410350	CC	CC	CC	CC	CC	CC	CC	CC	CC	CC	CC	CC	CC	CC	CC	CC	CC	CC	CC	CC	CC	CC	CC	CC	CC	CC	CC	CC	CC	CC	CC	CC	CC	CC	CC	CC	CC	CC	CC	CC	CC	CC	CC	CC	CC	CC	CC
SNP_IGA_101451	1	31451671	AC	CC	AA	--	AA	AC	AA	AC	AA	AC	AA	AA	--	AA	AC	AA	AC	AC	AA	AC	AC	AC	AA	AA	AA	AC	AA	AC	AA	AC	AA	AC	AC	AC	AA	AA	AA	AC	AC	AA	AC	AA	AA	AA	AA	AC	AC
SNP_IGA_101467	1	31459861	AC	AA	CC	AC	CC	AC	CC	AC	CC	AC	CC	CC	CC	CC	AC	CC	AC	AC	CC	AC	AC	AC	CC	CC	CC	AC	CC	AC	CC	AC	CC	AC	AC	AC	CC	CC	CC	AC	AC	CC	AC	CC	CC	CC	CC	AC	AC
SNP_IGA_101476	1	31470175	AG	GG	AA	AG	AA	AG	AA	AG	AA	AG	AA	AA	AA	AA	AG	AA	AG	AG	AA	AG	AG	AG	AA	AA	AA	AG	AA	AG	AA	AG	AA	AG	AG	AG	AA	AA	AA	AG	AG	AA	AG	AA	AA	AA	AA	AG	AG
SNP_IGA_101507	1	31483580	AG	GG	AA	AG	AA	AG	AA	AG	AA	AG	AA	AA	AA	AA	AG	AA	AG	AG	AA	AG	AG	AG	AA	AA	AA	AG	AA	AG	AA	AG	AA	AG	AG	AG	AA	AA	AA	AG	AG	AA	AG	AA	AA	AA	AA	AG	AG
SNP_IGA_101538	1	31505829	GG	GG	AA	AA	AA	AA	AA	AA	AA	AA	AA	AA	AA	AA	AA	AA	AA	AA	AA	AA	AA	AA	AA	AA	AA	AA	AA	AA	AA	AA	AA	AA	AA	AA	AA	AA	AA	AA	AA	AA	AA	AA	AA	AA	AA	AA	AA
SNP_IGA_101751	1	31542491	GG	GG	AA	AG	AG	AG	AG	AG	AG	AG	AG	AG	AG	AG	AG	AG	AG	AG	AG	AG	AG	AG	AG	AG	AG	AG	AG	AG	AG	AG	AG	AG	AG	AG	AG	AG	AG	AG	AG	AG	AG	AG	AG	AG	AG	AG	AG
SNP_IGA_101815	1	31610203	GG	GG	AA	AG	AG	AG	AG	AG	AG	AG	AG	AG	AG	AG	AG	AG	AG	AG	AG	AG	AG	AG	AG	AG	AG	AG	AG	AG	AG	AG	AG	AG	AG	AG	AG	AG	AG	AG	AG	AG	AG	AG	AG	AG	AG	AG	AG
SNP_IGA_101832	1	31653132	AA	AA	AA	AA	AA	AA	AA	AA	AA	AA	AA	AA	AA	AA	AA	AA	AA	AA	AA	AA	AA	AA	AA	AA	AA	AA	AA	AA	AA	AA	AA	AA	AA	AA	AA	AA	AA	AA	AA	AA	AA	AA	AA	AA	AA	AA	AA
SNP_IGA_101845	1	31662293	GG	GG	GG	GG	GG	GG	GG	GG	GG	GG	GG	GG	GG	GG	GG	GG	GG	GG	GG	GG	GG	GG	GG	GG	GG	GG	GG	GG	GG	GG	GG	GG	GG	GG	GG	GG	GG	GG	GG	GG	GG	GG	GG	GG	GG	GG	GG
SNP_IGA_102335	1	31869906	AA	AA	AA	AA	AA	AA	AA	AA	AA	AA	AA	AA	AA	AA	AA	AA	AA	AA	AA	AA	AA	AA	AA	AA	AA	AA	AA	AA	AA	AA	AA	AA	AA	AA	AA	AA	AA	AA	AA	AA	AA	AA	AA	AA	AA	AA	AA
SNP_IGA_102464	1	31913859	AA	AA	AA	AA	AA	AA	AA	AA	AA	AA	AA	AA	AA	AA	AA	AA	AA	AA	AA	AA	AA	AA	AA	AA	AA	AA	AA	AA	AA	AA	AA	AA	AA	AA	AA	AA	AA	AA	AA	AA	AA	AA	AA	AA	AA	AA	AA
SNP_IGA_102577	1	31983169	AA	AA	AA	AA	AA	AA	AA	AA	AA	AA	AA	AA	AA	AA	AA	AA	AA	AA	AA	AA	AA	AA	AA	AA	AA	AA	AA	AA	AA	AA	AA	AA	AA	AA	AA	AA	AA	AA	AA	AA	AA	AA	AA	AA	AA	AA	AA
SNP_IGA_102761	1	32046473	GG	GG	GG	GG	GG	GG	GG	GG	GG	GG	GG	GG	GG	GG	GG	GG	GG	GG	GG	GG	GG	GG	GG	GG	GG	GG	GG	GG	GG	GG	GG	GG	GG	GG	GG	GG	GG	GG	GG	GG	GG	GG	GG	GG	GG	GG	GG
SNP_IGA_102807	1	32068659	CC	CC	CC	CC	CC	CC	CC	CC	CC	CC	CC	CC	CC	CC	CC	CC	CC	CC	CC	CC	CC	CC	CC	CC	CC	CC	CC	CC	CC	CC	CC	CC	CC	CC	CC	CC	CC	CC	CC	CC	CC	CC	CC	CC	CC	CC	CC
SNP_IGA_102819	1	32074197	AA	AA	AA	AA	AA	AA	AA	AA	AA	AA	AA	AA	AA	AA	AA	AA	AA	AA	AA	AA	AA	AA	AA	AA	AA	AA	AA	AA	AA	AA	AA	AA	AA	AA	AA	AA	AA	AA	AA	AA	AA	AA	AA	AA	AA	AA	AA
SNP_IGA_103289	1	32464025	AA	AA	AA	AA	AA	AA	AA	AA	AA	AA	AA	AA	AA	AA	AA	AA	AA	AA	AA	AA	AA	AA	AA	AA	AA	AA	AA	AA	AA	AA	AA	AA	AA	AA	AA	AA	AA	AA	AA	AA	AA	AA	AA	AA	AA	AA	AA
SNP_IGA_103345	1	32513533	AA	AG	AG	AA	AG	AA	AA	AA	AG	AG	AA	AA	AA	AG	AA	AA	AA	AA	AA	AA	AA	AG	AA	AG	AG	AG	AG	AG	AG	AA	AA	AA	AG	AA	AG	AG	AA	AG	AA	AG	AG	AG	AA	AG	AG	AG	AG
SNP_IGA_103381	1	32536920	AA	CC	CC	CC	AC	CC	AC	CC	AC	CC	AC	AC	AC	AC	CC	AC	CC	CC	AC	CC	CC	CC	AC	AC	AC	CC	AC	CC	AC	CC	AC	CC	CC	CC	AC	AC	AC	CC	CC	AC	CC	AC	AC	AC	AC	CC	--
SNP_IGA_103422	1	32557547	AA	AA	GG	AG	AG	AG	AG	AG	AG	AG	AG	AG	AG	AG	AG	AG	AG	AG	AG	AG	AG	AG	AG	AG	AG	AG	AG	AG	AG	AG	AG	AG	AG	AG	AG	AG	AG	AG	AG	AG	AG	AG	AG	AG	AG	AG	AG
SNP_IGA_103441	1	32567459	GG	GG	GG	GG	GG	GG	GG	GG	GG	GG	GG	GG	GG	GG	GG	GG	GG	GG	GG	GG	GG	GG	GG	GG	GG	GG	GG	GG	GG	GG	GG	GG	GG	GG	GG	GG	GG	GG	GG	GG	GG	GG	GG	GG	GG	GG	GG
SNP_IGA_103507	1	32634523	AA	AA	CC	AC	AC	AC	AC	AC	AC	AC	AC	AC	AC	AC	AC	AC	AC	AC	AC	AC	AC	AC	AC	AC	AC	AC	AC	AC	AC	AC	AC	AC	AC	AC	AC	AC	AC	AC	AC	AC	AC	AC	AC	AC	AC	AC	AC
SNP_IGA_103712	1	32733792	GG	GG	--	AG	AG	AG	AG	AG	AG	AG	AG	AG	AG	AG	AG	AG	AG	AG	AG	AG	AG	AG	AG	AG	AG	AG	AG	AG	AG	AG	AG	AG	AG	AG	AG	AG	AG	AG	AG	AG	AG	AG	AG	AG	AG	AG	AG
SNP_IGA_103719	1	32734960	GG	GG	AG	AG	AG	AG	GG	AG	AG	AG	AG	GG	AG	AG	AG	AG	AG	AG	GG	GG	AG	AG	AG	AG	AG	GG	AG	AG	AG	AG	GG	GG	AG	AG	GG	AG	AG	GG	AG	GG	GG	AG	AG	AG	AG	AG	AG
SNP_IGA_103771	1	32771136	AA	AA	GG	AG	AG	AG	AG	AG	AG	AG	AG	AG	AG	AG	AG	AG	AG	AG	AG	AG	AG	AG	AG	AG	AG	AG	AG	AG	AG	AG	AG	AG	AG	AG	AG	AG	AG	AG	AG	AG	AG	AG	AG	AG	AG	AG	AG
SNP_IGA_103900	1	32806719	GG	GG	AA	AG	AG	AG	AG	AG	AG	AG	AG	AG	AG	AG	AG	AG	AG	AG	AG	AG	AG	AG	AG	AG	AG	AG	AG	AG	AG	AG	AG	AG	AG	AG	AG	AG	AG	AG	AG	AG	AG	AG	AG	AG	AG	AG	AG
SNP_IGA_103917	1	32820372	GG	GG	AA	AG	AG	AG	AG	AG	AG	AG	AG	AG	AG	AG	AG	AG	AG	AG	AG	AG	AG	AG	AG	AG	AG	AG	AG	AG	AG	AG	AG	AG	AG	AG	AG	AG	AG	AG	AG	AG	AG	AG	AG	AG	AG	AG	AG
SNP_IGA_103965	1	32874669	GG	GG	AA	AG	AG	AG	AG	AG	AG	AG	AG	AG	AG	AG	AG	AG	AG	AG	AG	AG	AG	AG	AG	AG	AG	AG	AG	AG	AG	AG	AG	AG	AG	AG	AG	AG	AG	AG	AG	AG	AG	AG	AG	AG	AG	AG	AG
SNP_IGA_103991	1	32888621	CC	CC	CC	CC	CC	CC	CC	CC	CC	CC	CC	CC	CC	CC	CC	CC	CC	CC	CC	CC	CC	CC	CC	CC	CC	CC	CC	CC	CC	CC	CC	CC	CC	CC	CC	CC	CC	CC	CC	CC	CC	CC	CC	CC	CC	CC	CC
SNP_IGA_104030	1	32920727	CC	CC	AA	AC	AC	AC	AC	AC	AC	AC	AC	AC	AC	AC	AC	AC	AC	AC	AC	AC	AC	AC	AC	AC	AC	AC	AC	AC	AC	AC	AC	AC	AC	AC	AC	AC	AC	AC	AC	AC	AC	AC	AC	AC	AC	AC	AC
SNP_IGA_104108	1	32959319	AA	AA	CC	AC	AC	AC	AC	AC	AC	AC	AC	AC	AC	AC	AC	AC	AC	AC	AC	AC	AC	AC	AC	AC	AC	AC	--	AC	AC	AC	AC	AC	AC	AC	AC	AC	AC	AC	AC	AC	AC	AC	AC	AC	AC	AC	AC
SNP_IGA_104167	1	33010802	CC	CC	AA	AC	AC	AC	AC	AC	AC	AC	AC	AC	AC	AC	AC	AC	AC	AC	AC	AC	AC	AC	AC	AC	AC	AC	AC	AC	AC	AC	AC	AC	AC	AC	AC	AC	AC	AC	AC	AC	AC	AC	AC	AC	AC	AC	AC
SNP_IGA_104180	1	33015862	AA	AA	GG	AG	AG	AG	AG	AG	AG	AG	AG	AG	AG	AG	AG	AG	AG	AG	AG	AG	AG	AG	AG	AG	AG	AG	AG	AG	AG	AG	AG	AG	AG	AG	AG	AG	AG	AG	AG	AG	AG	AG	AG	AG	AG	AG	AG
SNP_IGA_104324	1	33105631	GG	AA	GG	AG	GG	AG	GG	AG	GG	AG	GG	GG	GG	GG	AG	GG	--	GG	GG	AG	AG	AG	GG	GG	GG	AG	GG	AG	GG	AG	GG	AG	AG	AG	GG	GG	GG	AG	AG	GG	AG	GG	GG	GG	GG	AG	AG
SNP_IGA_104332	1	33106971	AA	GG	AA	AG	AA	AG	AA	AG	AA	AG	AA	AA	AA	AA	AG	AA	AG	AA	AA	AG	AG	AG	AA	AA	AA	AG	AA	AG	AA	AG	AA	AG	AG	AG	AA	AA	AA	AG	AG	AA	AG	AA	AA	AA	AA	AG	AG
SNP_IGA_104455	1	33149063	GG	AA	GG	AG	GG	AG	GG	AG	GG	AG	GG	GG	GG	GG	AG	GG	--	GG	GG	AG	AG	AG	GG	GG	GG	AG	GG	AG	AG	AG	GG	AG	AG	AG	GG	GG	GG	AG	AG	GG	AG	GG	GG	AG	AG	AG	AG
SNP_IGA_104466	1	33154340	GG	AA	GG	AG	GG	AG	GG	AG	GG	AG	GG	GG	GG	GG	AG	GG	AG	GG	GG	AG	AG	AG	GG	GG	GG	AG	GG	AG	AG	AG	GG	AG	AG	AG	GG	GG	GG	AG	AG	GG	AG	GG	GG	AG	AG	AG	AG
SNP_IGA_104812	1	33350343	AA	GG	AA	AG	AA	AG	AA	AG	AA	AG	AA	AA	AA	AA	AG	AA	--	AA	AA	AG	AG	AG	AA	AA	AA	AG	AA	AG	AG	AG	AA	AG	AG	AG	AA	AA	AA	AG	AG	AA	AG	AA	AA	--	AG	AG	AG
SNP_IGA_104819	1	33351347	GG	AA	AA	AA	AG	AA	AG	AA	AG	AA	AG	AG	AG	AG	AA	AG	AG	AG	AG	AA	AA	AA	AG	AG	AG	AA	AG	AA	AA	AA	AG	AA	AA	AA	AG	AG	AG	AA	AA	AG	AA	AG	AG	AA	AA	AA	AA
SNP_IGA_104857	1	33374647	AA	GG	GG	GG	AG	GG	AG	GG	AG	GG	AG	AG	AG	AG	GG	AG	AG	AG	AG	GG	GG	GG	AG	AG	AG	GG	AG	GG	GG	GG	AG	GG	GG	GG	AG	AG	AG	GG	GG	AG	GG	AG	AG	GG	GG	GG	GG
SNP_IGA_104890	1	33430259	GG	AA	GG	AG	GG	AG	GG	AG	GG	AG	GG	GG	GG	GG	AG	GG	--	GG	GG	AG	AG	AG	GG	GG	GG	AG	GG	AG	AG	AG	GG	AG	AG	AG	GG	GG	GG	AG	AG	GG	AG	GG	GG	AG	AG	AG	AG
SNP_IGA_105106	1	33485728	AA	GG	GG	GG	AG	GG	AG	GG	AG	GG	AG	AG	AG	AG	GG	AG	--	AG	AG	GG	GG	GG	AG	AG	AG	GG	AG	GG	GG	GG	AG	GG	GG	GG	AG	AG	AG	GG	GG	AG	GG	AG	AG	GG	GG	GG	GG
SNP_IGA_105122	1	33489785	GG	AA	AA	AA	AG	AA	AG	AA	AG	AA	AG	AG	AG	AG	AA	AG	AG	AG	AG	AA	AA	AA	AG	AG	AG	AA	AG	AA	AA	AA	AG	AA	AA	AA	AG	AG	AG	AA	AA	AG	AA	AG	AG	AA	AA	AA	AA
SNP_IGA_105206	1	33508132	GG	AA	AA	AA	AG	AA	AG	AA	AG	AA	AG	AG	AG	AG	AA	AG	--	AG	AG	AA	AA	AA	AG	AG	AG	AA	AG	AA	AA	AA	AG	AA	AA	AA	AG	AG	AG	AA	AA	AG	AA	AG	AG	AA	AA	AA	AA
SNP_IGA_105536	1	33636940	AA	GG	AA	AG	AA	AG	AA	AG	AA	AG	AA	AA	AA	AA	AG	AA	--	AA	AA	AG	AG	AG	AA	AA	AA	AG	AA	AG	AG	AG	AA	AG	AG	AG	AA	AA	AA	AG	AG	AA	AG	AA	AA	AG	AG	AG	AG
SNP_IGA_105614	1	33659804	AA	AA	CC	AA	AA	AA	AA	AA	AA	AA	AA	AA	AA	AA	AA	AA	AA	AA	AA	AA	AA	AA	AA	AA	AA	AA	AA	AA	AA	AA	AA	AA	AA	AA	AA	AA	AA	AA	AA	AA	AA	AA	AA	AA	AA	AA	AA
SNP_IGA_105669	1	33687848	GG	GG	GG	GG	GG	GG	GG	GG	GG	GG	GG	GG	GG	GG	GG	GG	GG	GG	GG	GG	GG	GG	GG	GG	GG	GG	GG	GG	GG	GG	GG	GG	GG	GG	GG	GG	GG	GG	GG	GG	GG	GG	GG	GG	GG	GG	GG
SNP_IGA_105707	1	33706852	AA	AA	AA	AA	AA	AA	AA	AA	AA	AA	AA	AA	AA	AA	AA	AA	AA	AA	AA	AA	AA	AA	AA	AA	AA	AA	AA	AA	AA	AA	AA	AA	AA	AA	AA	AA	AA	AA	AA	AA	AA	AA	AA	AA	AA	AA	AA
SNP_IGA_105878	1	33764003	AA	AA	AA	AA	AA	AA	AA	AA	AA	AA	AA	AA	AA	AA	AA	AA	AA	AA	AA	AA	AA	AA	AA	AA	AA	AA	AA	AA	AA	AA	AA	AA	AA	AA	AA	AA	AA	AA	AA	AA	AA	AA	AA	AA	AA	AA	AA
SNP_IGA_105890	1	33770718	GG	GG	GG	GG	GG	GG	GG	GG	GG	GG	GG	GG	GG	GG	GG	GG	GG	GG	GG	GG	GG	GG	GG	GG	GG	GG	GG	GG	GG	GG	GG	GG	GG	GG	GG	GG	GG	GG	GG	GG	GG	GG	GG	GG	GG	GG	GG
SNP_IGA_106000	1	33856221	GG	AA	AA	AA	AG	AA	AG	AA	AG	AA	AG	AG	AG	AA	AA	AG	AG	AG	AG	AA	AA	AA	AG	AG	AG	AA	AG	AA	AA	AA	AG	AA	AA	AA	AG	AG	AG	AA	AA	AG	AA	AG	AG	AA	AA	AA	AA
SNP_IGA_106099	1	33888689	GG	GG	GG	GG	GG	GG	GG	GG	GG	GG	GG	GG	GG	GG	GG	GG	GG	GG	GG	GG	GG	GG	GG	GG	GG	GG	GG	GG	GG	GG	GG	GG	GG	GG	GG	GG	GG	GG	GG	GG	GG	GG	GG	GG	GG	GG	GG
SNP_IGA_106146	1	33904145	AA	CC	AA	AC	AA	AC	AA	AC	AA	AC	AA	AA	AA	AC	AC	AA	AC	AA	AA	AC	AC	AC	AA	AA	AA	AC	AA	AC	AC	AC	AA	AC	AC	AC	AA	AA	AA	AC	AC	AA	AC	AA	AA	--	AC	AC	AC
SNP_IGA_106177	1	33909068	AA	GG	AA	AG	AA	AG	AA	AG	AA	AG	AA	AA	AA	AG	AG	AA	--	AA	AA	AG	AG	AG	AA	AA	AA	AG	AA	AG	AG	AG	AA	AG	AG	AG	AA	AA	AA	AG	AG	AA	AG	AA	AA	AG	AG	AG	AG
SNP_IGA_106211	1	33935933	AA	GG	GG	GG	AG	GG	AG	GG	AG	GG	AG	AG	AG	GG	GG	AG	AG	AG	AG	GG	GG	GG	AG	AG	AG	GG	AG	GG	GG	GG	AG	GG	GG	GG	AG	AG	AG	GG	GG	AG	GG	AG	AG	GG	GG	GG	GG
SNP_IGA_106543	1	34037810	GG	AA	GG	AG	GG	AG	GG	AG	GG	AG	GG	GG	GG	AG	AG	GG	--	GG	GG	AG	AG	AG	GG	GG	GG	AG	GG	AG	AG	AG	GG	AG	AG	AG	GG	GG	GG	AG	AG	GG	AG	GG	GG	AG	AG	AG	AG
SNP_IGA_106616	1	34074490	GG	GG	GG	GG	GG	GG	GG	GG	GG	GG	GG	GG	GG	GG	GG	GG	GG	GG	GG	GG	GG	GG	GG	GG	GG	GG	GG	GG	GG	GG	GG	GG	GG	GG	GG	GG	GG	GG	GG	GG	GG	GG	GG	GG	GG	GG	GG
SNP_IGA_106646	1	34095609	CC	AA	AA	AA	AC	AA	AC	AA	AC	AA	AC	AC	AC	AA	AA	AC	AC	AC	AC	AA	AA	AA	AC	AC	AC	AA	AC	AA	AA	AA	AC	AA	AA	AA	AC	AC	AC	AA	AA	AC	AA	AC	AC	AA	AA	AA	AA
SNP_IGA_106673	1	34116455	GG	AA	AA	AA	AG	AA	AG	AA	AG	AA	AG	AG	AG	AA	AA	AG	AG	AG	AG	AA	AA	AA	AG	AG	AG	AA	AG	AA	AA	AA	AG	AA	AA	AA	AG	AG	AG	AA	AA	AG	AA	AG	AG	AA	AA	AA	AA
SNP_IGA_106756	1	34126621	AA	GG	GG	GG	AG	GG	AG	GG	AG	GG	AG	AG	AG	GG	GG	AG	AG	AG	AG	GG	GG	GG	AG	AG	AG	GG	AG	GG	GG	GG	AG	GG	GG	GG	AG	AG	AG	GG	GG	AG	GG	AG	AG	GG	GG	GG	GG
SNP_IGA_106818	1	34144790	AA	GG	GG	GG	AG	GG	AG	GG	AG	GG	AG	AG	AG	GG	GG	AG	AG	AG	AG	GG	GG	GG	AG	AG	AG	GG	AG	GG	GG	GG	AG	GG	GG	GG	AG	AG	AG	GG	GG	AG	GG	AG	AG	GG	GG	GG	GG
SNP_IGA_106841	1	34150771	CC	AA	AA	AA	AC	AA	AC	AA	AC	AA	AC	AC	AC	AA	AA	AC	AC	AC	AC	AA	AA	AA	AC	AC	AC	AA	AC	AA	AA	AA	AC	AA	AA	AA	AC	AC	AC	AA	AA	AC	AA	AC	AC	AA	AA	AA	AA
SNP_IGA_107029	1	34213044	AG	AA	GG	AG	AG	AG	AG	AG	AG	AG	AG	AG	AG	AG	AG	AG	AG	AG	AG	AG	AG	AG	AG	AG	AG	AG	AG	AG	AG	AG	AG	AG	AG	AG	AG	AG	AG	AG	AG	AG	AG	AG	AG	AG	AG	AG	AG
SNP_IGA_107080	1	34220041	AG	AA	AA	AA	AA	AA	AA	AA	AA	AA	AA	AA	AA	AA	AA	AA	AA	AA	AA	AA	AA	AA	AA	AA	AA	AA	AA	AA	AA	AA	AA	AA	AA	AA	AA	AA	AA	AA	AA	AA	AA	AA	AA	AA	AA	AA	AA
SNP_IGA_107095	1	34224252	AG	AA	GG	AG	AG	AG	AG	AG	AG	AG	AG	AG	AG	AG	AG	AG	AG	AG	AG	AG	AG	AG	AG	AG	AG	AG	AG	AG	AG	AG	AG	AG	AG	AG	AG	AG	AG	AG	AG	AG	AG	AG	AG	AG	AG	AG	AG
SNP_IGA_107295	1	34339992	AG	GG	GG	GG	GG	GG	GG	GG	GG	GG	GG	GG	GG	GG	GG	GG	GG	GG	GG	GG	GG	GG	GG	GG	GG	GG	GG	GG	GG	GG	GG	GG	GG	GG	GG	GG	GG	GG	GG	GG	GG	GG	GG	GG	GG	GG	GG
SNP_IGA_107337	1	34358459	AC	CC	CC	CC	CC	CC	CC	CC	CC	CC	CC	CC	CC	CC	CC	CC	CC	CC	CC	CC	CC	CC	CC	CC	CC	CC	CC	CC	CC	CC	CC	CC	CC	CC	CC	CC	CC	CC	CC	CC	CC	CC	CC	--	CC	CC	CC
SNP_IGA_107353	1	34370476	AA	AA	AA	AA	AA	AA	AA	AA	AA	AA	AA	AA	AA	AA	AA	AA	AA	AA	AA	AA	AA	AA	AA	AA	AA	AA	AA	AA	AA	AA	AA	AA	AA	AA	AA	AA	AA	AA	AA	AA	AA	AA	AA	AA	AA	AA	AA
SNP_IGA_107417	1	34424837	AA	AA	AA	AA	AA	AA	AA	AA	AA	AA	AA	AA	AA	AA	AA	AA	AA	AA	AA	AA	AA	AA	AA	AA	AA	AA	AA	AA	AA	AA	AA	AA	AA	AA	AA	AA	AA	AA	AA	AA	AA	AA	AA	AA	AA	AA	AA
SNP_IGA_107472	1	34496362	AG	AA	AA	AA	AA	AA	AA	AA	AA	AA	AA	AA	AA	AA	AA	AA	AA	AA	AA	AA	AA	AA	AA	AA	AA	AA	AA	AA	AA	AA	AA	AA	AA	AA	AA	AA	AA	AA	AA	AA	AA	AA	AA	AA	AA	AA	AA
SNP_IGA_107512	1	34524691	GG	AA	GG	AG	GG	AG	GG	AG	GG	AG	GG	GG	GG	AG	AG	GG	--	GG	GG	AG	AG	AG	GG	GG	GG	AG	GG	AG	AG	AG	GG	AG	AG	AG	GG	GG	GG	AG	AG	GG	AG	GG	GG	AG	AG	AG	AG
SNP_IGA_107581	1	34538116	AA	GG	AA	AG	AA	AG	AA	AG	AA	AG	AA	AA	AA	AG	AG	AA	AG	AA	AA	AG	AG	AG	AA	AA	AA	AG	AA	AG	AG	AG	AA	AG	AG	AG	AA	AA	AA	AG	AG	AA	AG	AA	AA	AG	AG	AG	AG
SNP_IGA_107619	1	34556540	AA	AA	AA	AA	AA	AA	AA	AA	AA	AA	AA	AA	AA	AA	AA	AA	AA	AA	AA	AA	AA	AA	AA	AA	AA	AA	AA	AA	AA	AA	AA	AA	AA	AA	AA	AA	AA	AA	AA	AA	AA	AA	AA	AA	AA	AA	AA
SNP_IGA_107745	1	34604600	AA	AA	AA	AA	AA	AA	AA	AA	AA	AA	AA	AA	AA	AA	AA	AA	AA	AA	AA	AA	AA	AA	AA	AA	AA	AA	AA	AA	AA	AA	AA	AA	AA	AA	AA	AA	AA	AA	AA	AA	AA	AA	AA	AA	AA	AA	AA
SNP_IGA_108053	1	34700694	CC	AC	CC	AC	CC	AC	CC	AC	CC	AC	CC	CC	CC	AC	AC	CC	--	CC	CC	AC	AC	AC	CC	CC	AC	AC	CC	AC	AC	AC	CC	AC	AC	AC	CC	CC	CC	AC	AC	CC	AC	CC	CC	AC	AC	AC	AC
SNP_IGA_108171	1	34764734	AA	AA	AA	AA	AA	AA	AA	AA	AA	AA	AA	AA	AA	AA	AA	AA	AA	AA	AA	AA	AA	AA	AA	AA	AA	AA	AA	AA	AA	AA	AA	AA	AA	AA	AA	AA	AA	AA	AA	AA	AA	AA	AA	AA	AA	AA	AA
SNP_IGA_108223	1	34772291	AG	GG	GG	GG	AG	GG	AG	GG	AG	GG	AG	AG	AG	GG	GG	AG	AG	AG	AG	GG	GG	GG	AG	AG	GG	GG	AG	GG	GG	GG	AG	GG	GG	GG	AG	AG	AG	GG	GG	AG	GG	AG	AG	GG	GG	GG	GG
SNP_IGA_108299	1	34812007	AG	AA	AA	AA	AG	AA	AG	AA	AG	AA	AG	AG	AG	AA	AA	AG	AG	AG	AG	AA	AA	AA	AG	AG	AA	AA	AG	AA	AA	AA	AG	AA	AA	AA	AG	AG	AG	AA	AA	AG	AA	AG	AG	AA	AA	AA	AA
SNP_IGA_108317	1	34816934	AG	GG	GG	GG	AG	GG	AG	GG	AG	GG	AG	AG	AG	GG	GG	AG	AG	AG	AG	GG	GG	GG	AG	AG	GG	GG	AG	GG	GG	GG	AG	GG	GG	GG	AG	AG	AG	GG	GG	AG	GG	AG	AG	GG	GG	GG	GG
SNP_IGA_108532	1	34881082	AG	AG	AA	AG	AA	AG	AA	AG	AA	AG	AA	AA	AA	AG	AG	AA	--	AA	AA	AG	AG	AG	AA	AA	AG	AG	AA	AG	AG	AG	AA	AG	AG	AG	AA	AA	AA	AG	AG	AA	AG	AA	AA	AG	AG	AG	AG
SNP_IGA_108721	1	34953499	AG	AA	AA	AA	AG	AA	AG	AA	AG	AA	AG	AG	AG	AA	AA	AG	AG	AG	AG	AA	AA	AA	AG	AG	AA	AA	AG	AA	AA	AA	AG	AA	AA	AA	AG	AG	AG	AA	AA	AG	AA	AG	AG	AA	AA	AA	AA
SNP_IGA_108801	1	34989520	GG	GG	GG	GG	GG	GG	GG	GG	GG	GG	GG	GG	GG	GG	GG	GG	GG	GG	GG	GG	GG	GG	GG	GG	GG	GG	GG	GG	GG	GG	GG	GG	GG	GG	GG	GG	GG	GG	GG	GG	GG	GG	GG	GG	GG	GG	GG
SNP_IGA_108858	1	35020609	AG	GG	GG	GG	AG	GG	AG	GG	AG	GG	AG	AG	AG	GG	GG	AG	--	AG	AG	GG	GG	GG	AG	AG	GG	GG	--	GG	GG	GG	AG	GG	GG	GG	AG	AG	AG	GG	GG	AG	GG	AG	AG	GG	GG	GG	GG
SNP_IGA_108931	1	35061373	AA	AA	AA	AA	AA	AA	AA	AA	AA	AA	AA	AA	AA	AA	AA	AA	AA	AA	AA	AA	AA	AA	AA	AA	AA	AA	AA	AA	AA	AA	AA	AA	AA	AA	AA	AA	AA	AA	AA	AA	AA	AA	AA	AA	AA	AA	AA
SNP_IGA_109059	1	35135593	AA	AA	AA	AA	AA	AA	AA	AA	AA	AA	AA	AA	AA	AA	AA	AA	AA	AA	AA	AA	AA	AA	AA	AA	AA	AA	AA	AA	AA	AA	AA	AA	AA	AA	AA	AA	AA	AA	AA	AA	AA	AA	AA	AA	AA	AA	AA
SNP_IGA_109133	1	35168800	AA	AC	CC	AC	AC	AC	AC	AC	AC	AC	AC	AC	AC	AC	AC	AC	AC	AC	AC	AC	AC	AC	AC	AC	AC	AC	AC	AC	AC	AC	AC	AC	AC	AC	AC	AC	AC	AC	AC	AC	AC	AC	AC	AC	AC	AC	AC
SNP_IGA_109223	1	35204237	GG	AG	AA	AG	AG	AG	AG	AG	AG	AG	AG	AG	--	AG	AG	AG	AG	AG	AG	AG	AG	AG	AG	AG	AG	AG	AG	AG	AG	AG	AG	AG	AG	AG	AG	AG	AG	AG	AG	AG	AG	AG	AG	AG	AG	AG	AG
SNP_IGA_109230	1	35212690	AA	AC	CC	AC	AC	AC	AC	AC	AC	AC	AC	AC	AC	AC	AC	AC	AC	AC	AC	AC	AC	AC	AC	AC	AC	AC	AC	AC	AC	AC	AC	AC	AC	AC	AC	AC	AC	AC	AC	AC	AC	AC	AC	AC	AC	AC	AC
SNP_IGA_109276	1	35228591	AA	AG	GG	AG	AG	AG	AG	AG	AG	AG	AG	AG	AG	AG	AG	AG	AG	AG	AG	AG	AG	AG	AG	AG	AG	AG	AG	AG	AG	AG	AG	AG	AG	AG	AG	AG	AG	AG	AG	AG	AG	AG	AG	AG	AG	AG	AG
SNP_IGA_109283	1	35231442	AA	AC	CC	AC	AC	AC	AC	AC	AC	AC	AC	AC	AC	AC	AC	AC	AC	AC	AC	AC	AC	AC	AC	AC	AC	AC	AC	AC	AC	AC	AC	AC	AC	AC	AC	AC	AC	AC	AC	AC	AC	AC	AC	AC	AC	AC	AC
SNP_IGA_109287	1	35232202	GG	GG	GG	GG	GG	GG	GG	GG	GG	GG	GG	GG	GG	GG	GG	GG	GG	GG	GG	GG	GG	GG	GG	GG	GG	GG	GG	GG	GG	GG	GG	GG	GG	GG	GG	GG	GG	GG	GG	GG	GG	GG	GG	GG	GG	GG	GG
SNP_IGA_109353	1	35268746	AA	AG	GG	AG	AG	AG	AG	AG	AG	AG	AG	AG	AG	AG	AG	AG	AG	AG	AG	AG	AG	AG	AG	AG	AG	AG	AG	AG	AG	AG	AG	AG	AG	AG	AG	AG	AG	AG	AG	AG	AG	AG	AG	AG	AG	AG	AG
SNP_IGA_109406	1	35272731	GG	AA	AA	AA	AA	AA	AA	AA	AA	AA	AA	AA	AA	AA	AA	AA	AA	AA	AA	AA	AA	AA	AA	AA	AA	AA	AA	AA	AA	AA	AA	AA	AA	AA	AA	AA	AA	AA	AA	AA	AA	AA	AA	--	AA	AA	AA
SNP_IGA_109525	1	35311392	AA	AG	GG	AG	AG	AG	AG	AG	AG	AG	AG	AG	AG	AG	AG	AG	AG	AG	AG	AG	AG	AG	AG	AG	AG	AG	AG	AG	AG	AG	AG	AG	AG	AG	AG	AG	AG	AG	AG	AG	AG	AG	AG	AG	AG	AG	AG
SNP_IGA_109619	1	35338897	AA	AG	GG	AG	AG	AG	AG	AG	AG	AG	AG	AG	AG	AG	AG	AG	AG	AG	AG	AG	AG	AG	AG	AG	AG	AG	AG	AG	AG	AG	AG	AG	AG	AG	AG	AG	AG	AG	AG	AG	AG	AG	AG	AG	AG	AG	AG
SNP_IGA_109648	1	35351837	GG	AG	AA	AG	AG	AG	AG	AG	AG	AG	AG	AG	AG	AG	AG	AG	AG	AG	AG	AG	AG	AG	AG	AG	AG	AG	AG	AG	AG	AG	AG	AG	AG	AG	AG	AG	AG	AG	AG	AG	AG	AG	AG	AG	AG	AG	AG
SNP_IGA_109897	1	35425881	GG	AG	AA	AG	AG	AG	AG	AG	AG	AG	AG	AG	AG	AG	AG	AG	AG	AG	AG	AG	AG	AG	AG	AG	AG	AG	AG	AG	AG	AG	AG	AG	AG	AG	AG	AG	AG	AG	AG	AG	AG	AG	AG	AG	AG	AG	AG
SNP_IGA_109922	1	35448435	GG	GG	GG	GG	GG	GG	GG	GG	GG	GG	GG	GG	GG	GG	GG	GG	GG	GG	GG	GG	GG	GG	GG	GG	GG	GG	GG	GG	GG	GG	GG	GG	GG	GG	GG	GG	GG	GG	GG	GG	GG	GG	GG	GG	GG	GG	GG
SNP_IGA_109973	1	35475404	AA	AG	AG	AA	AG	AG	AG	AA	AA	AA	AA	AG	--	--	AG	AG	AG	AG	AG	AG	AA	AG	AG	AG	AG	AG	AA	AG	AG	AG	AA	AG	AG	AG	AG	AG	AG	AG	AG	AG	AA	AG	AG	--	AG	AG	AG
SNP_IGA_109979	1	35475711	AG	AG	GG	GG	AG	GG	AG	GG	AG	AG	GG	AG	GG	GG	GG	AG	GG	GG	AG	AG	AG	GG	GG	AG	GG	AG	GG	AG	GG	GG	AG	AG	GG	AG	AG	GG	GG	AG	GG	AG	AG	GG	AG	GG	GG	AG	GG
SNP_IGA_110041	1	35509119	GG	GG	GG	GG	GG	GG	GG	GG	GG	GG	GG	GG	GG	GG	GG	GG	GG	GG	GG	GG	GG	GG	GG	GG	GG	GG	GG	GG	GG	GG	GG	GG	GG	GG	GG	GG	GG	GG	GG	GG	GG	GG	GG	GG	GG	GG	GG
SNP_IGA_110227	1	35577807	CC	AC	AA	AC	AC	AC	AC	AC	AC	AC	AC	AC	--	AC	AC	AC	AC	AC	AC	AC	AC	AC	AC	AC	AC	AC	AC	AC	AC	AC	AC	AC	AC	AC	AC	AC	AC	AC	AC	AC	AC	AC	AC	AC	AC	AC	AC
SNP_IGA_110232	1	35578084	AA	AC	CC	AC	AC	AC	AC	AC	AC	AC	AC	AC	AC	AC	AC	AC	AC	AC	AC	AC	AC	AC	AC	AC	AC	AC	AC	AC	AC	AC	AC	AC	AC	AC	AC	AC	AC	AC	AC	AC	AC	AC	AC	AC	AC	AC	AC
SNP_IGA_110275	1	35581224	CC	AC	AA	AC	AC	AC	AC	AC	AC	AC	AC	AC	AC	AC	AC	AC	AC	AC	AC	AC	AC	AC	AC	AC	AC	AC	AC	AC	AC	AC	AC	AC	AC	AC	AC	AC	AC	AC	AC	AC	AC	AC	AC	AC	AC	AC	AC
Pp23Cl	1	35606188	AA	AG	GG	GG	AG	GG	AG	GG	AG	GG	AG	AG	AG	GG	GG	AG	--	AG	AG	GG	GG	GG	AG	AG	GG	GG	AG	GG	GG	GG	AG	GG	GG	GG	AG	AG	AG	GG	GG	AG	GG	AG	AG	GG	GG	GG	GG
SNP_IGA_110413	1	35617714	AA	AG	GG	GG	AG	GG	AG	GG	AG	GG	AG	AG	AG	GG	GG	AG	AG	AG	AG	GG	GG	GG	AG	AG	GG	GG	AG	GG	GG	GG	AG	GG	GG	GG	AG	AG	AG	GG	GG	AG	GG	AG	AG	GG	GG	GG	GG
SNP_IGA_110540	1	35659062	AA	AA	AA	AA	AA	AA	AA	AA	AA	AA	AA	AA	AA	AA	AA	AA	AA	AA	AA	AA	AA	AA	AA	AA	AA	AA	AA	AA	AA	AA	AA	AA	AA	AA	AA	AA	AA	AA	AA	AA	AA	AA	AA	AA	AA	AA	AA
SNP_IGA_110550	1	35660422	GG	AG	AA	AA	AG	AA	AG	AA	AG	AA	AG	AG	AG	AA	AA	AG	AG	AG	AG	AA	AA	AA	AG	AG	AA	AA	AG	AA	AA	AA	AG	AA	AA	AA	AG	AG	AG	AA	AA	AG	AA	AG	AG	AA	AA	AA	AA
SNP_IGA_110565	1	35664075	GG	GG	GG	GG	GG	GG	GG	GG	GG	GG	GG	GG	GG	GG	GG	GG	GG	GG	GG	GG	GG	GG	GG	GG	GG	GG	GG	GG	GG	GG	GG	GG	GG	GG	GG	GG	GG	GG	GG	GG	GG	GG	GG	GG	GG	GG	GG
SNP_IGA_110571	1	35665841	AA	AA	AA	AA	AA	AA	AA	AA	AA	AA	AA	AA	AA	AA	AA	AA	AA	AA	AA	AA	AA	AA	AA	AA	AA	AA	AA	AA	AA	AA	AA	AA	AA	AA	AA	AA	AA	AA	AA	AA	AA	AA	AA	--	AA	AA	AA
SNP_IGA_110608	1	35669325	AA	AA	AA	AA	AA	AA	AA	AA	AA	AA	AA	AA	AA	AA	AA	AA	AA	AA	AA	AA	AA	AA	AA	AA	AA	AA	AA	AA	AA	AA	AA	AA	AA	AA	AA	AA	AA	AA	AA	AA	AA	AA	AA	AA	AA	AA	AA
SNP_IGA_110634	1	35673733	AA	AA	AA	AA	AA	AA	AA	AA	AA	AA	AA	AA	AA	AA	AA	AA	AA	AA	AA	AA	AA	AA	AA	AA	AA	AA	AA	AA	AA	AA	AA	AA	AA	AA	AA	AA	AA	AA	AA	AA	AA	AA	AA	AA	AA	AA	AA
SNP_IGA_110638	1	35673834	AA	AA	AA	AA	AA	AA	AA	AA	AA	AA	AA	AA	AA	AA	AA	AA	AA	AA	AA	AA	AA	AA	AA	AA	AA	AA	AA	AA	AA	AA	AA	AA	AA	AA	AA	AA	AA	AA	AA	AA	AA	AA	AA	--	AA	AA	AA
SNP_IGA_110712	1	35697562	CC	CC	CC	CC	CC	CC	CC	CC	CC	CC	CC	CC	CC	CC	CC	CC	CC	CC	CC	CC	CC	CC	CC	CC	CC	CC	CC	CC	CC	CC	CC	CC	CC	CC	CC	CC	CC	CC	CC	CC	CC	CC	CC	CC	CC	CC	CC
SNP_IGA_110845	1	35749235	CC	CC	CC	CC	CC	CC	CC	CC	CC	CC	CC	CC	CC	CC	CC	CC	CC	CC	CC	CC	CC	CC	CC	CC	CC	CC	CC	CC	CC	CC	CC	CC	CC	CC	CC	CC	CC	CC	CC	CC	CC	CC	CC	CC	CC	CC	CC
SNP_IGA_110863	1	35754948	GG	AG	AA	AA	AG	AA	AG	AA	AG	AA	AG	AG	AG	AA	AA	AG	AG	AG	AG	AA	AA	AA	AG	AG	AA	AA	AG	AA	AA	AA	AG	AA	AA	AA	AG	AG	AG	AA	AA	AG	AA	AG	AG	AA	AA	AA	AA
SNP_IGA_110973	1	35792367	AA	AG	GG	GG	AG	GG	AG	GG	AG	GG	AG	AG	AG	GG	GG	AG	--	AG	AG	GG	GG	GG	AG	AG	GG	GG	AG	GG	GG	GG	AG	GG	GG	GG	AG	AG	AG	GG	GG	AG	GG	AG	AG	GG	GG	GG	GG
SNP_IGA_110977	1	35793731	GG	AG	AA	AA	AG	AA	AG	AA	AG	AA	AG	AG	AG	AA	AA	AG	AG	AG	AG	AA	AA	AA	AG	AG	AA	AA	AG	AA	AA	AA	AG	AA	AA	AA	AG	AG	AG	AA	AA	AG	AA	AG	AG	AA	AA	AA	AA
SNP_IGA_110985	1	35794594	AG	AG	AA	AA	AG	AA	AG	AA	AG	AA	AG	AG	AG	AA	AA	AG	AG	AG	AG	AA	AA	AA	AG	AG	AA	AA	AG	AA	AA	AA	AG	AA	AA	AA	AG	AG	AG	AA	AA	AG	AA	AG	AG	AA	AA	AA	AA
SNP_IGA_111026	1	35800363	AA	AG	GG	GG	AG	GG	AG	GG	AG	GG	AG	AG	AG	GG	GG	AG	AG	AG	AG	GG	GG	GG	AG	AG	GG	GG	AG	GG	GG	GG	AG	GG	GG	GG	AG	AG	AG	GG	GG	AG	GG	AG	AG	GG	GG	GG	GG
SNP_IGA_111054	1	35832121	GG	AG	AA	AA	AG	AA	AG	AA	AG	AA	AG	AG	AG	AA	AA	AG	AG	AG	AG	AA	AA	AA	AG	AG	AA	AA	--	AA	AA	AA	AG	AA	AA	AA	AG	AG	AG	AA	AA	AG	AA	AG	AG	AA	AA	AA	AA
SNP_IGA_111259	1	36067680	AA	AC	CC	CC	AC	CC	AC	CC	AC	CC	AC	AC	AC	CC	CC	AC	AC	AC	AC	CC	CC	CC	AC	AC	CC	CC	AC	CC	CC	CC	AC	CC	CC	CC	AC	AC	AC	CC	CC	AC	CC	AC	AC	CC	CC	CC	CC
SNP_IGA_111314	1	36092924	AA	AG	GG	GG	AG	GG	AG	GG	AG	GG	AG	AG	AG	GG	GG	AG	AG	AG	AG	GG	GG	GG	AG	AG	GG	GG	AG	GG	GG	GG	AG	GG	GG	GG	AG	AG	AG	GG	GG	AG	GG	AG	AG	--	GG	GG	GG
SNP_IGA_111329	1	36098186	AA	AG	GG	GG	AG	GG	AG	GG	AG	GG	AG	AG	AG	GG	GG	AG	AG	AG	AG	GG	GG	GG	AG	AG	GG	GG	AG	GG	GG	GG	AG	GG	GG	GG	AG	AG	AG	GG	GG	AG	GG	AG	AG	GG	GG	GG	GG
SNP_IGA_111539	1	36269360	GG	GG	GG	GG	GG	GG	GG	GG	GG	GG	GG	GG	GG	GG	GG	GG	GG	GG	GG	GG	GG	GG	GG	GG	GG	GG	GG	GG	GG	GG	GG	GG	GG	GG	GG	GG	GG	GG	GG	GG	GG	GG	GG	GG	GG	GG	GG
SNP_IGA_111755	1	36333684	AA	AA	AA	AA	AA	AA	AA	AA	AA	AA	AA	AA	AA	AA	AA	AA	AA	AA	AA	AA	AA	AA	AA	AA	AA	AA	AA	AA	AA	AA	AA	AA	AA	AA	AA	AA	AA	AA	AA	AA	AA	AA	AA	AA	AA	AA	AA
SNP_IGA_111789	1	36344840	CC	CC	CC	CC	CC	CC	CC	CC	CC	CC	CC	CC	CC	CC	CC	CC	CC	CC	CC	CC	CC	CC	CC	CC	CC	CC	CC	CC	CC	CC	CC	CC	CC	CC	CC	CC	CC	CC	CC	CC	CC	CC	CC	CC	CC	CC	CC
SNP_IGA_111858	1	36399970	AA	AA	AA	AA	AA	AA	AA	AA	AA	AA	AA	AA	AA	AA	AA	AA	AA	AA	AA	AA	AA	AA	AA	AA	AA	AA	AA	AA	AA	AA	AA	AA	AA	AA	AA	AA	AA	AA	AA	AA	AA	AA	AA	AA	AA	AA	AA
SNP_IGA_111882	1	36417048	AA	AA	AA	AA	AA	AA	AA	AA	AA	AA	AA	AA	AA	AA	AA	AA	AA	AA	AA	AA	AA	AA	AA	AA	AA	AA	AA	AA	AA	AA	AA	AA	AA	AA	AA	AA	AA	AA	AA	AA	AA	AA	AA	AA	AA	AA	AA
SNP_IGA_111946	1	36452347	CC	CC	CC	CC	CC	CC	CC	CC	CC	CC	CC	CC	CC	CC	CC	CC	CC	CC	CC	CC	CC	CC	CC	CC	CC	CC	CC	CC	CC	CC	CC	CC	CC	CC	CC	CC	CC	CC	CC	CC	CC	CC	CC	CC	CC	CC	CC
SNP_IGA_112042	1	36528021	AA	AA	AA	AA	AA	AA	AA	AA	AA	AA	AA	AA	AA	AA	AA	AA	AA	AA	AA	AA	AA	AA	AA	AA	AA	AA	AA	AA	AA	AA	AA	AA	AA	AA	AA	AA	AA	AA	AA	AA	AA	AA	AA	--	AA	AA	AA
SNP_IGA_112112	1	36560923	CC	CC	CC	CC	CC	CC	CC	CC	CC	CC	CC	CC	CC	CC	CC	CC	CC	CC	CC	CC	CC	CC	CC	CC	CC	CC	CC	CC	CC	CC	CC	CC	CC	CC	CC	CC	CC	CC	CC	CC	CC	CC	CC	CC	CC	CC	CC
SNP_IGA_112191	1	36617840	GG	GG	GG	GG	GG	GG	GG	GG	GG	GG	GG	GG	GG	GG	GG	GG	GG	GG	GG	GG	GG	GG	GG	GG	GG	GG	GG	GG	GG	GG	GG	GG	GG	GG	GG	GG	GG	GG	GG	GG	GG	GG	GG	GG	GG	GG	GG
SNP_IGA_112271	1	36677592	GG	GG	GG	GG	GG	GG	GG	GG	GG	GG	GG	GG	GG	GG	GG	GG	GG	GG	GG	GG	GG	GG	GG	GG	GG	GG	GG	GG	GG	GG	GG	GG	GG	GG	GG	GG	GG	GG	GG	GG	GG	GG	GG	GG	GG	GG	GG
SNP_IGA_112351	1	36698649	AA	AA	AA	AA	AA	AA	AA	AA	AA	AA	AA	AA	AA	AA	AA	AA	AA	AA	AA	AA	AA	AA	AA	AA	AA	AA	AA	AA	AA	AA	AA	AA	AA	AA	AA	AA	AA	AA	AA	AA	AA	AA	AA	AA	AA	AA	AA
SNP_IGA_112376	1	36702214	AA	AG	GG	GG	AG	GG	AG	GG	AG	GG	AG	AG	AG	GG	GG	AG	AG	AG	AG	GG	GG	GG	AG	AG	GG	GG	--	GG	GG	GG	AG	GG	GG	GG	AG	AG	AG	GG	GG	AG	GG	AG	AG	GG	GG	GG	GG
SNP_IGA_112450	1	36725759	GG	AG	AA	AA	AG	AA	AG	AA	AG	AA	AG	AG	AG	AA	AA	AG	AG	AG	AG	AA	AA	AA	AG	AG	AA	AA	AG	AA	AA	AA	AG	AA	AA	AA	AG	AG	AG	AA	AA	AG	AA	AG	AG	AA	AA	AA	AA
SNP_IGA_112531	1	36736167	GG	AG	AA	AA	AG	AA	AG	AA	AG	AA	AG	AG	AG	AA	AA	AG	AG	AG	AG	AA	AA	AA	AG	AG	AA	AA	AG	AA	AA	AA	AG	AA	AA	AA	AG	AG	AG	AA	AA	AG	AA	AG	AG	AA	AA	AA	AA
SNP_IGA_112550	1	36738109	GG	AG	AA	AA	AG	AA	AG	AA	AG	AA	AG	AG	AG	AA	AA	AG	AG	AG	AG	AA	AA	AA	AG	AG	AA	AA	AG	AA	AA	AA	AG	AA	AA	AA	AG	AG	AG	AA	AA	AG	AA	AG	AG	AA	AA	AA	AA
SNP_IGA_112556	1	36739738	AA	AG	GG	GG	AG	GG	AG	GG	AG	GG	AG	AG	AG	GG	GG	AG	AG	AG	AG	GG	GG	GG	AG	AG	GG	GG	AG	GG	GG	GG	AG	GG	GG	GG	AG	AG	AG	GG	GG	AG	GG	AG	AG	GG	GG	GG	GG
SNP_IGA_112598	1	36746764	GG	AG	GG	GG	AG	AG	GG	GG	GG	GG	GG	AG	GG	AG	GG	AG	GG	GG	AG	AG	GG	AG	GG	GG	AG	GG	GG	GG	GG	GG	GG	AG	AG	AG	AG	GG	GG	AG	AG	GG	AG	AG	GG	GG	GG	AG	AG
SNP_IGA_112690	1	36758815	GG	AG	AA	AA	AG	AA	AG	AA	AG	AA	AG	AG	AG	AA	AA	AG	AG	AG	AG	AA	AA	AA	AG	AG	AA	AA	AG	AA	AA	AA	AG	AA	AA	AA	AG	AG	AG	AA	AA	AG	AA	AG	AG	--	AA	AA	AA
SNP_IGA_112698	1	36761277	GG	AG	AA	AA	AG	AA	AG	AA	AG	AA	AG	AG	AG	AA	AA	AG	AG	AG	AG	AA	AA	AA	AG	AG	AA	AA	AG	AA	AA	AA	AG	AA	AA	AA	AG	AG	AG	AA	AA	AG	AA	AG	AG	AA	AA	AA	AA
SNP_IGA_112924	1	36831415	AA	AA	AA	AA	AA	AA	AA	AA	AA	AA	AA	AA	AA	AA	AA	AA	AA	AA	AA	AA	AA	AA	AA	AA	AA	AA	AA	AA	AA	AA	AA	AA	AA	AA	AA	AA	AA	AA	AA	AA	AA	AA	AA	AA	AA	AA	AA
SNP_IGA_112958	1	36851040	GG	AG	AA	AA	AG	AA	AG	AA	AG	AA	AG	AG	AG	AA	AA	AG	AG	AG	AG	AA	AA	AA	AG	AG	AA	AA	AG	AA	AA	AA	AG	AA	AA	AA	AG	AG	AG	AA	AA	AG	AA	AG	AG	--	AA	AA	AA
SNP_IGA_112998	1	36858890	AA	AA	AA	AA	AA	AA	AA	AA	AA	AA	AA	AA	AA	AA	AA	AA	AA	AA	AA	AA	AA	AA	AA	AA	AA	AA	AA	AA	AA	AA	AA	AA	AA	AA	AA	AA	AA	AA	AA	AA	AA	AA	AA	AA	AA	AA	AA
SNP_IGA_113033	1	36864149	AA	AG	GG	GG	AG	GG	AG	GG	AG	GG	AG	AG	--	GG	GG	AG	AG	AG	AG	GG	GG	GG	AG	AG	GG	GG	AG	GG	GG	GG	AG	GG	GG	GG	AG	AG	AG	GG	GG	AG	GG	AG	AG	GG	GG	GG	GG
SNP_IGA_113039	1	36864935	GG	AG	AA	AA	AG	AA	AG	AA	AG	AA	AG	AG	AG	AA	AA	AG	AG	AG	AG	AA	AA	AA	AG	AG	AA	AA	AG	AA	AA	AA	AG	AA	AA	AA	AG	AG	AG	AA	AA	AG	AA	AG	AG	AA	AA	AA	AA
SNP_IGA_113314	1	36947464	GG	AG	AA	AA	AG	AA	AG	AA	AG	AA	AG	AG	AG	AA	AA	AG	AG	AG	AG	AA	AA	AA	AG	AG	AA	AA	AG	AA	AA	AA	AG	AA	AA	AA	AG	AG	AG	AA	AA	AG	AA	AG	AG	AA	AA	AA	AA
SNP_IGA_113327	1	36952782	CC	CC	CC	CC	CC	CC	CC	CC	CC	CC	CC	CC	CC	CC	CC	CC	CC	CC	CC	CC	CC	CC	CC	CC	CC	CC	CC	CC	CC	CC	CC	CC	CC	CC	CC	CC	CC	CC	CC	CC	CC	CC	CC	CC	CC	CC	CC
SNP_IGA_113348	1	36964327	AA	AG	GG	GG	AG	GG	AG	GG	AG	GG	AG	AG	--	GG	GG	AG	AG	AG	AG	GG	GG	GG	AG	AG	GG	GG	AG	GG	GG	GG	AG	GG	GG	GG	AG	AG	AG	GG	GG	AG	GG	AG	AG	GG	GG	GG	GG
SNP_IGA_113361	1	36970846	AA	AG	GG	GG	AG	GG	AG	GG	AG	GG	AG	AG	AG	GG	GG	AG	AG	AG	AG	GG	GG	GG	AG	AG	GG	GG	AG	GG	GG	GG	AG	GG	GG	GG	AG	AG	AG	GG	GG	AG	GG	AG	AG	GG	GG	GG	GG
SNP_IGA_113449	1	37026612	AA	AC	CC	CC	AC	CC	AC	CC	AC	CC	AC	AC	AC	CC	CC	AC	AC	AC	AC	CC	CC	CC	AC	AC	CC	CC	AC	CC	CC	CC	AC	CC	CC	CC	AC	AC	AC	CC	CC	AC	CC	AC	AC	CC	CC	CC	CC
SNP_IGA_113519	1	37059127	AA	AG	GG	GG	AG	GG	AG	GG	AG	GG	AG	AG	AG	GG	GG	AG	AG	AG	AG	GG	GG	GG	AG	AG	GG	GG	AG	GG	GG	GG	AG	GG	GG	GG	AG	AG	AG	GG	GG	AG	GG	AG	AG	GG	GG	GG	GG
SNP_IGA_113582	1	37094620	GG	GG	GG	GG	GG	GG	GG	GG	GG	GG	GG	GG	GG	GG	GG	GG	GG	GG	GG	GG	GG	GG	GG	GG	GG	GG	GG	GG	GG	GG	GG	GG	GG	GG	GG	GG	GG	GG	GG	GG	GG	GG	GG	GG	GG	GG	GG
SNP_IGA_113607	1	37109174	CC	AC	AA	AA	AC	AA	AC	AA	AC	AA	AC	AC	AC	AA	AA	AC	AC	AC	AC	AA	AA	AA	AC	AC	AA	AA	AC	AA	AA	AA	AC	AA	AA	AA	AC	AC	AC	AA	AA	AC	AA	AC	AC	--	AA	AA	AA
SNP_IGA_113678	1	37151036	AA	AA	AA	AA	AA	AA	AA	AA	AA	AA	AA	AA	AA	AA	AA	AA	AA	AA	AA	AA	AA	AA	AA	AA	AA	AA	AA	AA	AA	AA	AA	AA	AA	AA	AA	AA	AA	AA	AA	AA	AA	AA	AA	AA	AA	AA	AA
SNP_IGA_113878	1	37223627	GG	GG	GG	GG	GG	GG	GG	GG	GG	GG	GG	GG	GG	GG	GG	GG	GG	GG	GG	GG	GG	GG	GG	GG	GG	GG	GG	GG	GG	GG	GG	GG	GG	GG	GG	GG	GG	GG	GG	GG	GG	GG	GG	GG	GG	GG	GG
SNP_IGA_113947	1	37248927	AA	AA	AA	AA	AA	AA	AA	AA	AA	AA	AA	AA	AA	AA	AA	AA	AA	AA	AA	AA	AA	AA	AA	AA	AA	AA	AA	AA	AA	AA	AA	AA	AA	AA	AA	AA	AA	AA	AA	AA	AA	AA	AA	AA	AA	AA	AA
SNP_IGA_113971	1	37257611	AA	AA	AA	AA	AA	AA	AA	AA	AA	AA	AA	AA	AA	AA	AA	AA	AA	AA	AA	AA	AA	AA	AA	AA	AA	AA	AA	AA	AA	AA	AA	AA	AA	AA	AA	AA	AA	AA	AA	AA	AA	AA	AA	AA	AA	AA	AA
SNP_IGA_114094	1	37313634	GG	AG	AA	AA	AG	AA	AG	AA	AG	AA	AG	AG	AA	AA	AA	AG	AG	AG	AG	AA	AA	AA	AG	AG	AA	AA	AG	AA	AA	AA	AG	AA	AA	AA	AG	AG	AG	AA	AA	AG	AA	AG	AG	AA	AA	AA	AA
SNP_IGA_114146	1	37329097	AA	AC	CC	CC	AC	CC	AC	CC	AC	CC	AC	AC	CC	CC	CC	AC	AC	AC	AC	CC	CC	CC	AC	AC	CC	CC	AC	CC	CC	CC	AC	CC	CC	CC	AC	AC	AC	CC	CC	AC	CC	AC	AC	CC	CC	CC	CC
SNP_IGA_114192	1	37333427	GG	AG	AA	AA	AG	AA	AG	AA	AG	AA	AG	AG	AA	AA	AA	AG	AG	AG	AG	AA	AA	AA	AG	AG	AA	AA	AG	AA	AA	AA	AG	AA	AA	AA	AG	AG	AG	AA	AA	AG	AA	AG	AG	AA	AA	AA	AA
SNP_IGA_114234	1	37349604	GG	AG	AA	AA	AG	AA	AG	AA	AG	AA	AG	AG	AA	AA	AA	AG	AG	AG	AG	AA	AA	AA	AG	AG	AA	AA	AG	AA	AA	AA	AG	AA	AA	AA	AG	AG	AG	AA	AA	AG	AA	AG	AG	AA	AA	AA	AA
SNP_IGA_114286	1	37389906	GG	AG	AA	AA	AG	AA	AG	AA	AG	AA	AG	AG	AA	AA	AA	AG	AG	AG	AG	AA	AA	AA	AG	AG	AA	AA	AG	AA	AA	AA	AG	AA	AA	AA	AG	AG	AG	AA	AA	AG	AA	AG	AG	AA	AA	AA	AA
SNP_IGA_114495	1	37425324	AA	AG	GG	GG	AG	GG	AG	GG	AG	GG	AG	AG	GG	GG	GG	AG	AG	AG	AG	GG	GG	GG	AG	AG	GG	GG	AG	GG	GG	GG	AG	GG	GG	GG	AG	AG	AG	GG	GG	AG	GG	AG	AG	GG	GG	GG	GG
SNP_IGA_114581	1	37466872	AA	AG	GG	GG	AG	GG	AG	GG	AG	GG	AG	AG	GG	GG	GG	AG	AG	AG	AG	GG	GG	GG	AG	AG	GG	GG	AG	GG	GG	GG	AG	GG	GG	GG	AG	AG	AG	GG	GG	AG	GG	AG	AG	GG	GG	GG	GG
SNP_IGA_114684	1	37495084	CC	CC	CC	CC	CC	CC	CC	CC	CC	CC	CC	CC	CC	CC	CC	CC	CC	CC	CC	CC	CC	CC	CC	CC	CC	CC	CC	CC	CC	CC	CC	CC	CC	CC	CC	CC	CC	CC	CC	CC	CC	CC	CC	CC	CC	CC	CC
SNP_IGA_114741	1	37510827	AA	AG	GG	GG	AG	GG	AG	GG	AG	GG	AG	AG	GG	GG	GG	AG	AG	AG	AG	GG	GG	GG	AG	AG	GG	GG	AG	GG	GG	GG	AG	GG	GG	GG	AG	AG	AG	GG	GG	AG	GG	AG	AG	GG	GG	GG	GG
SNP_IGA_114770	1	37537910	GG	AG	AA	AA	AG	AA	AG	AA	AG	AA	AG	AG	AA	AA	AA	AG	AG	AG	AG	AA	AA	AA	AG	AG	AA	AA	AG	AA	AA	AA	AG	AA	AA	AA	AG	AG	AG	AA	AA	AG	AA	AG	AG	AA	AA	AA	AA
SNP_IGA_114898	1	37586954	AA	AG	GG	GG	AG	GG	AG	GG	AG	GG	AG	AG	GG	GG	GG	AG	AG	AG	AG	GG	GG	GG	AG	AG	GG	GG	AG	GG	GG	GG	AG	GG	GG	GG	AG	AG	AG	GG	GG	AG	GG	AG	AG	--	GG	GG	GG
SNP_IGA_115151	1	37745760	GG	GG	GG	GG	GG	GG	GG	GG	GG	GG	GG	GG	GG	GG	GG	GG	GG	GG	GG	GG	GG	GG	GG	GG	GG	GG	GG	GG	GG	GG	GG	GG	GG	GG	GG	GG	GG	GG	GG	GG	GG	GG	GG	GG	GG	GG	GG
SNP_IGA_115233	1	37819940	GG	GG	GG	GG	GG	GG	GG	GG	GG	GG	GG	GG	GG	GG	GG	GG	GG	GG	GG	GG	GG	GG	GG	GG	GG	GG	GG	GG	GG	GG	GG	GG	GG	GG	GG	GG	GG	GG	GG	GG	GG	GG	GG	GG	GG	GG	GG
SNP_IGA_115560	1	37924990	GG	GG	GG	GG	GG	GG	GG	GG	GG	GG	GG	GG	GG	GG	GG	GG	GG	GG	GG	GG	GG	GG	GG	GG	GG	GG	GG	GG	GG	GG	GG	GG	GG	GG	GG	GG	GG	GG	GG	GG	GG	GG	GG	GG	GG	GG	GG
SNP_IGA_115605	1	37934329	AA	AA	AA	AA	AA	AA	AA	AA	AA	AA	AA	AA	AA	AA	AA	AA	AA	AA	AA	AA	AA	AA	AA	AA	AA	AA	AA	AA	AA	AA	AA	AA	AA	AA	AA	AA	AA	--	AA	AA	AA	AA	AA	AA	AA	AA	AA
SNP_IGA_115726	1	37992891	GG	GG	GG	GG	GG	GG	GG	GG	GG	GG	GG	GG	GG	GG	GG	GG	GG	GG	GG	GG	GG	GG	GG	GG	GG	GG	GG	GG	GG	GG	GG	GG	GG	GG	GG	GG	GG	GG	GG	GG	GG	GG	GG	GG	GG	GG	GG
SNP_IGA_115957	1	38113718	GG	GG	GG	GG	GG	GG	GG	GG	GG	GG	GG	GG	GG	GG	GG	GG	GG	GG	GG	GG	GG	GG	GG	GG	GG	GG	GG	GG	GG	GG	GG	GG	GG	GG	GG	GG	GG	GG	GG	GG	GG	GG	GG	GG	GG	GG	GG
SNP_IGA_115971	1	38114135	GG	GG	GG	GG	GG	GG	GG	GG	GG	GG	GG	GG	GG	GG	GG	GG	GG	GG	GG	GG	GG	GG	GG	GG	GG	GG	GG	GG	GG	GG	GG	GG	GG	GG	GG	GG	GG	GG	GG	GG	GG	GG	GG	GG	GG	GG	GG
SNP_IGA_115975	1	38114329	CC	CC	CC	CC	CC	CC	CC	CC	CC	CC	CC	CC	CC	CC	CC	CC	CC	CC	CC	CC	CC	CC	CC	CC	CC	CC	CC	CC	CC	CC	CC	CC	CC	CC	CC	CC	CC	CC	CC	CC	CC	CC	CC	CC	CC	CC	CC
SNP_IGA_116349	1	38394922	AA	AA	AA	AA	AA	AA	AA	AA	AA	AA	AA	AA	AA	AA	AA	AA	AA	AA	AA	AA	AA	AA	AA	AA	AA	AA	AA	AA	AA	AA	AA	AA	AA	AA	AA	AA	AA	AA	AA	AA	AA	AA	AA	AA	AA	AA	AA
SNP_IGA_116359	1	38396265	GG	GG	GG	GG	GG	GG	GG	GG	GG	GG	GG	GG	GG	GG	GG	GG	GG	GG	GG	GG	GG	GG	GG	GG	GG	GG	GG	GG	GG	GG	GG	GG	GG	GG	GG	GG	GG	GG	GG	GG	GG	GG	GG	GG	GG	GG	GG
SNP_IGA_116479	1	38509960	CC	CC	CC	CC	CC	CC	CC	CC	CC	CC	CC	CC	CC	CC	CC	CC	CC	CC	CC	CC	CC	CC	CC	CC	CC	CC	CC	CC	CC	CC	CC	CC	CC	CC	CC	CC	CC	CC	CC	CC	CC	CC	CC	CC	CC	CC	CC
SNP_IGA_116812	1	38653308	CC	CC	CC	CC	CC	CC	CC	CC	CC	CC	CC	CC	CC	CC	CC	CC	CC	CC	CC	CC	CC	CC	CC	CC	CC	CC	CC	CC	CC	CC	CC	CC	CC	CC	CC	CC	CC	CC	CC	CC	CC	CC	CC	CC	CC	CC	CC
SNP_IGA_116955	1	38711567	GG	GG	GG	GG	GG	GG	GG	GG	GG	GG	GG	GG	GG	GG	GG	GG	GG	GG	GG	GG	GG	GG	GG	GG	GG	GG	GG	GG	GG	GG	GG	GG	GG	GG	GG	GG	GG	GG	GG	GG	GG	GG	GG	GG	GG	GG	GG
SNP_IGA_117387	1	38909990	AA	AA	AA	AA	AA	AA	AA	AA	AA	AA	AA	AA	AA	AA	AA	AA	AA	AA	AA	AA	AA	AA	AA	AA	AA	AA	AA	AA	--	AA	AA	AA	AA	AA	AA	AA	AA	AA	AA	AA	AA	AA	AA	AA	AA	AA	AA
SNP_IGA_117508	1	38943845	GG	GG	GG	GG	GG	GG	GG	GG	GG	GG	GG	GG	GG	GG	GG	GG	GG	GG	GG	GG	GG	GG	GG	GG	GG	GG	GG	GG	GG	GG	GG	GG	GG	GG	GG	GG	GG	GG	GG	GG	GG	GG	GG	GG	GG	GG	GG
SNP_IGA_117999	1	39057312	CC	AC	CC	CC	CC	CC	CC	CC	CC	CC	CC	CC	CC	CC	CC	CC	CC	CC	CC	CC	CC	CC	CC	CC	CC	CC	CC	CC	CC	CC	CC	CC	CC	CC	CC	CC	CC	CC	CC	CC	CC	CC	CC	CC	CC	CC	CC
snp_1_39059187	1	39059187	AA	AG	AA	AA	AA	AA	AA	AA	AA	AA	AA	AA	AA	AA	AA	AA	AA	AA	AA	AA	AA	AA	AA	AA	AA	AA	AA	AA	AA	AA	AA	AA	AA	AA	AA	AA	AA	AA	AA	AA	AA	AA	AA	AA	AA	AA	AA
SNP_IGA_118058	1	39062666	GG	AG	GG	GG	GG	GG	GG	GG	GG	GG	GG	GG	GG	GG	GG	GG	GG	GG	GG	GG	GG	GG	GG	GG	GG	GG	GG	GG	GG	GG	GG	GG	GG	GG	GG	GG	GG	GG	GG	GG	GG	GG	GG	GG	GG	GG	GG
SNP_IGA_118212	1	39112382	GG	AG	AA	AA	AG	AA	AG	AA	AG	AA	AG	AG	AA	AA	AA	AG	AG	AG	AG	AA	AA	AA	AG	AG	AA	AA	AG	AA	AA	AA	AG	AA	AA	AA	AG	AG	AG	AA	AA	AG	AA	AG	AG	AA	AA	AA	AA
SNP_IGA_118371	1	39205411	AA	AG	AA	AA	AA	AA	AA	AA	AA	AA	AA	AA	AA	AA	AA	AA	AA	AA	AA	AA	AA	AA	AA	AA	AA	AA	AA	AA	AA	AA	AA	AA	AA	AA	AA	AA	AA	AA	AA	AA	AA	AA	AA	AA	AA	AA	AA
SNP_IGA_118443	1	39229716	AA	GG	GG	GG	AG	GG	AG	GG	AG	GG	AG	AG	GG	GG	GG	AG	AG	AG	AG	GG	GG	GG	AG	AG	GG	GG	AG	GG	GG	GG	AG	GG	GG	GG	AG	AG	AG	GG	GG	AG	GG	AG	AG	GG	GG	GG	GG
SNP_IGA_118639	1	39310408	AG	AG	GG	GG	AG	GG	AG	GG	AG	GG	AG	AG	GG	GG	GG	AG	AG	AG	AG	GG	GG	GG	AG	AG	GG	GG	AG	GG	GG	GG	AG	GG	GG	GG	AG	AG	AG	GG	GG	AG	GG	AG	AG	GG	GG	GG	GG
SNP_IGA_118699	1	39333409	GG	GG	GG	GG	GG	GG	GG	GG	GG	GG	GG	GG	GG	GG	GG	GG	GG	GG	GG	GG	GG	GG	GG	GG	GG	GG	GG	GG	GG	GG	GG	GG	GG	GG	GG	GG	GG	GG	GG	GG	GG	GG	GG	GG	GG	GG	GG
SNP_IGA_118704	1	39333617	CC	CC	AC	AC	CC	AC	CC	CC	CC	CC	AC	AC	--	AC	AC	CC	AC	AC	AC	CC	CC	CC	CC	CC	CC	CC	AC	CC	AC	CC	CC	AC	CC	AC	AC	CC	AC	CC	AC	AC	CC	CC	AC	AC	AC	CC	CC
SNP_IGA_118709	1	39333732	GG	GG	AG	AG	GG	AG	GG	GG	GG	GG	AG	AG	--	AG	AG	GG	AG	AG	AG	GG	GG	GG	GG	GG	GG	GG	AG	GG	AG	GG	GG	AG	GG	AG	AG	GG	AG	GG	AG	AG	GG	GG	AG	AG	AG	GG	GG
SNP_IGA_118784	1	39379462	AC	CC	CC	CC	CC	CC	CC	CC	CC	CC	CC	CC	CC	CC	CC	CC	CC	CC	CC	CC	CC	CC	CC	CC	CC	CC	CC	CC	CC	CC	CC	CC	CC	CC	CC	CC	CC	CC	CC	CC	CC	CC	CC	CC	CC	CC	CC
SNP_IGA_119013	1	39449155	GG	GG	GG	GG	GG	GG	GG	GG	GG	GG	GG	GG	GG	GG	GG	GG	GG	GG	GG	GG	GG	GG	GG	GG	GG	GG	GG	GG	GG	GG	GG	GG	GG	GG	GG	GG	GG	GG	GG	GG	GG	GG	GG	GG	GG	GG	GG
SNP_IGA_119215	1	39573544	AG	AG	AA	AA	AA	AA	AA	AA	AA	AA	AA	AA	AA	AA	AA	AA	AA	AA	AA	AA	AA	AA	AA	AA	AA	AA	AA	AA	AA	AA	AA	AA	AA	AA	AA	AA	AA	AA	AA	AA	AA	AA	AA	AA	AA	AA	AA
SNP_IGA_119301	1	39616392	AA	AA	AA	AA	AA	AA	AA	AA	AA	AA	AA	AA	AA	AA	AA	AA	AA	AA	AA	AA	AA	AA	AA	AA	AA	AA	AA	AA	AA	AA	AA	AA	AA	AA	AA	AA	AA	AA	AA	AA	AA	AA	AA	AA	AA	AA	AA
SNP_IGA_119391	1	39647031	AA	AG	GG	GG	AG	GG	AG	GG	AG	GG	AG	AG	GG	GG	GG	AG	AG	AG	AG	GG	GG	GG	AG	AG	GG	GG	AG	GG	GG	GG	AG	GG	GG	GG	AG	AG	AG	GG	GG	AG	GG	AG	AG	GG	GG	GG	GG
SNP_IGA_119788	1	39823994	AG	AG	GG	GG	AG	GG	AG	GG	AG	GG	AG	AG	GG	GG	GG	AG	AG	AG	AG	GG	GG	GG	AG	AG	GG	GG	AG	GG	GG	GG	AG	GG	GG	GG	AG	AG	AG	GG	GG	AG	GG	AG	AG	GG	GG	GG	GG
SNP_IGA_120003	1	40016757	GG	AG	AA	AA	AG	AA	AG	AA	AG	AA	AG	AG	AA	AA	AA	AG	AG	AG	AG	AA	AA	AA	AG	AG	AA	AA	AG	AA	AA	AA	AG	AA	AA	AA	AG	AG	AG	AA	AA	AG	AA	AG	AG	AA	AA	AA	AA
SNP_IGA_120057	1	40054561	CC	AC	AA	AA	AC	AA	AC	AA	AC	AA	AC	AC	AA	AA	AA	AC	AC	AC	AC	AA	AA	AA	AC	AC	AA	AA	AC	AA	AA	AA	AC	AA	AA	AA	AC	AC	AC	AA	AA	AC	AA	AC	AC	AA	AA	AA	AA
SNP_IGA_120303	1	40208728	AA	AA	AA	AA	AA	AA	AA	AA	AA	AA	AA	AA	AA	AA	AA	AA	AA	AA	AA	AA	AA	AA	AA	AA	AA	AA	AA	AA	AA	AA	AA	AA	AA	AA	AA	AA	AA	AA	AA	AA	AA	AA	AA	AA	AA	AA	AA
SNP_IGA_120784	1	40439876	AG	AG	GG	GG	AG	GG	AG	GG	AG	GG	AG	AG	GG	GG	GG	AG	AG	AG	AG	GG	GG	GG	AG	AG	GG	GG	AG	GG	GG	GG	AG	GG	GG	GG	AG	AG	AG	GG	GG	AG	GG	AG	AG	GG	GG	GG	GG
SNP_IGA_120926	1	40525526	AA	AA	AA	AA	AA	AA	AA	AA	AA	AA	AA	AA	AA	AA	AA	AA	AA	AA	AA	AA	AA	AA	AA	AA	AA	AA	AA	AA	AA	AA	AA	AA	AA	AA	AA	AA	AA	AA	AA	AA	AA	AA	AA	--	AA	AA	AA
SNP_IGA_120932	1	40525871	AA	AA	AA	AA	AA	AA	AA	AA	AA	AA	AA	AA	AA	AA	AA	AA	AA	AA	AA	AA	AA	AA	AA	AA	AA	AA	AA	AA	AA	AA	AA	AA	AA	AA	AA	AA	AA	AA	AA	AA	AA	AA	AA	AA	AA	AA	AA
SNP_IGA_121073	1	40540642	GG	AG	AA	AA	AG	AA	AG	AA	AG	AA	AG	AG	AA	AA	AA	AG	AG	AG	AG	AA	AA	AA	AG	AG	AA	AA	AG	AA	AA	AA	AG	AA	AA	AA	AG	AG	AG	AA	AA	AG	AA	AG	AG	AA	AA	AA	AA
SNP_IGA_121128	1	40575507	GG	GG	GG	GG	GG	GG	GG	GG	GG	GG	GG	GG	GG	GG	GG	GG	GG	GG	GG	GG	GG	GG	GG	GG	GG	GG	GG	GG	GG	GG	GG	GG	GG	GG	GG	GG	GG	GG	GG	GG	GG	GG	GG	GG	GG	GG	GG
SNP_IGA_121212	1	40612205	AA	AA	AA	AA	AA	AA	AA	AA	AA	AA	AA	AA	AA	AA	AA	AA	AA	AA	AA	AA	AA	AA	AA	AA	AA	AA	AA	AA	AA	AA	AA	AA	AA	AA	AA	AA	AA	AA	AA	AA	AA	AA	AA	AA	AA	AA	AA
SNP_IGA_121364	1	40665815	AC	AA	AA	AA	AA	AA	AA	AA	AA	AA	AA	AA	AA	AA	AA	AA	AA	AA	AA	AA	AA	AA	AA	AA	AA	AA	AA	AA	AA	AA	AA	AA	AA	AA	AA	AA	AA	AA	AA	AA	AA	AA	AA	AA	AA	AA	AA
SNP_IGA_121401	1	40676158	AG	AA	AA	AA	AA	AA	AA	AA	AA	AA	AA	AA	AA	AA	AA	AA	AA	AA	AA	AA	AA	AA	AA	AA	AA	AA	AA	AA	AA	AA	AA	AA	AA	AA	AA	AA	AA	AA	AA	AA	AA	AA	AA	AA	AA	AA	AA
SNP_IGA_121413	1	40679479	AG	AA	AA	AA	AA	AA	AA	AA	AA	AA	AA	AA	AA	AA	AA	AA	AA	AA	AA	AA	AA	AA	AA	AA	AA	AA	AA	AA	AA	AA	AA	AA	AA	AA	AA	AA	AA	AA	AA	AA	AA	AA	AA	AA	AA	AA	AA
SNP_IGA_121534	1	40713626	AG	AG	AG	AG	AG	AG	AG	AG	AG	AG	AG	AG	AG	AG	AG	AG	AG	AG	AG	AG	AG	AG	AG	AG	AG	AG	AG	AG	AG	AG	AG	AG	AG	AG	AG	AG	AG	AG	AG	AG	AG	AG	AG	--	AG	AG	AG
SNP_IGA_121659	1	40735873	GG	AG	AA	AA	AG	AA	AG	AA	AG	AA	AG	AG	AA	AA	AA	AG	AG	AG	AG	AA	AA	AA	AG	AG	AA	AA	AG	AA	AA	AA	AG	AA	AA	AA	AG	AG	AG	AA	AA	AG	AA	AG	AG	AA	AA	AA	AA
SNP_IGA_121740	1	40762051	AC	AC	CC	CC	AC	CC	AC	CC	AC	CC	AC	AC	CC	CC	CC	AC	AC	AC	AC	CC	CC	CC	AC	AC	CC	CC	AC	CC	CC	CC	AC	CC	CC	CC	AC	AC	AC	CC	CC	AC	CC	AC	AC	CC	CC	CC	CC
SNP_IGA_121817	1	40819553	AC	AC	AA	AA	AC	AA	AC	AA	AC	AA	AC	AC	AA	AA	AA	AC	AC	AC	AC	AA	AA	AA	AC	AC	AA	AA	AC	AA	AA	AA	AC	AA	AA	AA	AC	AC	AC	AA	AA	AC	AA	AC	AC	AA	AA	AA	AA
SNP_IGA_121865	1	40845002	AG	AG	AA	AA	AG	AA	AG	AA	AG	AA	AG	AG	AA	AA	AA	AG	AG	AG	AG	AA	AA	AA	AG	AG	AA	AA	AG	AA	AA	AA	AG	AA	AA	AA	AG	AG	AG	AA	AA	AG	AA	AG	AG	AA	AA	AA	AA
SNP_IGA_122043	1	41007493	CC	CC	CC	CC	CC	CC	CC	CC	CC	CC	CC	CC	CC	CC	CC	CC	CC	CC	CC	CC	CC	CC	CC	CC	CC	CC	CC	CC	CC	CC	CC	CC	CC	CC	CC	CC	CC	CC	CC	CC	CC	CC	CC	CC	CC	CC	CC
SNP_IGA_122057	1	41007901	AC	AC	CC	CC	AC	CC	AC	CC	AC	CC	AC	AC	CC	CC	CC	AC	AC	AC	AC	CC	CC	CC	AC	AC	CC	CC	AC	CC	CC	CC	AC	CC	CC	CC	AC	AC	AC	CC	CC	AC	CC	AC	AC	CC	CC	CC	CC
SNP_IGA_122327	1	41027157	AA	AA	AA	AA	AA	AA	AA	AA	AA	AA	AA	AA	AA	AA	AA	AA	AA	AA	AA	AA	AA	AA	AA	AA	AA	AA	AA	AA	AA	AA	AA	AA	AA	AA	AA	AA	AA	AA	AA	AA	AA	AA	AA	AA	AA	AA	AA
SNP_IGA_122333	1	41027555	AA	AA	AA	AA	AA	AA	AA	AA	AA	AA	AA	AA	AA	AA	AA	AA	AA	AA	AA	AA	AA	AA	AA	AA	AA	AA	AA	AA	AA	AA	AA	AA	AA	AA	AA	AA	AA	AA	AA	AA	AA	AA	AA	AA	AA	AA	AA
SNP_IGA_122340	1	41027785	AA	AC	CC	CC	AC	CC	AC	CC	AC	CC	AC	AC	CC	CC	CC	AC	AC	AC	AC	CC	CC	CC	AC	AC	CC	CC	AC	CC	CC	CC	AC	CC	CC	CC	AC	AC	AC	CC	CC	AC	CC	AC	AC	CC	CC	CC	CC
SNP_IGA_122348	1	41027934	AA	AA	AA	AA	AA	AA	AA	AA	AA	AA	AA	AA	AA	AA	AA	AA	AA	AA	AA	AA	AA	AA	AA	AA	AA	AA	AA	AA	AA	AA	AA	AA	AA	AA	AA	AA	AA	AA	AA	AA	AA	AA	AA	AA	AA	AA	AA
SNP_IGA_122532	1	41411209	AA	AA	AA	AA	AA	AA	AA	AA	AA	AA	AA	AA	AA	AA	AA	AA	AA	AA	AA	AA	AA	AA	AA	AA	AA	AA	AA	AA	AA	AA	AA	AA	AA	AA	AA	AA	AA	AA	AA	AA	AA	AA	AA	AA	AA	AA	AA
SNP_IGA_123009	1	41778859	AA	AA	AA	AA	AA	AA	AA	AA	AA	AA	AA	AA	AA	AA	AA	AA	AA	AA	AA	AA	AA	AA	AA	AA	AA	AA	AA	AA	AA	AA	AA	AA	AA	AA	AA	AA	AA	AA	AA	AA	AA	AA	AA	AA	AA	AA	AA
SNP_IGA_123023	1	41781710	AA	GG	GG	GG	AG	GG	AG	GG	AG	GG	AG	AG	GG	GG	GG	AG	AG	AG	AG	GG	GG	GG	AG	AG	GG	GG	AG	GG	GG	GG	AG	GG	GG	GG	AG	AG	AG	GG	GG	AG	GG	AG	AG	GG	GG	GG	GG
SNP_IGA_123089	1	41822497	GG	GG	GG	GG	GG	GG	GG	GG	GG	GG	GG	GG	GG	GG	GG	GG	GG	GG	GG	GG	GG	GG	GG	GG	GG	GG	GG	GG	GG	GG	GG	GG	GG	GG	GG	GG	GG	GG	GG	GG	GG	GG	GG	--	GG	GG	GG
SNP_IGA_123150	1	41889481	AA	AA	AA	AA	AA	AA	AA	AA	AA	AA	AA	AA	AA	AA	AA	AA	AA	AA	AA	AA	AA	AA	AA	AA	AA	AA	AA	AA	AA	AA	AA	AA	AA	AA	AA	AA	AA	AA	AA	AA	AA	AA	AA	AA	AA	AA	AA
SNP_IGA_123180	1	41929411	GG	GG	GG	GG	GG	GG	GG	GG	GG	GG	GG	GG	GG	GG	GG	GG	GG	GG	GG	GG	GG	GG	GG	GG	GG	GG	GG	GG	GG	GG	GG	GG	GG	GG	GG	GG	GG	GG	GG	GG	GG	GG	GG	GG	GG	GG	GG
SNP_IGA_123671	1	42265277	GG	AA	AG	AA	GG	AG	AG	AA	AG	GG	GG	GG	AA	AG	AG	GG	AG	AG	GG	GG	AG	AA	AG	GG	AA	AA	GG	AG	AA	AG	AA	AG	AG	AA	AG	GG	AG	AA	AA	AA	AA	GG	AG	AA	AA	AA	AG
SNP_IGA_123719	1	42283606	GG	AA	AG	AA	GG	AG	AG	AA	AG	GG	GG	GG	AA	AG	AG	GG	AG	AG	GG	GG	AG	AA	AG	GG	AA	AA	GG	AG	AA	AG	AA	AG	AG	AA	AG	GG	AG	AA	AA	AA	AA	GG	AG	AA	AA	AA	AG
SNP_IGA_123766	1	42326538	AA	GG	AG	GG	AA	AG	AG	GG	AG	AA	AA	AA	GG	AG	AG	AA	AG	AG	AA	AA	AG	GG	AG	AA	GG	GG	AA	AG	GG	AG	GG	AG	AG	GG	AG	AA	AG	GG	GG	GG	GG	AA	AG	--	GG	GG	AG
SNP_IGA_123834	1	42345325	GG	AA	AG	AA	GG	AG	AG	AA	AG	GG	GG	GG	AA	AG	AG	GG	AG	AG	GG	GG	AG	AA	AG	GG	AA	AA	GG	AG	AA	AG	AA	AG	AG	AA	AG	GG	AG	AA	AA	AA	AA	GG	AG	--	AA	AA	AG
SNP_IGA_124079	1	42381288	CC	CC	CC	CC	CC	CC	CC	CC	CC	CC	CC	CC	CC	CC	CC	CC	CC	CC	CC	CC	CC	CC	CC	CC	CC	CC	CC	CC	CC	CC	CC	CC	CC	CC	CC	CC	CC	CC	CC	CC	CC	CC	CC	CC	CC	CC	CC
SNP_IGA_124160	1	42393765	GG	AA	AG	AA	GG	AG	AG	AA	AG	GG	GG	GG	AA	AG	AG	GG	AG	AG	GG	GG	AG	AA	AG	GG	AA	AA	GG	AG	AA	AA	AA	AG	AG	AA	AG	GG	AG	AA	AA	AA	AA	GG	AG	AA	AA	AA	AG
SNP_IGA_124466	1	42593619	GG	AA	AG	AA	GG	AG	AG	AA	AG	GG	GG	GG	AA	AG	AG	GG	AG	AG	GG	GG	AG	AA	AG	GG	AA	AA	GG	AG	AA	AA	AA	AG	AG	AA	AG	GG	AG	AA	AA	AA	AA	GG	AG	AA	AA	AA	AG
SNP_IGA_124689	1	42619258	AC	AA	AC	AA	AC	AC	AC	AA	AC	AC	AC	AC	AA	AC	AC	AC	AC	AC	AC	AC	AC	AA	AC	AC	AA	AA	AC	AC	AA	AA	AA	AC	AC	AA	AC	AC	AC	AA	AA	AA	AA	AC	AC	AA	AA	AA	AC
SNP_IGA_124778	1	42628464	AA	GG	AG	GG	AA	AG	AG	GG	AG	AA	AA	AA	GG	AG	AG	AA	AG	AG	AA	AA	AG	GG	AG	AA	GG	GG	AA	AG	GG	GG	GG	AG	AG	GG	AG	AA	AG	GG	GG	GG	GG	AA	AG	GG	GG	GG	AG
SNP_IGA_125029	1	42741400	AA	GG	AG	GG	AA	AG	AG	GG	AG	AA	AA	AA	GG	AG	AG	AA	AG	AG	AA	AA	AG	GG	AG	AA	GG	GG	AA	AG	GG	GG	GG	AG	AG	GG	AG	AA	AG	GG	GG	GG	GG	AA	AG	GG	GG	GG	AG
SNP_IGA_125219	1	42831911	GG	GG	GG	GG	GG	GG	GG	GG	GG	GG	GG	GG	GG	GG	GG	GG	GG	GG	GG	GG	GG	GG	GG	GG	GG	GG	GG	GG	GG	GG	GG	GG	GG	GG	GG	GG	GG	GG	GG	GG	GG	GG	GG	--	GG	GG	GG
SNP_IGA_125812	1	43197800	--	AA	AG	AA	GG	AG	AG	AA	AG	GG	GG	GG	AA	AG	AG	GG	AG	AG	GG	AG	AG	AA	AG	--	AA	AA	GG	AG	AA	AA	AA	AG	AG	AA	AG	GG	AG	AA	AA	AA	AA	GG	AG	AA	AA	AA	AG
SNP_IGA_126124	1	43381710	GG	AA	AG	AA	GG	AG	AG	AA	AG	GG	GG	GG	AA	AG	AG	GG	AG	AG	GG	AG	AG	AA	AG	GG	AA	AA	GG	AG	AA	AA	AA	AG	AG	AA	AG	GG	AG	AA	AA	AA	AA	GG	AG	AA	AA	AA	AG
SNP_IGA_126151	1	43383654	GG	AG	GG	--	GG	GG	GG	AG	GG	GG	GG	GG	--	GG	GG	GG	GG	GG	GG	GG	GG	AG	GG	GG	AG	AG	GG	GG	AG	AG	AG	GG	GG	AG	GG	GG	GG	AG	AG	AG	AG	GG	GG	--	AG	AG	GG
SNP_IGA_126158	1	43384885	AA	AG	AG	AG	AA	AG	AG	AG	AG	AA	AA	AA	AG	AG	AG	AA	AG	AG	AA	AG	AG	AG	AG	AA	AG	AG	AA	AG	AG	AG	AG	AG	AG	AG	AG	AA	AG	AG	AG	AG	AG	AA	AG	AG	AG	AG	AG
SNP_IGA_126556	1	43502005	AG	GG	AG	GG	AG	AG	AG	GG	AG	AG	AG	--	GG	AG	AG	AG	AG	AG	AG	AG	AG	GG	AG	AG	GG	GG	AG	AG	GG	GG	GG	AG	AG	GG	AG	AG	AG	GG	GG	GG	GG	AG	AG	GG	GG	GG	AG
SNP_IGA_126668	1	43590275	GG	AA	AG	AA	GG	AG	AG	AA	AG	GG	GG	GG	AA	AG	AG	GG	AG	AG	GG	AG	AG	AA	AG	GG	AA	AA	GG	AG	AA	AA	AA	AG	AG	AA	AG	GG	AG	AA	AA	AA	AA	GG	AG	AA	AA	AA	AG
SNP_IGA_126825	1	43667489	CC	CC	CC	CC	CC	CC	CC	CC	CC	CC	CC	CC	CC	CC	CC	CC	CC	CC	CC	CC	CC	CC	CC	CC	CC	CC	CC	CC	CC	CC	CC	CC	CC	CC	CC	CC	CC	CC	CC	CC	CC	CC	CC	CC	CC	CC	CC
SNP_IGA_126832	1	43667740	GG	GG	GG	GG	GG	GG	GG	GG	GG	GG	GG	GG	GG	GG	GG	GG	GG	GG	GG	GG	GG	GG	GG	GG	GG	GG	GG	GG	GG	GG	GG	GG	GG	GG	GG	GG	GG	GG	GG	GG	GG	GG	GG	GG	GG	GG	GG
SNP_IGA_126857	1	43690310	AA	AG	AG	AG	AA	AG	AG	AG	AG	AA	AA	AA	AG	AG	AG	AA	AG	AG	AA	AG	AG	AG	AG	AA	AG	AG	AA	AG	AG	AG	AG	AG	AG	AG	AG	AA	AG	AG	AG	AG	AG	AA	AG	AG	AG	AG	AG
SNP_IGA_127037	1	43787592	GG	GG	GG	GG	GG	GG	GG	GG	GG	GG	GG	GG	GG	GG	GG	GG	GG	GG	GG	GG	GG	GG	GG	GG	GG	GG	GG	GG	GG	GG	GG	GG	GG	GG	GG	GG	GG	GG	GG	GG	GG	GG	GG	GG	GG	GG	GG
SNP_IGA_127042	1	43787660	AA	AA	AA	AA	AA	AA	AA	AA	AA	AA	AA	AA	AA	AA	AA	AA	AA	AA	AA	AA	AA	AA	AA	AA	AA	AA	AA	AA	AA	AA	AA	AA	AA	AA	AA	AA	AA	AA	AA	AA	AA	AA	AA	AA	AA	AA	AA
SNP_IGA_127099	1	43792059	AA	AG	AG	AG	AA	AG	AG	AG	AG	AA	AA	AA	--	AG	AG	AA	AG	AG	AA	AG	AG	AG	AG	AA	AG	AG	AA	AG	AG	AG	AG	AG	AG	AG	AG	AA	AG	AG	AG	AG	AG	AA	AG	--	AG	AG	AG
SNP_IGA_127107	1	43792206	GG	GG	GG	GG	GG	GG	GG	GG	GG	GG	GG	GG	GG	GG	GG	GG	GG	GG	GG	GG	GG	GG	GG	GG	GG	GG	GG	GG	GG	GG	GG	GG	GG	GG	GG	GG	GG	GG	GG	GG	GG	GG	GG	GG	GG	GG	GG
SNP_IGA_127181	1	43803526	AA	AA	AA	AA	AA	AA	AA	AA	AA	AA	AA	AA	AA	AA	AA	AA	AA	AA	AA	AA	AA	AA	AA	AA	AA	AA	AA	AA	AA	AA	AA	AA	AA	AA	AA	AA	AA	AA	AA	AA	AA	AA	AA	AA	AA	AA	AA
SNP_IGA_127323	1	43915456	AA	AA	AA	AA	AA	AA	AA	AA	AA	AA	AA	AA	AA	AA	AA	AA	AA	AA	AA	AA	AA	AA	AA	AA	AA	AA	AA	AA	AA	AA	AA	AA	AA	AA	AA	AA	AA	AA	AA	AA	AA	AA	AA	AA	AA	AA	AA
SNP_IGA_127496	1	43944016	AA	AA	AA	AA	AA	AA	AA	AA	AA	AA	AA	AA	AA	AA	AA	AA	AA	AA	AA	AA	AA	AA	AA	AA	AA	AA	AA	AA	AA	AA	AA	AA	AA	AA	AA	AA	AA	AA	AA	AA	AA	AA	AA	--	AA	AA	AA
SNP_IGA_127508	1	43945770	GG	GG	GG	GG	GG	GG	GG	GG	GG	GG	GG	GG	GG	GG	GG	GG	GG	GG	GG	GG	GG	GG	GG	GG	GG	GG	GG	GG	GG	GG	GG	GG	GG	GG	GG	GG	GG	GG	GG	GG	GG	GG	GG	GG	GG	GG	GG
SNP_IGA_127519	1	43946325	GG	GG	GG	GG	GG	GG	GG	GG	GG	GG	GG	GG	GG	GG	GG	GG	GG	GG	GG	GG	GG	GG	GG	GG	GG	GG	GG	GG	GG	GG	GG	GG	GG	GG	GG	GG	GG	GG	GG	GG	GG	GG	GG	GG	GG	GG	GG
SNP_IGA_127571	1	43951636	CC	CC	CC	CC	CC	CC	CC	CC	CC	CC	CC	CC	--	CC	CC	CC	CC	CC	CC	CC	CC	CC	CC	CC	CC	CC	CC	CC	CC	CC	CC	CC	CC	CC	CC	CC	CC	CC	CC	CC	CC	CC	CC	CC	CC	CC	CC
SNP_IGA_127588	1	43953628	GG	AG	AG	AG	GG	AG	AG	AG	AG	GG	GG	GG	AG	AG	AG	GG	AG	AG	GG	AG	AG	AG	AG	GG	AG	AG	GG	AG	AG	AG	AG	AG	AG	AG	AG	GG	AG	AG	AG	AG	AG	GG	AG	--	AG	AG	AG
SNP_IGA_127673	1	43974480	AA	AA	AA	AA	AA	AA	AA	AA	AA	AA	AA	AA	AA	AA	AA	AA	AA	AA	AA	AA	AA	AA	AA	AA	AA	AA	AA	AA	AA	AA	AA	AA	AA	AA	AA	AA	AA	AA	AA	AA	AA	AA	AA	AA	AA	AA	AA
SNP_IGA_127836	1	43994665	GG	AA	AG	AA	GG	AG	AG	AA	AG	GG	GG	GG	AA	AG	AG	GG	AG	AG	GG	AG	AG	AA	AG	GG	AA	AA	GG	AG	AA	AA	AA	AG	AG	AA	AG	GG	AG	AA	AA	AA	AA	GG	AG	AA	AA	AA	AG
SNP_IGA_128148	1	44051606	CC	CC	CC	CC	CC	CC	CC	CC	CC	CC	CC	CC	CC	CC	CC	CC	CC	CC	CC	CC	CC	CC	CC	CC	CC	CC	CC	CC	CC	CC	CC	CC	CC	CC	CC	CC	CC	CC	CC	CC	CC	CC	CC	CC	CC	CC	CC
SNP_IGA_128189	1	44062495	AA	GG	AG	GG	AA	AG	AG	GG	AG	AA	AA	AA	GG	AG	AG	AA	AG	AG	AA	AG	AG	GG	AG	AA	GG	GG	AA	AG	GG	GG	GG	AG	AG	GG	AG	AA	AG	GG	GG	GG	GG	AA	AG	GG	GG	GG	AG
SNP_IGA_128248	1	44086466	GG	GG	GG	GG	GG	GG	GG	GG	GG	GG	GG	GG	GG	GG	GG	GG	GG	GG	GG	GG	GG	GG	GG	GG	GG	GG	GG	GG	GG	GG	GG	GG	GG	GG	GG	GG	GG	GG	GG	GG	GG	GG	GG	GG	GG	GG	GG
SNP_IGA_128603	1	44229777	CC	AA	AC	AA	CC	AC	AC	AA	AC	CC	CC	CC	AA	AC	AC	CC	AC	AC	CC	AC	AC	AA	AC	CC	AA	AA	CC	AC	AA	AA	AA	AA	AC	AA	AC	CC	AC	AA	AA	AA	AA	CC	AC	AA	AA	AA	AC
SNP_IGA_128625	1	44234633	AA	AA	AA	AA	AA	AA	AA	AA	AA	AA	AA	AA	AA	AA	AA	AA	AA	AA	AA	AA	AA	AA	AA	AA	AA	AA	AA	AA	AA	AA	AA	AA	AA	AA	AA	AA	AA	AA	AA	AA	AA	AA	AA	AA	AA	AA	AA
SNP_IGA_128925	1	44288940	AA	AA	AA	AA	AA	AA	AA	AA	AA	AA	AA	AA	AA	AA	AA	AA	AA	AA	AA	AA	AA	AA	AA	AA	AA	AA	AA	AA	AA	AA	AA	AA	AA	AA	AA	AA	AA	AA	AA	AA	AA	AA	AA	--	AA	AA	AA
SNP_IGA_129216	1	44312915	GG	GG	GG	GG	GG	GG	GG	GG	GG	GG	GG	GG	GG	GG	GG	GG	GG	GG	GG	GG	GG	GG	GG	GG	GG	GG	GG	GG	GG	GG	GG	GG	GG	GG	GG	GG	GG	GG	GG	GG	GG	GG	GG	GG	GG	GG	GG
SNP_IGA_129226	1	44314183	AA	AA	AA	AA	AA	AA	AA	AA	AA	AA	AA	AA	AA	AA	AA	AA	AA	AA	AA	AA	AA	AA	AA	AA	AA	AA	AA	AA	AA	AA	AA	AA	AA	AA	AA	AA	AA	AA	AA	AA	AA	AA	AA	AA	AA	AA	AA
SNP_IGA_129235	1	44314917	CC	AC	AC	AC	CC	AC	AC	AC	AC	CC	AC	CC	AC	AC	AC	CC	AC	AC	CC	AC	AC	AC	AC	CC	AC	AC	CC	AC	AC	AC	AC	AC	AC	AC	AC	CC	--	AC	AC	AC	AC	CC	AC	AC	AC	AC	AC
SNP_IGA_129422	1	44356370	AA	AA	AA	AA	AA	AA	AA	AA	AA	AA	AA	AA	AA	AA	AA	AA	AA	AA	AA	AA	AA	AA	AA	AA	AA	AA	AA	AA	AA	AA	AA	AA	AA	AA	AA	AA	AA	AA	AA	AA	AA	AA	AA	AA	AA	AA	AA
SNP_IGA_129512	1	44367242	AA	AA	AA	AA	AA	AA	AA	AA	AA	AA	AA	AA	AA	AA	AA	AA	AA	AA	AA	AA	AA	AA	AA	AA	AA	AA	AA	AA	AA	AA	AA	AA	AA	AA	AA	AA	AA	AA	AA	AA	AA	AA	AA	--	AA	AA	AA
SNP_IGA_129650	1	44407607	AC	CC	AC	CC	AC	AC	AC	CC	AC	AC	AC	AC	CC	AC	AC	AC	AC	AC	AC	AC	AC	CC	AC	AC	CC	CC	AC	AC	CC	CC	CC	CC	AC	CC	AC	AC	AC	CC	CC	CC	CC	AC	AC	CC	CC	CC	AC
SNP_IGA_129659	1	44408092	GG	AA	AG	AA	GG	AG	AG	AA	AG	GG	AG	GG	AA	AG	AG	GG	AG	AG	GG	AG	AG	AA	AG	GG	AA	AA	GG	AG	AA	AA	AA	AA	AG	AA	AG	GG	AG	AA	AA	AA	AA	GG	AG	AA	AA	AA	AG
SNP_IGA_129709	1	44414689	AG	GG	AG	GG	AG	AG	AG	GG	AG	AG	AG	AG	GG	AG	AG	AG	AG	AG	AG	AG	AG	GG	AG	AG	GG	GG	AG	AG	GG	GG	GG	GG	AG	GG	AG	AG	AG	GG	GG	GG	GG	AG	AG	GG	GG	GG	AG
SNP_IGA_129755	1	44419891	CC	AC	CC	AC	CC	CC	CC	AC	CC	CC	CC	CC	--	CC	CC	CC	CC	CC	CC	CC	CC	AC	CC	CC	AC	AC	CC	CC	AC	AC	AC	AC	CC	AC	CC	CC	CC	AC	AC	AC	AC	CC	CC	AC	AC	AC	CC
SNP_IGA_130229	1	44465571	GG	AA	AG	AA	GG	AG	AG	AA	AG	GG	AG	GG	AA	AG	AG	GG	AG	AG	GG	AG	AG	AA	AG	GG	AA	AA	GG	AG	AA	AA	AA	AA	AG	AA	AG	GG	AG	AA	AA	AA	AA	GG	AG	AA	AA	AA	AG
SNP_IGA_130493	1	44578221	AG	GG	AG	GG	AG	AG	AG	GG	AG	AG	AG	AG	GG	AG	AG	AG	AG	AG	AG	AG	AG	GG	AG	AG	GG	GG	AG	AG	GG	GG	GG	GG	AG	GG	AG	AG	--	GG	GG	GG	GG	AG	AG	GG	GG	GG	--
SNP_IGA_130764	1	44670450	AA	GG	AG	GG	AA	AG	AG	GG	AG	AA	AG	AA	GG	AG	AG	AA	AG	AG	AA	AG	AG	GG	AG	AG	GG	GG	AA	AG	GG	GG	GG	GG	AG	GG	AG	AA	AG	GG	GG	GG	GG	AA	AG	GG	GG	GG	AG
SNP_IGA_130925	1	44690680	AA	GG	AG	GG	AA	AG	AG	GG	AG	AA	AG	AA	GG	AG	AG	AA	AG	AG	AA	AG	AG	GG	AG	AG	GG	GG	AA	AG	GG	GG	GG	GG	AG	GG	AG	AA	AG	GG	GG	GG	GG	AA	AG	GG	GG	GG	AG
SNP_IGA_131037	1	44723113	GG	AA	AG	AA	GG	AG	AG	AA	AG	GG	AG	GG	AA	AG	AG	GG	AG	AG	GG	AG	AG	AA	AG	AG	AA	AA	GG	AG	AA	AA	AA	AA	AG	AA	AG	GG	AG	AA	AA	AA	AA	GG	AG	AA	AA	AA	AG
SNP_IGA_131130	1	44732612	AA	GG	AG	GG	AA	AG	AG	GG	AG	AA	AG	AA	GG	AG	AG	AA	AG	AG	AA	AG	AG	GG	AG	AG	GG	GG	AA	AG	GG	GG	GG	GG	AG	GG	AG	AA	AG	GG	GG	GG	GG	AA	AG	--	GG	GG	--
SNP_IGA_131220	1	44744292	AC	AA	AC	AA	AC	AC	AC	AA	AC	AC	AC	AC	AA	AC	AC	AC	AC	AC	AC	AC	AC	AA	AC	AC	AA	AA	AC	AC	AA	AA	AA	AA	AC	AA	AC	AC	AC	AA	AA	AA	AA	AC	AC	AA	AA	AA	AC
SNP_IGA_131243	1	44748874	AA	AA	AA	AA	AA	AA	AA	AA	AA	AA	AA	AA	AA	AA	AA	AA	AA	AA	AA	AA	AA	AA	AA	AA	AA	AA	AA	AA	AA	AA	AA	AA	AA	AA	AA	AA	AA	AA	AA	AA	AA	AA	AA	AA	AA	AA	AA
SNP_IGA_131284	1	44758685	GG	AA	AG	AA	GG	AG	AG	AA	AG	GG	AG	GG	AA	AG	AG	GG	AG	AG	GG	AG	AG	AA	AG	AG	AA	AA	GG	AG	AA	AA	AA	AA	AG	AA	AG	GG	AG	AA	AA	AA	AA	GG	AG	AA	AA	AA	AG
SNP_IGA_131288	1	44759668	GG	GG	GG	GG	GG	GG	GG	GG	GG	GG	GG	GG	GG	GG	GG	GG	GG	GG	GG	GG	GG	GG	GG	GG	GG	GG	GG	GG	GG	GG	GG	GG	GG	GG	GG	GG	GG	GG	GG	GG	GG	GG	GG	GG	GG	GG	GG
SNP_IGA_131324	1	44762368	AA	GG	AG	GG	AA	AG	AG	GG	AG	AA	AG	AA	GG	AG	AG	AA	AG	AG	AG	AG	AG	GG	AG	AG	GG	GG	AA	AG	GG	GG	GG	GG	AG	GG	AG	AA	AG	GG	GG	GG	GG	AA	AG	GG	GG	GG	AG
SNP_IGA_131496	1	44780943	AA	GG	AA	GG	AA	AA	AA	GG	AA	AA	AA	AA	--	AA	AA	AA	AA	AA	AA	AA	AA	GG	AA	AA	GG	GG	AA	AA	GG	GG	GG	GG	AA	GG	AA	AA	AA	GG	GG	GG	GG	AA	AA	GG	GG	GG	AA
SNP_IGA_131557	1	44792883	CC	CC	CC	CC	CC	CC	CC	CC	CC	CC	CC	CC	CC	CC	CC	CC	CC	CC	CC	CC	CC	CC	CC	CC	CC	CC	CC	CC	CC	CC	CC	CC	CC	CC	CC	CC	CC	CC	CC	CC	CC	CC	CC	CC	CC	CC	CC
SNP_IGA_131571	1	44793637	GG	AA	AG	AA	GG	AG	AG	AA	AG	GG	AG	GG	AA	AG	AG	GG	AG	AG	AG	AG	AG	AA	AG	AG	AA	AA	GG	AG	AA	AA	AA	AA	AG	AA	AG	GG	AG	AA	AA	AA	AA	GG	AG	AA	AA	AA	AG
SNP_IGA_131589	1	44793923	AA	CC	AC	CC	AA	AC	AC	CC	AC	AA	AC	AA	CC	AC	AC	AA	AC	AC	AC	AC	AC	CC	AC	AC	CC	CC	AA	AC	CC	CC	CC	CC	AC	CC	AC	AA	AC	CC	CC	CC	CC	AA	AC	CC	CC	CC	AC
SNP_IGA_131596	1	44794051	AA	CC	AA	CC	AA	AA	AA	CC	AA	AA	AA	AA	--	AA	AA	AA	AA	AA	AA	AA	AA	CC	AA	AA	CC	CC	AA	AA	CC	CC	CC	CC	AA	CC	AA	AA	AA	CC	CC	CC	CC	AA	AA	--	CC	CC	AA
SNP_IGA_131644	1	44796307	GG	AA	AG	AA	GG	AG	AG	AA	AG	GG	AG	GG	AA	AG	AG	GG	AG	AG	AG	AG	AG	AA	AG	AG	AA	AA	GG	AG	AA	AA	AA	AA	AG	AA	AG	GG	AG	AA	AA	AA	AA	GG	AG	AA	AA	AA	AG
SNP_IGA_131740	1	44806783	AA	GG	AG	GG	AA	AG	AG	GG	AG	AA	AG	AA	GG	AG	AG	AA	AG	AG	AG	AG	AG	GG	AG	AG	GG	GG	AA	AG	GG	GG	GG	GG	AG	GG	AG	AA	AG	GG	GG	GG	GG	AA	AG	GG	GG	GG	AG
SNP_IGA_131746	1	44807005	CC	AA	AC	AA	CC	AC	AC	AA	AC	CC	AC	CC	AA	AC	AC	CC	AC	AC	AC	AC	AC	AA	AC	AC	AA	AA	CC	AC	AA	AA	AA	AA	AC	AA	AC	CC	AC	AA	AA	AA	AA	CC	AC	AA	AA	AA	AC
SNP_IGA_131801	1	44811800	AA	CC	AC	CC	AA	AC	AC	CC	AC	AA	AC	AA	CC	AC	AC	AA	AC	AC	AC	AC	AC	CC	AC	AC	CC	CC	AA	AC	CC	CC	CC	CC	AC	CC	AC	AA	AC	CC	CC	CC	CC	AA	AC	CC	CC	CC	AC
SNP_IGA_131988	1	44902109	AA	GG	GG	GG	AG	GG	AG	GG	AG	AG	AG	AG	GG	GG	GG	AG	AG	AG	AG	GG	GG	GG	AG	AG	GG	GG	AG	GG	GG	GG	GG	GG	GG	GG	AG	AG	AG	GG	GG	AG	GG	AG	AG	--	GG	GG	GG
SNP_IGA_132047	1	44910870	AA	CC	CC	CC	AC	CC	AC	CC	AC	AC	AC	AC	CC	CC	CC	AC	AC	AC	AC	CC	CC	CC	AC	AC	CC	CC	AC	CC	CC	CC	CC	CC	CC	CC	AC	AC	AC	CC	CC	AC	CC	AC	AC	CC	CC	CC	CC
SNP_IGA_132155	1	44936042	GG	GG	GG	GG	GG	GG	GG	GG	GG	GG	GG	GG	GG	GG	GG	GG	GG	GG	GG	--	--	GG	GG	GG	GG	GG	GG	GG	GG	GG	GG	GG	GG	GG	GG	GG	GG	GG	GG	GG	GG	GG	GG	GG	GG	GG	GG
SNP_IGA_132237	1	44946724	--	AA	AA	AA	AG	AA	AG	AA	AG	AA	AG	AG	AA	AA	AA	AG	AG	AG	AG	AA	AA	AA	AG	AG	AA	AA	AG	AA	AA	AA	AA	AA	AA	AA	AG	AG	AG	AA	AA	AG	AA	AG	AG	AA	AA	AA	AA
SNP_IGA_132501	1	45101235	GG	GG	GG	GG	GG	GG	GG	GG	GG	GG	GG	GG	GG	GG	GG	GG	GG	GG	GG	GG	GG	GG	GG	GG	GG	GG	GG	GG	GG	GG	GG	GG	GG	GG	GG	GG	GG	GG	GG	GG	GG	GG	GG	GG	GG	GG	GG
SNP_IGA_132560	1	45141443	AC	AC	AC	AC	AC	AC	AC	AC	AC	AC	AC	AC	--	AC	AC	AC	AC	AC	AC	AC	AC	AC	AC	AC	AC	AC	AC	AC	AC	AC	AC	AC	AC	AC	AC	AC	AC	AC	AC	AC	AC	AC	AC	--	AC	AC	AC
SNP_IGA_132641	1	45243613	GG	GG	GG	GG	GG	GG	GG	GG	GG	GG	GG	GG	GG	GG	GG	GG	GG	GG	GG	GG	GG	GG	GG	GG	GG	GG	GG	GG	GG	GG	GG	GG	GG	GG	GG	GG	GG	GG	GG	GG	GG	GG	GG	GG	GG	GG	GG
SNP_IGA_132843	1	45463089	CC	CC	CC	CC	CC	CC	CC	CC	CC	CC	CC	CC	CC	CC	CC	CC	CC	CC	CC	CC	CC	CC	CC	CC	CC	CC	CC	CC	CC	CC	CC	CC	CC	CC	CC	CC	CC	CC	CC	CC	CC	CC	CC	CC	CC	CC	CC
SNP_IGA_132855	1	45463276	GG	GG	GG	GG	GG	GG	GG	GG	GG	GG	GG	GG	GG	GG	GG	GG	GG	GG	GG	GG	GG	GG	GG	GG	GG	GG	GG	GG	GG	GG	GG	GG	GG	GG	GG	GG	GG	GG	GG	GG	GG	GG	GG	GG	GG	GG	GG
SNP_IGA_132883	1	45464422	GG	GG	GG	GG	GG	GG	GG	GG	GG	GG	GG	GG	GG	GG	GG	GG	GG	GG	GG	GG	GG	GG	GG	GG	GG	GG	GG	GG	GG	GG	GG	GG	GG	GG	GG	GG	GG	GG	GG	GG	GG	GG	GG	GG	GG	GG	GG
SNP_IGA_132888	1	45464495	AA	AA	AA	AA	AA	AA	AA	AA	AA	AA	AA	AA	AA	AA	AA	AA	AA	AA	AA	AA	AA	AA	AA	AA	AA	AA	AA	AA	AA	AA	AA	AA	AA	AA	AA	AA	AA	AA	AA	AA	AA	AA	AA	AA	AA	AA	AA
SNP_IGA_132901	1	45465012	GG	GG	GG	GG	GG	GG	GG	GG	GG	GG	GG	GG	GG	GG	GG	GG	GG	GG	GG	GG	GG	GG	GG	GG	GG	GG	GG	GG	GG	GG	GG	GG	GG	GG	GG	GG	GG	GG	GG	GG	GG	GG	GG	GG	GG	GG	GG
SNP_IGA_132974	1	45469775	GG	GG	GG	GG	GG	GG	GG	GG	GG	GG	GG	GG	GG	GG	GG	GG	GG	GG	GG	GG	GG	GG	GG	GG	GG	GG	GG	GG	GG	GG	GG	GG	GG	GG	GG	GG	GG	GG	GG	GG	GG	GG	GG	GG	GG	GG	GG
SNP_IGA_133115	1	45495121	GG	GG	GG	GG	GG	GG	GG	GG	GG	GG	GG	GG	GG	GG	GG	GG	GG	GG	GG	GG	GG	GG	GG	GG	GG	GG	GG	GG	GG	GG	GG	GG	GG	GG	GG	GG	GG	GG	GG	GG	GG	GG	GG	GG	GG	GG	GG
SNP_IGA_133544	1	45710240	CC	AC	CC	CC	AC	AC	CC	AC	CC	AC	CC	CC	CC	CC	CC	AC	AC	AC	AC	AC	CC	AC	CC	CC	AC	CC	AC	CC	CC	CC	CC	AC	AC	AC	CC	CC	AC	CC	CC	AC	AC	AC	AC	AC	AC	AC	CC
SNP_IGA_133606	1	45745971	AA	GG	GG	GG	AG	GG	AG	GG	AG	GG	AG	AG	GG	GG	GG	AG	AG	AG	AG	GG	GG	GG	AG	AG	GG	GG	AG	GG	GG	GG	AG	GG	GG	GG	AG	AG	AG	GG	GG	AG	GG	AG	AG	--	GG	GG	GG
SNP_IGA_134484	1	46036195	GG	AA	AA	AA	AG	AA	AG	AA	AG	AA	AG	AG	AA	AA	AA	AG	AG	AG	AG	AA	AA	AA	AG	AG	AA	AA	AG	AA	AA	AA	AG	AA	AA	AA	AG	AG	AG	AA	AA	AG	AA	AG	AG	AA	AA	AA	AA
SNP_IGA_134518	1	46072385	AA	GG	GG	GG	AG	GG	AG	GG	AG	GG	AG	AG	GG	GG	GG	AG	AG	AG	AG	GG	GG	GG	AG	AG	GG	GG	AG	GG	GG	GG	AG	GG	GG	GG	AG	AG	AG	GG	GG	AG	GG	AG	AG	GG	GG	GG	GG
SNP_IGA_134631	1	46137540	AA	AA	AA	AA	AA	AA	AA	AA	AA	AA	AA	AA	AA	AA	AA	AA	AA	AA	AA	AA	AA	AA	AA	AA	AA	AA	AA	AA	AA	AA	AA	AA	AA	AA	AA	AA	AA	AA	AA	AA	AA	AA	AA	AA	AA	AA	AA
SNP_IGA_134730	1	46237199	AG	GG	GG	GG	GG	GG	GG	GG	GG	GG	GG	GG	GG	GG	GG	GG	GG	GG	GG	GG	GG	GG	GG	GG	GG	GG	GG	GG	GG	GG	GG	GG	GG	GG	GG	GG	GG	GG	GG	GG	GG	GG	GG	GG	GG	GG	GG
SNP_IGA_134751	1	46242093	GG	GG	AG	AG	AG	AG	GG	AG	AG	AG	AG	GG	AG	AG	AG	AG	AG	AG	GG	GG	AG	AG	AG	AG	AG	GG	AG	AG	AG	AG	GG	GG	AG	AG	GG	AG	AG	GG	AG	GG	GG	AG	AG	AG	AG	AG	AG
SNP_IGA_134854	1	46300087	AA	AA	AA	AA	AA	AA	AA	AA	AA	AA	AA	AA	AA	AA	AA	AA	AA	AA	AA	AA	AA	AA	AA	AA	AA	AA	AA	AA	AA	AA	AA	AA	AA	AA	AA	AA	AA	AA	AA	AA	AA	AA	AA	AA	AA	AA	AA
SNP_IGA_134923	1	46324637	AG	AA	AA	AA	AA	AA	AA	AA	AA	AA	AA	AA	AA	AA	AA	AA	AA	AA	AA	AA	AA	AA	AA	AA	AA	AA	AA	AA	AA	AA	AA	AA	AA	AA	AA	AA	AA	AA	AA	AA	AA	AA	AA	AA	AA	AA	AA
SNP_IGA_135006	1	46394467	AG	AA	GG	AG	GG	AG	GG	AG	GG	AG	GG	GG	AG	AG	AG	GG	GG	GG	GG	AG	AG	AG	GG	GG	AG	AG	GG	AG	AG	AG	GG	AG	AG	AG	GG	GG	GG	AG	AG	GG	AG	GG	GG	AG	AG	AG	AG
SNP_IGA_135137	1	46478138	CC	AA	CC	AC	CC	AC	CC	AC	CC	AC	CC	CC	AC	AC	AC	CC	CC	CC	CC	AC	AC	AC	CC	CC	AC	AC	CC	AC	AC	AC	CC	AC	AC	AC	CC	CC	CC	AC	AC	CC	AC	CC	CC	AC	AC	AC	AC
SNP_IGA_135158	1	46508649	AG	AA	GG	AG	GG	AG	GG	AG	GG	AG	GG	GG	AG	AG	AG	GG	GG	GG	GG	AG	AG	AG	GG	GG	AG	AG	GG	AG	AG	AG	GG	AG	AG	AG	GG	GG	GG	AG	AG	GG	AG	GG	GG	AG	AG	AG	AG
SNP_IGA_135224	1	46544122	GG	--	GG	GG	GG	GG	GG	GG	GG	GG	GG	GG	GG	GG	GG	GG	GG	GG	GG	GG	GG	GG	GG	GG	GG	GG	GG	GG	GG	GG	GG	GG	GG	GG	GG	GG	GG	GG	GG	GG	GG	GG	GG	GG	GG	GG	GG
SNP_IGA_135241	1	46544516	AA	--	AA	AA	AA	AA	AA	AA	AA	AA	AA	AA	AA	AA	AA	AA	AA	AA	AA	AA	AA	AA	AA	AA	AA	AA	AA	AA	AA	AA	AA	AA	AA	AA	AA	AA	AA	AA	AA	AA	AA	AA	AA	--	AA	AA	AA
SNP_IGA_135737	1	46705854	GG	GG	GG	GG	GG	GG	GG	GG	GG	GG	GG	GG	GG	GG	GG	GG	GG	GG	GG	GG	GG	GG	GG	GG	GG	GG	GG	GG	GG	GG	GG	GG	GG	GG	GG	GG	GG	GG	GG	GG	GG	GG	GG	GG	GG	GG	GG
SNP_IGA_135854	1	46726253	GG	AA	AA	AA	AG	AA	AG	AA	AG	AA	AG	AG	AA	AA	AA	AG	AG	AG	AG	AA	AA	AA	AG	AG	AA	AA	AG	AA	AA	AA	AG	AA	AA	AA	AG	AG	AG	AA	AA	AG	AA	AG	AG	AA	AA	AA	AA
snp_1_46757382	1	46757382	AA	GG	GG	GG	AG	GG	AG	GG	AG	GG	AG	AG	GG	GG	GG	AG	AG	AG	AG	GG	GG	GG	AG	AG	GG	GG	AG	GG	GG	GG	AG	GG	GG	GG	AG	AG	AG	GG	GG	AG	GG	AG	AG	GG	GG	GG	GG
SNP_IGA_135997	1	46802320	GG	GG	GG	GG	GG	GG	GG	GG	GG	GG	GG	GG	GG	GG	GG	GG	GG	GG	GG	GG	GG	GG	GG	GG	GG	GG	GG	GG	GG	GG	GG	GG	GG	GG	GG	GG	GG	GG	GG	GG	GG	GG	GG	GG	GG	GG	GG
SNP_IGA_136005	1	46802405	AA	AA	AA	AA	AA	AA	AA	AA	AA	AA	AA	AA	AA	AA	AA	AA	AA	AA	AA	AA	AA	AA	AA	AA	AA	AA	AA	AA	AA	AA	AA	AA	AA	AA	AA	--	AA	AA	AA	AA	AA	AA	AA	AA	AA	AA	AA
SNP_IGA_136009	1	46802614	CC	CC	CC	CC	CC	CC	CC	CC	CC	CC	CC	CC	CC	CC	CC	CC	CC	CC	CC	CC	CC	CC	CC	CC	CC	CC	CC	CC	CC	CC	CC	CC	CC	CC	CC	CC	CC	CC	CC	CC	CC	CC	CC	CC	CC	CC	CC
SNP_IGA_136096	1	46846766	GG	AA	GG	AG	GG	AG	GG	AG	GG	AG	GG	GG	AG	AG	AG	GG	GG	GG	GG	AG	AG	AG	GG	GG	AG	AG	GG	AG	AG	AG	GG	AG	AG	AG	GG	GG	GG	AG	AG	GG	AG	GG	GG	AG	AG	AG	AG
SNP_IGA_136216	2	17626	GG	GG	GG	GG	GG	GG	GG	GG	GG	GG	GG	GG	GG	GG	GG	GG	GG	GG	GG	GG	GG	GG	GG	GG	GG	GG	GG	GG	GG	GG	GG	GG	GG	GG	GG	GG	GG	GG	GG	GG	GG	GG	GG	GG	GG	GG	GG
SNP_IGA_136453	2	110174	AA	AA	AA	AA	AA	AA	AA	AA	AA	AA	AA	AA	AA	AA	AA	AA	AA	AA	AA	AA	AA	AA	AA	AA	AA	AA	AA	AA	AA	AA	AA	AA	AA	AA	AA	AA	AA	AA	AA	AA	AA	AA	AA	AA	AA	AA	AA
SNP_IGA_136625	2	256013	AA	AA	AA	AA	AA	AA	AA	AA	AA	AA	AA	AA	AA	AA	AA	AA	AA	AA	AA	AA	AA	AA	AA	AA	AA	AA	AA	AA	AA	AA	AA	AA	AA	AA	AA	AA	AA	AA	AA	AA	AA	AA	AA	AA	AA	AA	AA
SNP_IGA_137158	2	447985	GG	GG	GG	GG	GG	GG	GG	GG	GG	GG	GG	GG	GG	GG	GG	GG	GG	GG	GG	GG	GG	GG	GG	GG	GG	GG	GG	GG	GG	GG	GG	GG	GG	GG	GG	GG	GG	GG	GG	GG	GG	GG	GG	GG	GG	GG	GG
SNP_IGA_137173	2	450215	AA	AA	AA	AA	AA	AA	AA	AA	AA	AA	AA	AA	AA	AA	AA	AA	AA	AA	AA	AA	AA	AA	AA	AA	AA	AA	AA	AA	AA	AA	AA	AA	AA	AA	AA	AA	AA	AA	AA	AA	AA	AA	AA	AA	AA	AA	AA
SNP_IGA_137253	2	461255	AA	AA	AG	AG	AG	AG	AA	AA	AG	AG	AG	AA	AA	AA	AA	AG	AA	AA	AA	AA	AG	AG	AA	AG	AG	AG	--	AA	AG	AA	AA	AA	AA	AG	AA	AG	AG	AA	AA	AA	AA	AG	AG	--	AG	AG	AG
SNP_IGA_137300	2	474409	AA	AA	AG	AG	AG	AG	AA	AA	AG	AG	AG	AA	AA	AA	AA	AG	AA	AA	AA	AA	AG	AG	AA	AG	AG	AG	AG	AA	AG	AA	AA	AA	AA	AG	AA	AG	AG	AA	AA	AA	AA	AG	AG	AG	AG	AG	AG
SNP_IGA_137307	2	474944	CC	CC	AC	AC	AC	AC	CC	CC	AC	AC	AC	CC	CC	CC	CC	AC	CC	CC	CC	CC	AC	AC	CC	AC	AC	AC	AC	CC	AC	CC	CC	CC	CC	AC	CC	AC	AC	CC	CC	CC	CC	AC	AC	AC	AC	AC	AC
SNP_IGA_137607	2	496623	GG	GG	GG	GG	GG	GG	GG	GG	GG	GG	GG	GG	GG	GG	GG	GG	GG	GG	GG	GG	GG	GG	GG	GG	GG	GG	GG	GG	GG	GG	GG	GG	GG	GG	GG	GG	GG	GG	GG	GG	GG	GG	GG	GG	GG	GG	GG
SNP_IGA_137625	2	497459	GG	GG	AG	AG	AG	AG	GG	GG	AG	AG	AG	GG	GG	GG	GG	AG	GG	GG	GG	GG	AG	AG	GG	AG	AG	AG	AG	GG	AG	GG	GG	GG	GG	AG	GG	AG	AG	GG	GG	GG	GG	AG	AG	--	AG	AG	AG
SNP_IGA_137745	2	512699	AA	AA	AG	AG	AG	AG	AA	AA	AG	AG	AG	AA	AA	AA	AA	AG	AA	AA	AA	AA	AG	AG	AA	AG	AG	AG	AG	AA	AG	AA	AA	AA	AA	AG	AA	AG	AG	AA	AA	AA	AA	AG	AG	AG	AG	AG	AG
SNP_IGA_137839	2	529491	AA	AA	AG	AG	AG	AG	AA	AA	AG	AG	AG	AA	AA	AA	AA	AG	AA	AA	AA	AA	AG	AG	AA	AG	AG	AG	AG	AA	AG	AA	AA	AA	AA	AG	AA	AG	AG	AA	AA	AA	AA	AG	AG	AG	AG	AG	AG
SNP_IGA_137849	2	530122	AA	AA	AA	AA	AA	AA	AA	AA	AA	AA	AA	AA	AA	AA	AA	AA	AA	AA	AA	AA	AA	AA	AA	AA	AA	AA	AA	AA	AA	AA	AA	AA	AA	AA	AA	AA	AA	AA	AA	AA	AA	AA	AA	AA	AA	AA	AA
SNP_IGA_137867	2	533171	AA	AA	AA	AA	AA	AA	AA	AA	AA	AA	AA	AA	AA	AA	AA	AA	AA	AA	AA	AA	AA	AA	AA	AA	AA	AA	AA	AA	AA	AA	AA	AA	AA	AA	AA	AA	AA	AA	AA	AA	AA	AA	AA	--	AA	AA	AA
SNP_IGA_138004	2	560224	AA	AA	AA	AA	AA	AA	AA	AA	AA	AA	AA	AA	AA	AA	AA	AA	AA	AA	AA	AA	AA	AA	AA	AA	AA	AA	AA	AA	AA	AA	AA	AA	AA	AA	AA	AA	AA	AA	AA	AA	AA	AA	AA	--	AA	AA	AA
SNP_IGA_138022	2	560996	AA	AA	AA	AA	AA	AA	AA	AA	AA	AA	AA	AA	AA	AA	AA	AA	AA	AA	AA	AA	AA	AA	AA	AA	AA	AA	AA	AA	AA	AA	AA	AA	AA	AA	AA	AA	AA	AA	AA	AA	AA	AA	AA	AA	AA	AA	AA
SNP_IGA_138705	2	648275	GG	GG	AG	AG	AG	AG	GG	GG	AG	AG	AG	GG	GG	GG	GG	AG	GG	GG	GG	GG	AG	AG	GG	AG	AG	AG	AG	GG	AG	GG	GG	GG	GG	AG	GG	AG	AG	GG	GG	GG	GG	AG	AG	AG	AG	AG	AG
SNP_IGA_138722	2	648823	GG	GG	AG	AG	AG	AG	GG	GG	AG	AG	AG	GG	GG	GG	GG	AG	GG	GG	GG	GG	AG	AG	GG	AG	AG	AG	AG	GG	AG	GG	GG	GG	GG	AG	GG	AG	AG	GG	GG	GG	GG	AG	AG	AG	AG	AG	AG
SNP_IGA_138737	2	649360	GG	GG	GG	GG	GG	GG	GG	GG	GG	GG	GG	GG	GG	GG	GG	GG	GG	GG	GG	GG	GG	GG	GG	GG	GG	GG	GG	GG	GG	GG	GG	GG	GG	GG	GG	GG	GG	GG	GG	GG	GG	GG	GG	GG	GG	GG	GG
SNP_IGA_138768	2	651205	GG	GG	GG	GG	GG	GG	GG	GG	GG	GG	GG	GG	GG	GG	GG	GG	GG	GG	GG	GG	GG	GG	GG	GG	GG	GG	GG	GG	GG	GG	GG	GG	GG	GG	GG	GG	GG	GG	GG	GG	GG	GG	GG	GG	GG	GG	GG
SNP_IGA_138864	2	653693	AA	AA	AA	AA	AA	AA	AA	AA	AA	AA	AA	AA	AA	AA	AA	AA	AA	AA	AA	AA	AA	AA	AA	AA	AA	AA	AA	AA	AA	AA	AA	AA	AA	AA	AA	AA	AA	AA	AA	AA	AA	AA	AA	--	AA	AA	AA
SNP_IGA_138877	2	654022	GG	GG	GG	GG	GG	GG	GG	GG	GG	GG	GG	GG	GG	GG	GG	GG	GG	GG	GG	GG	GG	GG	GG	GG	GG	GG	GG	GG	GG	GG	GG	GG	GG	GG	GG	GG	GG	GG	GG	GG	GG	GG	GG	--	GG	GG	GG
SNP_IGA_138882	2	654242	GG	GG	AG	AG	AG	AG	GG	GG	AG	AG	AG	GG	GG	GG	GG	AG	GG	GG	GG	GG	AG	AG	GG	AG	AG	AG	AG	GG	AG	GG	GG	GG	GG	AG	GG	AG	AG	GG	GG	GG	GG	AG	AG	AG	AG	AG	AG
Pp25Cl	2	655657	GG	GG	AG	AG	AG	AG	GG	GG	AG	AG	AG	GG	GG	GG	GG	AG	GG	GG	GG	GG	AG	AG	GG	AG	AG	AG	AG	GG	AG	GG	GG	GG	GG	AG	GG	AG	AG	GG	GG	GG	GG	AG	AG	--	AG	AG	AG
SNP_IGA_139036	2	661893	AA	AA	AA	AA	AA	AA	AA	AA	AA	AA	AA	AA	AA	AA	AA	AA	AA	AA	AA	AA	AA	AA	AA	AA	AA	AA	AA	AA	AA	AA	AA	AA	AA	AA	AA	AA	AA	AA	AA	AA	AA	AA	AA	AA	AA	AA	AA
SNP_IGA_139270	2	692014	AA	AA	AG	GG	AG	GG	AA	AG	AG	AG	GG	AA	AG	AG	AG	AG	AG	AG	AA	AA	AG	GG	AG	AG	GG	AG	GG	AA	GG	AG	AA	AA	AG	AG	AA	GG	GG	AA	AG	AA	AA	GG	AG	GG	GG	AG	--
SNP_IGA_139433	2	702955	AA	AA	AG	GG	AG	GG	AA	AG	AG	AG	GG	AA	--	AG	AG	AG	AG	AG	AA	AA	AG	GG	AG	AG	GG	AG	GG	AA	GG	AG	AA	AA	AG	AG	AA	GG	GG	AA	AG	AA	AA	GG	AG	--	GG	AG	--
SNP_IGA_139468	2	706120	AA	AA	AG	GG	AG	GG	AA	AG	AG	AG	GG	AA	AG	AG	AG	AG	AG	AG	AA	AA	AG	GG	AG	AG	GG	AG	GG	AA	GG	AG	AA	AA	AG	AG	AA	GG	GG	AA	AG	AA	AA	GG	AG	GG	GG	AG	--
SNP_IGA_139612	2	713093	GG	GG	AG	AA	AG	AA	GG	AG	AG	AG	AA	GG	AG	AG	AG	AG	AG	AG	GG	GG	AG	AA	AG	AG	AA	AG	AA	GG	AA	AG	GG	GG	AG	AG	GG	AA	AA	GG	AG	GG	GG	AA	AG	AA	AA	AG	AG
SNP_IGA_139783	2	721853	AA	AA	AC	CC	AC	CC	AA	AC	AC	AC	CC	AA	AC	AC	AC	AC	AC	AC	AA	AA	AC	CC	AC	AC	CC	AC	CC	AA	CC	AC	AA	AA	AC	AC	AA	CC	CC	AA	AC	AA	AA	CC	AC	CC	CC	AC	--
SNP_IGA_140089	2	732572	GG	GG	AG	AA	AG	AA	GG	AG	AG	AG	AA	GG	AG	AG	AG	AG	AG	AG	GG	GG	AG	AA	AG	AG	AA	AG	AA	GG	AA	AG	GG	GG	AG	AG	GG	AA	AA	GG	AG	GG	GG	AA	AG	AA	AA	AG	--
SNP_IGA_140097	2	732963	AA	AA	AA	AA	AA	AA	AA	AA	AA	AA	AA	AA	AA	AA	AA	AA	AA	AA	AA	AA	AA	AA	AA	AA	AA	AA	AA	AA	AA	AA	AA	AA	AA	AA	AA	AA	AA	AA	AA	AA	AA	AA	AA	AA	AA	AA	AA
SNP_IGA_140105	2	733147	AA	AA	AG	GG	AG	GG	AA	AG	AG	AG	GG	AA	AG	AG	AG	AG	AG	AG	AA	AA	AG	GG	AG	AG	GG	AG	GG	AA	GG	AG	AA	AA	AG	AG	AA	GG	GG	AA	AG	AA	AA	GG	AG	GG	GG	AG	--
SNP_IGA_140352	2	741332	CC	CC	AC	AA	AC	AA	CC	AC	AC	AC	AA	CC	AC	AC	AC	AC	AC	AC	CC	CC	AC	AA	AC	AC	AA	AC	AA	CC	AA	AC	CC	CC	AC	AC	CC	AA	AA	CC	AC	CC	CC	AA	AC	AA	AA	AC	--
SNP_IGA_140371	2	745074	GG	GG	AG	AA	AG	AA	GG	AG	AG	AG	AA	GG	AG	AG	AG	AG	AG	AG	GG	GG	AG	AA	AG	AG	AA	AG	AA	GG	AA	AG	GG	GG	AG	AG	GG	AA	AA	GG	AG	GG	GG	AA	AG	--	AA	AG	--
SNP_IGA_140441	2	748755	GG	GG	AG	AA	AG	AA	GG	AG	AG	AG	AA	GG	--	AG	AG	AG	AG	AG	GG	GG	AG	AA	AG	AG	AA	AG	AA	GG	AA	AG	GG	GG	AG	AG	GG	AA	AA	GG	AG	GG	GG	AA	AG	AA	AA	AG	--
SNP_IGA_140557	2	754089	GG	GG	AG	AG	AG	AG	GG	AG	AG	AG	AG	GG	AG	AG	AG	AG	AG	AG	GG	GG	AG	AG	AG	AG	AG	AG	AG	GG	AG	AG	GG	GG	AG	AG	GG	AG	AG	GG	AG	GG	GG	AG	AG	AG	AG	AG	AG
SNP_IGA_140562	2	754299	GG	GG	GG	GG	GG	GG	GG	GG	GG	GG	GG	GG	GG	GG	GG	GG	GG	GG	GG	GG	GG	GG	GG	GG	GG	GG	GG	GG	GG	GG	GG	GG	GG	GG	GG	GG	GG	GG	GG	GG	GG	GG	GG	GG	GG	GG	GG
SNP_IGA_140568	2	754450	AG	AG	GG	GG	GG	GG	AG	GG	GG	GG	GG	AG	GG	GG	GG	GG	GG	GG	AG	AG	GG	GG	GG	GG	GG	GG	GG	AG	GG	GG	AG	AG	GG	GG	AG	GG	GG	AG	GG	AG	AG	GG	GG	GG	GG	GG	GG
SNP_IGA_140573	2	754603	GG	GG	AG	AA	AG	AA	GG	AG	AG	AG	AA	GG	AG	AG	AG	AG	AG	AG	GG	GG	AG	AA	AG	AG	AA	AG	AA	GG	AA	AG	GG	GG	AG	AG	GG	AA	AA	GG	AG	GG	GG	AA	AG	AA	AA	AG	--
SNP_IGA_140584	2	755046	GG	GG	GG	GG	GG	GG	GG	GG	GG	GG	GG	GG	GG	GG	GG	GG	GG	GG	GG	GG	GG	GG	GG	GG	GG	GG	GG	GG	GG	GG	GG	GG	GG	GG	GG	GG	GG	GG	GG	GG	GG	GG	GG	GG	GG	GG	GG
SNP_IGA_140599	2	755371	AA	AA	AG	AG	AG	AG	AA	AG	AG	AG	AG	AA	AG	AG	AG	AG	AG	AG	AA	AA	AG	AG	AG	AG	AG	AG	AG	AA	AG	AG	AA	AA	AG	AG	AA	AG	AG	AA	AG	AA	AA	AG	AG	--	AG	AG	AG
SNP_IGA_140823	2	775785	AA	AA	AG	AG	AG	AG	AA	AG	AG	AG	AG	AA	AG	AG	AG	AG	AG	AG	AA	AA	AG	AG	AG	AG	AG	AG	AG	AA	AG	AG	AA	AA	AG	AG	AA	AG	AG	AA	AG	AA	AA	AG	AG	AG	AG	AG	AG
SNP_IGA_140831	2	775998	GG	GG	GG	GG	GG	GG	GG	GG	GG	GG	GG	GG	GG	GG	GG	GG	GG	GG	GG	GG	GG	GG	GG	GG	GG	GG	GG	GG	GG	GG	GG	GG	GG	GG	GG	GG	GG	GG	GG	GG	GG	GG	GG	GG	GG	GG	GG
SNP_IGA_140857	2	776722	CC	CC	AC	AC	AC	AC	CC	AC	AC	AC	AC	CC	AC	AC	AC	AC	AC	AC	CC	CC	AC	AC	AC	AC	AC	AC	AC	CC	AC	AC	CC	CC	AC	AC	CC	AC	AC	CC	AC	CC	CC	AC	AC	AC	AC	AC	AC
SNP_IGA_140864	2	776885	GG	GG	AG	AA	AG	AA	GG	AG	AG	AG	AA	GG	AG	AG	AG	AG	AG	AG	GG	GG	AG	AA	AG	AG	AA	AG	AA	GG	AA	AG	GG	GG	AG	AG	GG	AA	AA	GG	AG	GG	GG	AA	AG	--	AA	AG	AA
SNP_IGA_140876	2	777312	AG	AG	AG	AA	AG	AA	AG	AG	AG	AG	AA	AG	AG	AG	AG	AG	AG	AG	AG	--	AG	AA	AG	AG	AA	AG	AA	AG	AA	AG	AG	AG	AG	AG	AG	AA	AA	AG	AG	AG	AG	AA	AG	AA	AA	AG	AA
SNP_IGA_140915	2	777917	AA	AA	AA	AA	AA	AA	AA	AA	AA	AA	AA	AA	AA	AA	AA	AA	AA	AA	AA	AA	AA	AA	AA	AA	AA	AA	AA	AA	AA	AA	AA	AA	AA	AA	AA	AA	AA	AA	AA	AA	AA	AA	AA	AA	AA	AA	AA
SNP_IGA_140922	2	778085	GG	GG	AG	AG	AG	AG	GG	AG	AG	AG	AG	GG	GG	AG	AG	AG	AG	AG	GG	GG	AG	AG	AG	AG	AG	AG	AG	GG	AG	AG	GG	GG	AG	AG	GG	AG	AG	GG	AG	GG	GG	AG	AG	AG	AG	AG	AG
SNP_IGA_140927	2	778182	AA	AA	AG	AG	AG	AG	AA	AG	AG	AG	AG	AA	AG	AG	AG	AG	AG	AG	AA	AA	AG	AG	AG	AG	AG	AG	AG	AA	AG	AG	AA	AA	AG	AG	AA	AG	AG	AA	AG	AA	AA	AG	AG	--	AG	AG	AG
SNP_IGA_140933	2	778300	AA	AA	AG	AG	AG	AG	AA	AG	AG	AG	AG	AA	AA	AG	AG	AG	AG	AG	AA	AA	AG	AG	AG	AG	AG	AG	AG	AA	AG	AG	AA	AA	AG	AG	AA	AG	AG	AA	AG	AA	AA	AG	AG	--	AG	AG	AG
SNP_IGA_140938	2	778744	AG	AG	GG	GG	GG	GG	AG	GG	GG	GG	GG	AG	GG	GG	GG	GG	GG	GG	AG	AG	GG	GG	GG	GG	GG	GG	GG	AG	GG	GG	AG	AG	GG	GG	AG	GG	GG	AG	GG	AG	AG	GG	GG	GG	GG	GG	GG
SNP_IGA_140951	2	779117	AA	AA	AG	AG	AG	AG	AA	AG	AG	AG	AG	AA	AA	--	AG	AG	AG	AG	AA	AA	AG	AG	AG	AG	AG	AG	AG	AA	AG	AG	AA	AA	AG	AG	AA	AG	AG	AA	AG	AA	AA	AG	AG	--	AG	AG	AG
SNP_IGA_140965	2	779808	AA	AA	AC	AC	AC	AC	AA	AC	AC	AC	AC	AA	AC	AC	AC	AC	AC	AC	AA	AA	AC	AC	AC	AC	AC	AC	AC	AA	AC	AC	AA	AA	AC	AC	AA	AC	AC	AA	AC	AA	AA	AC	AC	AC	AC	AC	AC
SNP_IGA_140979	2	780348	AA	AA	AG	AG	AG	AG	AA	AG	AG	AG	AG	AA	AG	AG	AG	AG	AG	AG	AA	AA	AG	AG	AG	AG	AG	AG	AG	AA	AG	AG	AA	AA	AG	AG	AA	AG	AG	AA	AG	AA	AA	AG	AG	--	AG	AG	AG
SNP_IGA_140984	2	780453	AA	AA	AA	AA	AA	AA	AA	AA	AA	AA	AA	AA	AA	AA	AA	AA	AA	AA	AA	AA	AA	AA	AA	AA	AA	AA	AA	AA	AA	AA	AA	AA	AA	AA	AA	AA	AA	AA	AA	AA	AA	AA	AA	AA	AA	AA	AA
SNP_IGA_140990	2	780479	GG	GG	AG	AG	AG	AG	GG	AG	AG	AG	AG	GG	AG	AG	AG	AG	AG	AG	GG	GG	AG	AG	AG	AG	AG	AG	AG	GG	AG	AG	GG	GG	AG	AG	GG	AG	AG	GG	AG	GG	GG	AG	AG	AG	AG	AG	AG
SNP_IGA_141446	2	852930	AG	AG	AG	AA	AG	AA	AG	AG	AG	AG	AA	AG	AG	AG	AG	AG	AG	AG	AG	--	AG	AA	AG	AG	AA	AG	AA	AG	AA	AG	AG	AG	AG	AG	AG	AA	AA	AG	AG	AG	AG	AA	AG	AA	AA	AG	--
SNP_IGA_141600	2	879987	AA	AA	AC	CC	AC	CC	AA	AC	AC	AC	CC	AA	AC	AC	AC	AC	AC	AC	AA	AA	AC	CC	AC	AC	CC	AC	CC	AA	CC	AC	AA	AA	AC	AC	AA	CC	CC	AA	AC	AA	AA	CC	AC	CC	CC	AC	--
SNP_IGA_141607	2	880882	GG	GG	AG	AA	AG	AA	GG	AG	AG	AG	AA	GG	AG	AG	AG	AG	AG	AG	GG	GG	AG	AA	AG	AG	AA	AG	AA	GG	AA	AG	GG	GG	AG	AG	GG	AA	AA	GG	AG	GG	GG	AA	AG	AA	AA	AG	--
SNP_IGA_141612	2	881016	CC	CC	AC	AA	AC	AA	CC	AC	AC	AC	AA	CC	--	--	AC	AC	AC	AC	CC	CC	AC	AA	AC	AC	AA	AC	AA	CC	AA	AC	CC	CC	AC	AC	CC	AA	AA	CC	AC	CC	CC	AA	AC	AA	AA	AC	AA
SNP_IGA_141624	2	881365	GG	GG	AG	AA	AG	AA	GG	AG	AG	AG	AA	GG	--	AG	AG	AG	AG	AG	GG	GG	AG	AA	AG	AG	AA	AG	AA	GG	AA	AG	GG	GG	AG	AG	GG	AA	AA	GG	AG	GG	GG	AA	AG	AA	AA	AG	AA
SNP_IGA_141858	2	911846	AA	AA	AG	GG	AG	GG	AA	AG	AG	AG	GG	AA	AG	AG	AG	AG	AG	AG	AA	AA	AG	GG	AG	AG	GG	AG	GG	AA	GG	AG	AA	AA	AG	AG	AA	GG	GG	AA	AG	AA	AA	GG	AG	GG	GG	AG	--
SNP_IGA_141868	2	913067	GG	GG	AG	AA	AG	AA	GG	AG	AG	AG	AA	GG	AG	AG	AG	AG	AG	AG	GG	GG	AG	AA	AG	AG	AA	AG	AA	GG	AA	AG	GG	GG	AG	AG	GG	AA	AA	GG	AG	GG	GG	AA	AG	AA	AA	AG	--
SNP_IGA_142214	2	941180	AA	AA	AG	GG	AG	GG	AA	AG	AG	AG	GG	AA	AG	AG	AG	AG	AG	AG	AA	AA	AG	GG	AG	AG	GG	AG	GG	AA	GG	AG	AA	AA	AG	AG	AA	GG	GG	AA	AG	AA	AA	GG	AG	GG	GG	AG	--
SNP_IGA_142231	2	942619	AA	AA	AG	GG	AG	GG	AA	AG	AG	AG	GG	AA	AG	AG	AG	AG	AG	AG	AA	AA	AG	GG	AG	AG	GG	AG	GG	AA	GG	AG	AA	AA	AG	AG	AA	GG	GG	AA	AG	AA	AA	GG	AG	GG	GG	AG	--
SNP_IGA_142473	2	961984	AA	AA	AC	CC	AC	CC	AA	AC	AC	AC	CC	AA	CC	AC	AC	AC	AC	AC	AA	AA	AC	CC	AC	AC	CC	AC	CC	AA	CC	AC	AA	AA	AC	AC	AA	CC	CC	AA	AC	AA	AA	CC	AC	CC	CC	AC	CC
SNP_IGA_142518	2	964244	GG	GG	AG	AG	AG	AG	GG	AG	AG	AG	AG	GG	AG	AG	AG	AG	AG	AG	GG	GG	AG	AG	AG	AG	AG	AG	AG	GG	AG	AG	GG	GG	AG	AG	GG	AG	AG	GG	AG	GG	GG	AG	AG	--	AG	AG	AG
SNP_IGA_142530	2	969682	AA	AA	AC	AC	AC	AC	AA	AC	AC	AC	AC	AA	AC	AC	AC	AC	AC	AC	AA	AA	AC	AC	AC	AC	AC	AC	AC	AA	AC	AC	AA	AA	AC	AC	AA	AC	AC	AA	AC	AA	AA	AC	AC	AC	AC	AC	AC
SNP_IGA_142599	2	976927	GG	GG	AG	AA	AG	AA	GG	AG	AG	AG	AA	GG	AG	AG	AG	AG	AG	AG	GG	GG	AG	AA	AG	AG	AA	AG	AA	GG	AA	AG	GG	GG	AG	AG	GG	AA	AA	GG	AG	GG	GG	AA	AG	AA	AA	AG	--
SNP_IGA_143002	2	1011959	GG	GG	AG	AA	AG	AA	GG	AG	AG	AG	AA	GG	AG	AG	AG	AG	AG	AG	GG	GG	AG	AA	AG	AG	AA	AG	AA	GG	AA	AG	GG	GG	AG	AG	GG	AA	AA	GG	AG	GG	GG	AA	AG	AA	AA	AG	AG
SNP_IGA_143150	2	1023786	GG	GG	AG	AA	AG	AA	GG	AG	AG	AG	AA	GG	AG	AG	AG	AG	AG	AG	GG	GG	AG	AA	AG	AG	AA	AG	AA	GG	AA	AG	GG	GG	AG	AG	GG	AA	AA	GG	AG	GG	GG	AA	AG	AA	AA	AG	AG
SNP_IGA_143246	2	1029830	GG	GG	AG	AA	AG	AA	GG	AG	AG	AG	AA	GG	AG	AG	AG	AG	AG	AG	GG	GG	AG	AA	AG	AG	AA	AG	AA	GG	AA	AG	GG	GG	AG	AG	GG	AA	AA	GG	AG	GG	GG	AA	AG	AA	AA	AG	--
SNP_IGA_143260	2	1030444	GG	GG	AG	AG	AG	AG	GG	AG	AG	AG	AG	GG	AG	AG	AG	AG	AG	AG	GG	GG	AG	AG	AG	AG	AG	AG	AG	GG	AG	AG	GG	GG	AG	AG	GG	AG	AG	GG	AG	GG	GG	AG	AG	AG	AG	AG	AG
SNP_IGA_143346	2	1034154	CC	CC	AC	AA	AC	AA	CC	AC	AC	AC	AA	CC	AC	AC	AC	AC	AC	AC	CC	CC	AC	AA	AC	AC	AA	AC	AA	CC	AA	AC	CC	CC	AC	AC	CC	AA	AA	CC	AC	CC	CC	AA	AC	AA	AA	AC	AC
SNP_IGA_143360	2	1035269	AA	AA	AC	CC	AC	CC	AA	AC	AC	AC	CC	AA	AC	AC	AC	AC	AC	AC	AA	AA	AC	CC	AC	AC	CC	AC	CC	AA	CC	AC	AA	AA	AC	AC	AA	CC	CC	AA	AC	AA	AA	CC	AC	CC	CC	AC	--
SNP_IGA_143796	2	1052865	AA	AA	AC	AC	AC	AC	AA	AC	AC	AC	AC	AA	--	AC	AC	AC	AC	AC	AA	AA	AC	AC	AC	AC	AC	AC	AC	AA	AC	AC	AA	AA	AC	AC	AA	AC	AC	AA	AC	AA	AA	AC	AC	AC	AC	AC	AC
SNP_IGA_143809	2	1053489	AA	AA	AG	AG	AG	AG	AA	AG	AG	AG	AG	AA	AG	AG	AG	AG	AG	AG	AA	AA	AG	AG	AG	AG	AG	AG	AG	AA	AG	AG	AA	AA	AG	AG	AA	AG	AG	AA	AG	AA	AA	AG	AG	--	AG	AG	AG
SNP_IGA_143821	2	1054726	GG	GG	AG	AA	AG	AA	GG	AG	AG	AG	AA	GG	AG	AG	AG	AG	AG	AG	GG	GG	AG	AA	AG	AG	AA	AG	AA	GG	AA	AG	GG	GG	AG	AG	GG	AA	AA	GG	AG	GG	GG	AA	AG	AA	AA	AG	--
SNP_IGA_143828	2	1054791	GG	GG	GG	GG	GG	GG	GG	GG	GG	GG	GG	GG	GG	GG	GG	GG	GG	GG	GG	GG	GG	GG	GG	GG	GG	GG	GG	GG	GG	GG	GG	GG	GG	GG	GG	GG	GG	GG	GG	GG	GG	GG	GG	GG	GG	GG	GG
SNP_IGA_143833	2	1055191	CC	CC	CC	CC	CC	CC	CC	CC	CC	CC	CC	CC	CC	CC	CC	CC	CC	CC	CC	CC	CC	CC	CC	CC	CC	CC	CC	CC	CC	CC	CC	CC	CC	CC	CC	CC	CC	CC	CC	CC	CC	CC	CC	CC	CC	CC	CC
SNP_IGA_143839	2	1055345	AA	AA	AG	GG	AG	GG	AA	AG	AG	AG	GG	AA	AG	AG	AG	AG	AG	AG	AA	AA	AG	GG	AG	AG	GG	AG	GG	AA	GG	AG	AA	AA	AG	AG	AA	GG	GG	AA	AG	AA	AA	GG	AG	GG	GG	AG	GG
SNP_IGA_143845	2	1055379	CC	CC	CC	CC	CC	CC	CC	CC	CC	CC	CC	CC	CC	CC	CC	CC	CC	CC	CC	CC	CC	CC	CC	CC	CC	CC	CC	CC	CC	CC	CC	CC	CC	CC	CC	CC	CC	CC	CC	CC	CC	CC	CC	CC	CC	CC	CC
SNP_IGA_143863	2	1055653	AA	AA	AA	AA	AA	AA	AA	AA	AA	AA	AA	AA	AA	AA	AA	AA	AA	AA	AA	AA	AA	AA	AA	AA	AA	AA	AA	AA	AA	AA	AA	AA	AA	AA	AA	AA	AA	AA	AA	AA	AA	AA	AA	AA	AA	AA	AA
SNP_IGA_143893	2	1056582	AA	AA	AG	GG	AG	GG	AA	AG	AG	AG	GG	AA	--	AG	AG	AG	AG	AG	AA	AA	AG	GG	AG	AG	GG	AG	GG	AA	GG	AG	AA	AA	AG	AG	AA	GG	GG	AA	AG	AA	AA	GG	AG	GG	GG	AG	--
SNP_IGA_143907	2	1057628	AA	AA	AG	GG	AG	GG	AA	AG	AG	AG	GG	AA	AG	AG	AG	AG	AG	AG	AA	AA	AG	GG	AG	AG	GG	AG	GG	AA	GG	AG	AA	AA	AG	AG	AA	GG	GG	AA	AG	AA	AA	GG	AG	GG	GG	AG	--
SNP_IGA_143917	2	1057806	AA	AA	AC	AC	AC	AC	AA	AC	AC	AC	AC	AA	AC	AC	AC	AC	AC	AC	AA	AA	AC	AC	AC	AC	AC	AC	AC	AA	AC	AC	AA	AA	AC	AC	AA	AC	AC	AA	AC	AA	AA	AC	AC	--	AC	AC	AC
SNP_IGA_143925	2	1058060	AA	AA	AG	AG	AG	AG	AA	AG	AG	AG	AG	AA	AG	AG	AG	AG	AG	AG	AA	AA	AG	AG	AG	AG	AG	AG	AG	AA	AG	AG	AA	AA	AG	AG	AA	AG	AG	AA	AG	AA	AA	AG	AG	AG	AG	AG	AG
SNP_IGA_144797	2	1107707	GG	GG	GG	GG	GG	GG	GG	GG	GG	GG	GG	GG	GG	GG	GG	GG	GG	GG	GG	GG	GG	GG	GG	GG	GG	GG	GG	GG	GG	GG	GG	GG	GG	GG	GG	GG	GG	GG	GG	GG	GG	GG	GG	GG	GG	GG	GG
SNP_IGA_144809	2	1108207	GG	GG	AG	AA	AG	AA	GG	AG	AG	AG	AA	GG	GG	--	AG	AG	AG	AG	GG	GG	AG	AA	AG	AG	AA	AG	AA	GG	AA	AG	GG	GG	AG	AG	GG	AA	AA	GG	AG	GG	GG	AA	AG	AA	AA	AG	--
SNP_IGA_144813	2	1108362	AG	AG	AG	GG	AG	GG	--	AG	AG	AG	GG	AG	AG	AG	AG	AG	AG	AG	AG	--	AG	GG	AG	AG	GG	AG	GG	AG	GG	AG	AG	AG	AG	AG	AG	GG	GG	AG	AG	AG	AG	GG	AG	GG	GG	AG	GG
SNP_IGA_144833	2	1109176	AA	AA	AG	GG	AG	GG	AA	AG	AG	AG	GG	AA	AG	AG	AG	AG	AG	AG	AA	AA	AG	GG	AG	AG	GG	AG	GG	AA	GG	AG	AA	AA	AG	AG	AA	GG	GG	AA	AG	AA	AA	GG	AG	GG	GG	AG	--
SNP_IGA_144878	2	1116293	GG	GG	AG	AA	AG	AA	GG	AG	AG	AG	AA	GG	AG	AG	AG	AG	AG	AG	GG	GG	AG	AA	AG	AG	AA	AG	AA	GG	AA	AG	GG	GG	AG	AG	GG	AA	AA	GG	AG	GG	GG	AA	AG	AA	AA	AG	--
SNP_IGA_144902	2	1117840	AA	AA	AC	CC	AC	CC	AA	AC	AC	AC	CC	AA	AC	AC	AC	AC	AC	AC	AA	AA	AC	CC	AC	AC	CC	AC	CC	AA	CC	AC	AA	AA	AC	AC	AA	CC	CC	AA	AC	AA	AA	CC	AC	CC	CC	AC	--
SNP_IGA_144913	2	1118746	AA	AA	AG	GG	AG	GG	AA	AG	AG	AG	GG	AA	AG	AG	AG	AG	AG	AG	AA	AA	AG	GG	AG	AG	GG	AG	GG	AA	GG	AG	AA	AA	AG	AG	AA	GG	GG	AA	AG	AA	AA	GG	AG	--	GG	AG	--
SNP_IGA_144919	2	1119192	GG	GG	AG	AA	AG	AA	GG	AG	AG	AG	AA	GG	AG	AG	AG	AG	AG	AG	GG	GG	AG	AA	AG	AG	AA	AG	AA	GG	AA	AG	GG	GG	AG	AG	GG	AA	AA	GG	AG	GG	GG	AA	AG	AA	AA	AG	AG
SNP_IGA_144961	2	1122279	GG	GG	AG	AA	AG	AA	GG	AG	AG	AG	AA	GG	AG	AG	AG	AG	AG	AG	GG	GG	AG	AA	AG	AG	AA	AG	AA	GG	AA	AG	GG	GG	AG	AG	GG	AA	AA	GG	AG	GG	GG	AA	AG	AA	AA	AG	--
SNP_IGA_145240	2	1134874	AG	--	AG	GG	AG	GG	AG	AG	AG	AG	GG	AG	AG	AG	AG	AG	AG	AG	AG	AG	AG	GG	AG	AG	GG	AG	GG	AG	GG	AG	AG	AG	AG	AG	AG	GG	GG	AG	AG	AG	AG	GG	AG	GG	GG	AG	--
SNP_IGA_145303	2	1139534	AA	AA	AG	GG	AG	GG	AA	AG	AG	AG	GG	AA	AG	AG	AG	AG	AG	AG	AA	AA	AG	GG	AG	AG	GG	AG	GG	AA	GG	AG	AA	AA	AG	AG	AA	GG	GG	AA	AG	AA	AA	GG	AG	GG	GG	AG	--
SNP_IGA_145447	2	1149743	AA	AA	AC	CC	AC	CC	AA	AC	AC	AC	CC	AA	AC	AC	AC	AC	AC	AC	AA	AA	AC	CC	AC	AC	CC	AC	CC	AA	CC	AC	AA	AA	AC	AC	AA	CC	CC	AA	AC	AA	AA	CC	AC	CC	CC	AC	--
SNP_IGA_145505	2	1157565	CC	CC	AC	AA	AC	AA	CC	AC	AC	AC	AA	CC	AC	AC	AC	AC	AC	AC	CC	CC	AC	AA	AC	AC	AA	AC	AA	CC	AA	AC	CC	CC	AC	AC	CC	AA	AA	CC	AC	CC	CC	AA	AC	--	AA	AC	--
SNP_IGA_145514	2	1161102	AA	AA	AG	GG	AG	GG	AA	AG	AG	AG	GG	AA	AG	AG	AG	AG	AG	AG	AA	AA	AG	GG	AG	AG	GG	AG	GG	AA	GG	AG	AA	AA	AG	AG	AA	GG	GG	AA	AG	AA	AA	GG	AG	GG	GG	AG	--
SNP_IGA_145601	2	1166250	GG	GG	AG	AA	AG	AA	GG	AG	AG	AG	AA	GG	AG	AG	AG	AG	AG	AG	GG	GG	AG	AA	AG	AG	AA	AG	AA	GG	AA	AG	GG	GG	AG	AG	GG	AA	AA	GG	AG	GG	GG	AA	AG	AA	AA	AG	--
SNP_IGA_145717	2	1174968	CC	CC	AC	AA	AC	AA	CC	AC	AC	AC	AA	CC	AC	AC	AC	AC	AC	AC	CC	CC	AC	AA	AC	AC	AA	AC	AA	CC	AA	AC	CC	CC	AC	AC	CC	AA	AA	CC	AC	CC	CC	AA	AC	AA	AA	AC	--
SNP_IGA_146220	2	1190084	AA	AA	AC	CC	AC	CC	AA	AC	AC	AC	CC	AA	AC	AC	AC	AC	AC	AC	AA	AA	AC	CC	AC	AC	CC	AC	CC	AA	CC	AC	AA	AA	AC	AC	AA	CC	CC	AA	AC	AA	AA	CC	AC	CC	CC	AC	--
SNP_IGA_146372	2	1200845	GG	GG	GG	GG	GG	GG	GG	GG	GG	GG	GG	GG	GG	GG	GG	GG	GG	GG	GG	GG	GG	GG	GG	GG	GG	GG	GG	GG	GG	GG	GG	GG	GG	GG	GG	GG	GG	GG	GG	GG	GG	GG	GG	GG	GG	GG	GG
SNP_IGA_146377	2	1200921	GG	GG	AG	AG	AG	AG	GG	AG	AG	AG	--	GG	AG	AG	AG	AG	AG	AG	GG	GG	AG	AG	AG	AG	AG	AG	AG	GG	AG	AG	GG	GG	AG	AG	GG	AG	AG	GG	AG	GG	GG	AG	AG	AG	AG	AG	AG
SNP_IGA_146399	2	1201460	GG	GG	AG	AG	AG	AG	GG	AG	AG	AG	AG	GG	AG	AG	AG	AG	AG	AG	GG	GG	AG	AG	AG	AG	AG	AG	AG	GG	AG	AG	GG	GG	AG	AG	GG	AG	AG	GG	AG	GG	GG	AG	AG	AG	AG	AG	AG
SNP_IGA_146410	2	1201796	GG	GG	AG	AA	AG	AA	GG	AG	AG	AG	AA	GG	AG	AG	AG	AG	AG	AG	GG	GG	AG	AA	AG	AG	AA	AG	AA	GG	AA	AG	GG	GG	AG	AG	GG	AA	AA	GG	AG	GG	GG	AA	AG	AA	AA	AG	--
SNP_IGA_146426	2	1202511	AA	AA	AC	CC	AC	CC	AA	AC	AC	AC	CC	AA	AA	--	AC	AC	AC	AC	AA	AA	AC	CC	AC	AC	CC	AC	CC	AA	CC	AC	AA	AA	AC	AC	AA	CC	CC	AA	AC	AA	AA	CC	AC	CC	CC	AC	--
SNP_IGA_146441	2	1203039	AA	AA	AC	CC	AC	CC	AA	AC	AC	AC	CC	AA	AC	AC	AC	AC	AC	AC	AA	AA	AC	CC	AC	AC	CC	AC	CC	AA	CC	AC	AA	AA	AC	AC	AA	CC	CC	AA	AC	AA	AA	CC	AC	CC	CC	AC	--
SNP_IGA_146506	2	1206631	AA	AA	AA	AA	AA	AA	AA	AA	AA	AA	AA	AA	AA	AA	AA	AA	AA	AA	AA	AA	AA	AA	AA	AA	AA	AA	AA	AA	AA	AA	AA	AA	AA	AA	AA	AA	AA	AA	AA	AA	AA	AA	AA	--	AA	AA	AA
SNP_IGA_146706	2	1221424	AA	AA	AG	GG	AG	GG	AA	AG	AG	AG	GG	AA	AG	AG	AG	AG	AG	AG	AA	AA	AG	GG	AG	AG	GG	AG	GG	AA	GG	AG	AA	AA	AG	AG	AA	GG	GG	AA	AG	AA	AA	GG	AG	GG	GG	AG	--
SNP_IGA_146765	2	1223419	AA	AA	AG	GG	AG	GG	AA	AG	AG	AG	GG	AA	AG	AG	AG	AG	AG	AG	AA	AA	AG	GG	AG	AG	GG	AG	GG	AA	GG	AG	AA	AA	AG	AG	AA	GG	GG	AA	AG	AA	AA	GG	AG	GG	GG	AG	--
SNP_IGA_147219	2	1254917	GG	GG	AG	AA	AG	AA	GG	AG	AG	AG	AA	GG	AG	AG	AG	AG	AG	AG	GG	GG	AG	AA	AG	AG	AA	AG	AA	GG	AA	AG	GG	GG	AG	AG	GG	AA	AA	GG	AG	GG	GG	AA	AG	AA	AA	AG	AG
SNP_IGA_147233	2	1255423	AA	AA	AG	GG	AG	GG	AA	AG	AG	AG	GG	AA	AG	AG	AG	AG	AG	AG	AA	AA	AG	GG	AG	AG	GG	AG	GG	AA	GG	AG	AA	AA	AG	AG	AA	GG	GG	AA	AG	AA	AA	GG	AG	GG	GG	AG	--
SNP_IGA_147360	2	1276270	AA	AA	AC	AC	AC	AC	AA	AC	AC	AC	AC	AA	AC	AC	AC	AC	AC	AC	AA	AA	AC	AC	AC	AC	AC	AC	AC	AA	AC	AC	AA	AA	AC	AC	AA	AC	AC	AA	AC	AA	AA	AC	AC	AC	AC	AC	AC
SNP_IGA_147371	2	1276757	AA	AA	AG	AG	AG	AG	AA	AG	AG	AG	AG	AA	AG	AG	AG	AG	AG	AG	AA	AA	AG	AG	AG	AG	AG	AG	AG	AA	AG	AG	AA	AA	AG	AG	AA	AG	AG	AA	AG	AA	AA	AG	AG	AG	AG	AG	AG
SNP_IGA_147378	2	1277029	GG	GG	AG	AG	AG	AG	GG	AG	AG	AG	AG	GG	AG	AG	AG	AG	AG	AG	GG	GG	AG	AG	AG	AG	AG	AG	AG	GG	AG	AG	GG	GG	AG	AG	GG	AG	AG	GG	AG	GG	GG	AG	AG	AG	AG	AG	AG
SNP_IGA_147682	2	1290903	AA	AA	AA	AA	AA	AA	AA	AA	AA	AA	AA	AA	AA	AA	AA	AA	AA	AA	AA	AA	AA	AA	AA	AA	AA	AA	AA	AA	AA	AA	AA	AA	AA	AA	AA	AA	AA	AA	AA	AA	AA	AA	AA	AA	AA	AA	AA
SNP_IGA_147687	2	1291153	AA	AA	AC	CC	AC	CC	AA	AC	AC	AC	CC	AA	AC	AC	AC	AC	AC	AC	AA	AA	AC	CC	AC	AC	CC	AC	CC	AA	CC	AC	AA	AA	AC	AC	AA	CC	CC	AA	AC	AA	AA	CC	AC	CC	CC	AC	CC
SNP_IGA_147694	2	1291669	GG	GG	GG	GG	GG	GG	GG	GG	GG	GG	GG	GG	GG	GG	GG	GG	GG	GG	GG	GG	GG	GG	GG	GG	GG	GG	GG	GG	GG	GG	GG	GG	GG	GG	GG	GG	GG	GG	GG	GG	GG	GG	GG	GG	GG	GG	GG
SNP_IGA_147701	2	1291840	GG	GG	GG	GG	GG	GG	GG	GG	GG	GG	GG	GG	GG	GG	GG	GG	GG	GG	GG	GG	GG	GG	GG	GG	GG	GG	GG	GG	GG	GG	GG	GG	GG	GG	GG	GG	GG	GG	GG	GG	GG	GG	GG	GG	GG	GG	GG
SNP_IGA_147710	2	1292204	CC	CC	AC	AC	AC	AC	CC	AC	AC	AC	AC	CC	--	AC	AC	AC	AC	AC	CC	CC	AC	AC	AC	AC	AC	AC	AC	CC	AC	AC	CC	CC	AC	AC	CC	AC	AC	CC	AC	CC	CC	AC	AC	AC	AC	AC	AC
SNP_IGA_147716	2	1292259	AA	AA	AG	AG	AG	AG	AA	AG	AG	AG	AG	AA	AG	AG	AG	AG	AG	AG	AA	AA	AG	AG	AG	AG	AG	AG	AG	AA	AG	AG	AA	AA	AG	AG	AA	AG	AG	AA	AG	AA	AA	AG	AG	AG	AG	AG	AG
SNP_IGA_147722	2	1292604	AA	AA	AA	AA	AA	AA	AA	AA	AA	AA	AA	AA	AA	AA	AA	AA	AA	AA	AA	AA	AA	AA	AA	AA	AA	AA	AA	AA	AA	AA	AA	AA	AA	AA	AA	AA	AA	AA	AA	AA	AA	AA	AA	AA	AA	AA	AA
SNP_IGA_147729	2	1293025	AA	AA	AA	AA	AA	AA	AA	AA	AA	AA	AA	AA	AA	AA	AA	AA	AA	AA	AA	AA	AA	AA	AA	AA	AA	AA	AA	AA	AA	AA	AA	AA	AA	AA	AA	AA	AA	AA	AA	AA	AA	AA	AA	AA	AA	AA	AA
SNP_IGA_147734	2	1293065	GG	GG	GG	GG	GG	GG	GG	GG	GG	GG	GG	GG	GG	GG	GG	GG	GG	GG	GG	GG	GG	GG	GG	GG	GG	GG	GG	GG	GG	GG	GG	GG	GG	GG	GG	GG	GG	GG	GG	GG	GG	GG	GG	GG	GG	GG	GG
SNP_IGA_147766	2	1294826	AA	AA	AG	GG	AG	GG	AA	AG	AG	AG	GG	AA	AG	AG	AG	AG	AG	AG	AA	AA	AG	GG	AG	AG	GG	AG	GG	AA	GG	AG	AA	AA	AG	AG	AA	GG	GG	AA	AG	AA	AA	GG	AG	GG	GG	AG	GG
SNP_IGA_147777	2	1295382	CC	CC	CC	CC	CC	CC	CC	CC	CC	CC	CC	CC	CC	CC	CC	CC	CC	CC	CC	CC	CC	CC	CC	CC	CC	CC	CC	CC	CC	CC	CC	CC	CC	CC	CC	CC	CC	CC	CC	CC	CC	CC	CC	CC	CC	CC	CC
SNP_IGA_147782	2	1295620	AA	AA	AG	GG	AG	GG	AA	AG	AG	AG	GG	AA	AG	AG	AG	AG	AG	AG	AA	AA	AG	GG	AG	AG	GG	AG	GG	AA	GG	AG	AA	AA	AG	AG	AA	GG	GG	AA	AG	AA	AA	GG	AG	GG	GG	AG	--
SNP_IGA_148471	2	1346254	AA	AA	AC	AC	AC	AC	AA	AC	AC	AC	AC	AA	AC	AC	AC	AC	AC	AC	AA	AA	AC	AC	AC	AC	AC	AC	AC	AA	AC	AC	AA	AA	AC	AC	AA	AC	AC	AA	AC	AA	AA	AC	AC	AC	AC	AC	AC
SNP_IGA_148477	2	1346550	CC	CC	AC	AA	AC	AA	CC	AC	AC	AC	AA	CC	--	AC	AC	AC	AC	AC	CC	CC	AC	AA	AC	AC	AA	AC	AA	CC	AA	AC	CC	CC	AC	AC	CC	AA	AA	CC	AC	CC	CC	AA	AC	AA	AA	AC	AA
SNP_IGA_148492	2	1346931	GG	GG	GG	GG	GG	GG	GG	GG	GG	GG	GG	GG	GG	GG	GG	GG	GG	GG	GG	GG	GG	GG	GG	GG	GG	GG	GG	GG	GG	GG	GG	GG	GG	GG	GG	GG	GG	GG	GG	GG	GG	GG	GG	GG	GG	GG	GG
SNP_IGA_148510	2	1348152	AA	AA	AA	AA	AA	AA	AA	AA	AA	AA	AA	AA	AA	AA	AA	AA	AA	AA	AA	AA	AA	AA	AA	AA	AA	AA	AA	AA	AA	AA	AA	AA	AA	AA	AA	AA	AA	AA	AA	AA	AA	AA	AA	AA	AA	AA	AA
SNP_IGA_148528	2	1348523	AA	AA	AG	AG	AG	AG	AA	AG	AG	AG	AG	AA	AG	AG	AG	AG	AG	AG	AA	AA	AG	AG	AG	AG	AG	AG	AG	AA	AG	AG	AA	AA	AG	AG	AA	AG	AG	AA	AG	AA	AA	AG	AG	--	AG	AG	AG
SNP_IGA_148537	2	1348663	AA	AA	AC	AC	AC	AC	AA	AC	AC	AC	AC	AA	AA	AC	AC	AC	AC	AC	AA	AA	AC	AC	AC	AC	AC	AC	AC	AA	AC	AC	AA	AA	AC	AC	AA	AC	AC	AA	AC	AA	AA	AC	AC	--	AC	AC	AC
SNP_IGA_148565	2	1349527	GG	GG	GG	GG	GG	GG	GG	GG	GG	GG	GG	GG	GG	GG	GG	GG	GG	GG	GG	GG	GG	GG	GG	GG	GG	GG	GG	GG	GG	GG	GG	GG	GG	GG	GG	GG	GG	GG	GG	GG	GG	GG	GG	GG	GG	GG	GG
SNP_IGA_148578	2	1349707	GG	GG	AG	AA	AG	AA	GG	AG	AG	AG	AA	GG	AG	AG	AG	AG	AG	AG	GG	GG	AG	AA	AG	AG	AA	AG	AA	GG	AA	AG	GG	GG	AG	AG	GG	AA	AA	GG	AG	GG	GG	AA	AG	AA	AA	AG	AA
SNP_IGA_148581	2	1350046	AA	AA	AG	GG	AG	GG	AA	AG	AG	AG	GG	AA	--	AG	AG	AG	AG	AG	AA	AA	AG	GG	AG	AG	GG	AG	GG	AA	GG	AG	AA	AA	AG	AG	AA	GG	GG	AA	AG	AA	AA	GG	AG	GG	GG	AG	GG
SNP_IGA_148598	2	1351253	AG	AG	GG	GG	GG	GG	AG	GG	GG	GG	GG	AG	GG	GG	GG	GG	GG	GG	AG	AG	GG	GG	GG	GG	GG	GG	GG	AG	GG	GG	AG	AG	GG	GG	AG	GG	GG	AG	GG	AG	AG	GG	GG	GG	GG	GG	GG
SNP_IGA_148760	2	1363655	AA	AA	AG	GG	AG	GG	AA	AG	AG	AG	GG	AA	AG	AG	AG	AG	AG	AG	AA	AA	AG	GG	AG	AG	GG	AG	GG	AA	GG	AG	AA	AA	AG	AG	AA	GG	GG	AA	AG	AA	AA	GG	AG	GG	GG	AG	--
SNP_IGA_148770	2	1364391	GG	GG	AG	AA	AG	AA	GG	AG	AG	AG	AA	GG	AG	AG	AG	AG	AG	AG	GG	GG	AG	AA	AG	AG	AA	AG	AA	GG	AA	AG	GG	GG	AG	AG	GG	AA	AA	GG	AG	GG	GG	AA	AG	AA	AA	AG	--
SNP_IGA_148777	2	1364858	AA	AA	AG	GG	AG	GG	AA	AG	AG	AG	GG	AA	AG	AG	AG	AG	AG	AG	AA	AA	AG	GG	AG	AG	GG	AG	GG	AA	GG	AG	AA	AA	AG	AG	AA	GG	GG	AA	AG	AA	AA	GG	AG	GG	GG	AG	--
SNP_IGA_149668	2	1439504	GG	GG	GG	GG	GG	GG	GG	GG	GG	GG	GG	GG	GG	GG	GG	GG	GG	GG	GG	GG	GG	GG	GG	GG	GG	GG	GG	GG	GG	GG	GG	GG	GG	GG	GG	GG	GG	GG	GG	GG	GG	GG	GG	GG	GG	GG	GG
SNP_IGA_149868	2	1459484	AA	AA	AG	GG	AG	GG	AA	AG	AG	AG	GG	AA	AG	AG	AG	AG	AG	AG	AA	AA	AG	GG	AG	AG	GG	AG	GG	AA	GG	AG	AA	AA	AG	AG	AA	GG	GG	AA	AG	AA	AA	GG	AG	GG	GG	AG	--
SNP_IGA_149957	2	1467478	GG	GG	GG	GG	GG	GG	GG	GG	GG	GG	GG	GG	GG	GG	GG	GG	GG	GG	GG	GG	GG	GG	GG	GG	GG	GG	GG	GG	GG	GG	GG	GG	GG	GG	GG	GG	GG	GG	GG	GG	GG	GG	GG	GG	GG	GG	GG
SNP_IGA_150539	2	1519059	AA	AA	AC	AC	AC	AC	AA	AC	AC	AC	AC	AA	AC	AC	AC	AC	AC	AC	AA	AA	AC	AC	AC	AC	AC	AC	AC	AA	AC	AC	AA	AA	AC	AC	AA	AC	AC	AA	AC	AA	AA	AC	AC	--	AC	AC	AC
SNP_IGA_150549	2	1519881	AA	AA	AA	AA	AA	AA	AA	AA	AA	AA	AA	AA	AA	AA	AA	AA	AA	AA	AA	AA	AA	AA	AA	AA	AA	AA	AA	AA	AA	AA	AA	AA	AA	AA	AA	AA	AA	AA	AA	AA	AA	AA	AA	AA	AA	AA	AA
SNP_IGA_150673	2	1531581	GG	GG	AG	AA	AG	AA	GG	AG	AG	AG	AA	GG	AG	AG	AG	AG	AG	AG	GG	GG	AG	AA	AG	AG	AA	AG	AA	GG	AA	AG	GG	GG	AG	AG	GG	AA	AA	GG	AG	GG	GG	AA	AG	AA	AA	AG	--
SNP_IGA_150678	2	1531768	AA	AA	AG	GG	AG	GG	AA	AG	AG	AG	GG	AA	AG	AG	AG	AG	AG	AG	AA	AA	AG	GG	AG	AG	GG	AG	GG	AA	GG	AG	AA	AA	AG	AG	AA	GG	GG	AA	AG	AA	AA	GG	AG	GG	GG	AG	--
SNP_IGA_150845	2	1552332	GG	GG	AG	AA	AG	AA	GG	AG	AG	AG	AA	GG	AG	AG	AG	AG	AG	AG	GG	GG	AG	AA	AG	AG	AA	AG	AA	GG	AA	AG	GG	GG	AG	AG	GG	AA	AA	GG	AG	GG	GG	AA	AG	AA	AA	AG	--
SNP_IGA_150857	2	1552639	CC	CC	AC	AA	AC	AA	CC	AC	AC	AC	AA	CC	AC	AC	AC	AC	AC	AC	CC	CC	AC	AA	AC	AC	AA	AC	AA	CC	AA	AC	CC	CC	AC	AC	CC	AA	AA	CC	AC	CC	CC	AA	AC	AA	AA	AC	--
SNP_IGA_150874	2	1553038	AA	AA	AG	GG	AG	GG	AA	AG	AG	AG	GG	AA	AG	AG	AG	AG	AG	AG	AA	AA	AG	GG	AG	AG	GG	AG	GG	AA	GG	AG	AA	AA	AG	AG	AA	GG	GG	AA	AG	AA	AA	GG	AG	GG	GG	AG	--
SNP_IGA_150880	2	1553122	GG	GG	GG	GG	GG	GG	GG	GG	GG	GG	GG	GG	GG	GG	GG	GG	GG	GG	GG	GG	GG	GG	GG	GG	--	GG	--	GG	GG	GG	GG	GG	GG	GG	GG	GG	GG	GG	GG	GG	GG	GG	GG	GG	--	GG	GG
SNP_IGA_150886	2	1553282	AG	AG	AG	GG	AG	GG	AG	AG	AG	AG	GG	AG	AG	AG	AG	AG	AG	AG	AG	--	AG	GG	AG	AG	GG	AG	GG	AG	GG	AG	AG	AG	AG	AG	AG	GG	GG	AG	AG	AG	AG	GG	AG	GG	GG	AG	--
SNP_IGA_151067	2	1564832	CC	CC	AC	AA	AC	AA	CC	AC	AC	AC	AA	CC	AC	AC	AC	AC	AC	AC	CC	CC	AC	AA	AC	AC	AA	AC	AA	CC	AA	AC	CC	CC	AC	AC	CC	AA	AA	CC	AC	CC	CC	AA	AC	AA	AA	AC	--
SNP_IGA_151430	2	1628583	GG	GG	AG	AA	AG	AA	GG	AG	AG	AG	AA	GG	AG	AG	AG	AG	AG	AG	GG	GG	AG	AA	AG	AG	AA	AG	AA	GG	AA	AG	GG	GG	AG	AG	GG	AA	AA	GG	AG	GG	GG	AA	AG	AA	AA	AG	--
SNP_IGA_151613	2	1643232	GG	GG	AG	AA	AG	AA	GG	AG	AG	AG	AA	GG	AG	AG	AG	AG	AG	AG	GG	GG	AG	AA	AG	AG	AA	AG	AA	GG	AA	AG	GG	GG	AG	AG	GG	AA	AA	GG	AG	GG	GG	AA	AG	AA	AA	AG	--
SNP_IGA_151786	2	1664282	GG	GG	GG	GG	GG	GG	GG	GG	GG	GG	GG	GG	GG	GG	GG	GG	GG	GG	GG	GG	GG	GG	GG	GG	GG	GG	GG	GG	GG	GG	GG	GG	GG	GG	GG	GG	GG	GG	GG	GG	GG	GG	GG	GG	GG	GG	GG
SNP_IGA_152082	2	1699475	GG	GG	AG	AA	AG	AA	GG	AG	AG	AG	AA	GG	AG	AG	AG	AG	AG	AG	GG	GG	AG	AA	AG	AG	AA	AG	AA	GG	AA	AG	GG	GG	AG	AG	GG	AA	AA	GG	AG	GG	GG	AA	AG	AA	AA	AG	AG
SNP_IGA_152111	2	1702004	AA	AA	AG	GG	AG	GG	AA	AG	AG	AG	GG	AA	AG	AG	AG	AG	AG	AG	AA	AA	AG	GG	AG	AG	GG	AG	GG	AA	GG	AG	AA	AA	AG	AG	AA	GG	GG	AA	AG	AA	AA	GG	AG	GG	GG	AG	--
SNP_IGA_152301	2	1715209	AA	AA	AG	GG	AG	GG	AA	AG	AG	AG	GG	AA	AG	AG	AG	AG	AG	AG	AA	AA	AG	GG	AG	AG	GG	AG	GG	AA	GG	AG	AA	AA	AG	AG	AA	GG	GG	AA	AG	AA	AA	GG	AG	GG	GG	AG	--
SNP_IGA_152320	2	1716750	CC	CC	AC	AA	AC	AA	CC	AC	AC	AC	AA	CC	AC	AC	AC	AC	AC	AC	CC	CC	AC	AA	AC	AC	AA	AC	AA	CC	AA	AC	CC	CC	AC	AC	CC	AA	AA	CC	AC	CC	CC	AA	AC	AA	AA	AC	--
SNP_IGA_152325	2	1717351	GG	GG	AG	AA	AG	AA	GG	AG	AG	AG	AA	GG	GG	--	AG	AG	AG	AG	GG	GG	AG	AA	AG	AG	AA	AG	AA	GG	AA	AG	GG	GG	AG	AG	GG	AA	AA	GG	AG	GG	GG	AA	AG	AA	AA	AG	--
SNP_IGA_152330	2	1717580	GG	GG	AG	AA	AG	AA	GG	AG	AG	AG	AA	GG	--	AG	AG	AG	AG	AG	GG	GG	AG	AA	AG	AG	AA	AG	AA	GG	AA	AG	GG	GG	AG	AG	GG	AA	AA	GG	AG	GG	GG	AA	AG	AA	AA	AG	--
SNP_IGA_152439	2	1725935	AA	AG	AG	GG	AG	GG	AG	AG	AG	AG	GG	AG	AG	AG	AG	AG	AG	AG	AG	AG	AG	GG	AG	AG	GG	AG	GG	AG	GG	AG	AG	AG	AG	AG	AG	GG	GG	AG	AG	AG	AG	GG	AG	GG	GG	AG	--
SNP_IGA_152651	2	1748923	GG	AA	AG	GG	GG	GG	AG	AG	GG	GG	GG	AG	AG	AG	AG	GG	AG	AG	AG	AG	GG	GG	AG	GG	GG	GG	GG	AG	GG	AG	AG	AG	AG	GG	AG	GG	GG	AG	AG	AG	AG	GG	GG	GG	GG	GG	GG
SNP_IGA_152809	2	1755568	GG	AA	AA	AA	AG	AA	AG	AA	AG	AG	AA	AG	AA	AA	AA	AG	AA	AA	AG	AG	AG	AA	AA	AG	AA	AG	AA	AG	AA	AA	AG	AG	AA	AG	AG	AA	AA	AG	AA	AG	AG	AA	AG	AA	AA	AG	AG
SNP_IGA_152961	2	1760949	AA	GG	GG	GG	AG	GG	AA	GG	AG	AG	GG	AA	GG	GG	GG	AG	GG	GG	AA	AA	AG	GG	GG	AG	GG	AG	GG	AA	GG	GG	AA	AA	GG	AG	AA	GG	GG	AA	GG	AA	AA	GG	AG	GG	GG	AG	--
SNP_IGA_152969	2	1761097	AA	GG	GG	GG	AG	GG	AG	GG	AG	AG	GG	AG	GG	GG	GG	AG	GG	GG	AG	AG	AG	GG	GG	AG	GG	AG	GG	AG	GG	GG	AG	AG	GG	AG	AG	GG	GG	AG	GG	AG	AG	GG	AG	GG	GG	AG	--
SNP_IGA_152976	2	1761256	AA	GG	GG	GG	AG	GG	AG	GG	AG	AG	GG	AG	GG	GG	GG	AG	GG	GG	AG	AG	AG	GG	GG	AG	GG	AG	GG	AG	GG	GG	AG	AG	GG	AG	AG	GG	GG	AG	GG	AG	AG	GG	AG	GG	GG	AG	--
SNP_IGA_152986	2	1761601	AA	AA	AG	AG	AG	AG	AA	AG	AG	AG	AG	AA	AG	AG	AG	AG	AG	AG	AA	AA	AG	AG	AG	AG	AG	AG	AG	AA	AG	AG	AA	AA	AG	AG	AA	AG	AG	AA	AG	AA	AA	AG	AG	AG	AG	AG	AG
SNP_IGA_153346	2	1778565	GG	AA	AG	GG	GG	GG	AG	AG	GG	GG	GG	AG	AG	AG	AG	GG	AG	AG	AG	AG	GG	GG	AG	GG	GG	GG	GG	AG	GG	AG	AG	AG	AG	GG	AG	GG	GG	AG	AG	AG	AG	GG	GG	GG	GG	GG	GG
SNP_IGA_153388	2	1781488	AA	GG	GG	GG	AG	GG	AG	GG	AG	AG	GG	AG	GG	GG	GG	AG	GG	GG	AG	AG	AG	GG	GG	AG	GG	AG	GG	AG	GG	GG	AG	AG	GG	AG	AG	GG	GG	AG	GG	AG	AG	GG	AG	GG	GG	AG	--
SNP_IGA_153443	2	1784370	GG	AA	AA	AA	AG	AA	AG	AA	AG	AG	AA	AG	AA	AA	AA	AG	AA	AA	AG	AG	AG	AA	AA	AG	AA	AG	AA	AG	AA	AA	AG	AG	AA	AG	AG	AA	AA	AG	AA	AG	AG	AA	AG	AA	AA	AG	--
SNP_IGA_153548	2	1795503	CC	CC	CC	CC	CC	CC	CC	CC	CC	CC	CC	CC	CC	CC	CC	CC	CC	CC	CC	CC	CC	CC	CC	CC	CC	CC	CC	CC	CC	CC	CC	CC	CC	CC	CC	CC	CC	CC	CC	CC	CC	CC	CC	CC	CC	CC	CC
SNP_IGA_153556	2	1796649	GG	AA	AA	AA	AG	AA	AG	AA	AG	AG	AA	AG	AA	AA	AA	AG	AA	AA	AG	AG	AG	AA	AA	AG	AA	AG	AA	AG	AA	AA	AG	AG	AA	AG	AG	AA	AA	AG	AA	AG	AG	AA	AG	AA	AA	AG	--
SNP_IGA_153560	2	1796748	AA	GG	AG	AA	AA	AA	AG	AG	AA	AA	AA	AG	AG	AG	AG	AA	AG	AG	AG	AG	AA	AA	AG	AA	AA	AA	AA	AG	AA	AG	AG	AG	AG	AA	AG	AA	AA	AG	AG	AG	AG	AA	AA	AA	AA	AA	AA
SNP_IGA_153641	2	1801381	GG	AA	AA	AA	GG	AA	GG	AA	GG	GG	AA	GG	AA	AA	AA	GG	AA	AA	GG	GG	GG	AA	AA	GG	AA	GG	AA	GG	AA	AA	GG	GG	AA	GG	GG	AA	AA	GG	AA	GG	GG	AA	GG	AA	AA	GG	--
SNP_IGA_153672	2	1802827	GG	GG	AG	AA	AG	AA	GG	AG	AG	AG	AA	GG	AA	--	AG	AG	AG	AG	GG	GG	AG	AA	AG	AG	AA	AG	AA	GG	AA	AG	GG	GG	AG	AG	GG	AA	AA	GG	AG	GG	GG	AA	AG	AA	AA	AG	AG
SNP_IGA_153679	2	1803793	GG	AA	AA	AA	AG	AA	AG	AA	AG	AG	AA	AG	AA	AA	AA	AG	AA	AA	AG	AG	AG	AA	AA	AG	AA	AG	AA	AG	AA	AA	AG	AG	AA	AG	AG	AA	AA	AG	AA	AG	AG	AA	AG	AA	AA	AG	--
SNP_IGA_153686	2	1804532	AA	CC	CC	CC	AC	CC	AC	CC	AC	AC	CC	AC	CC	CC	CC	AC	CC	CC	AC	AC	AC	CC	CC	AC	CC	AC	CC	AC	CC	CC	AC	AC	CC	AC	AC	CC	CC	AC	CC	AC	AC	CC	AC	CC	CC	AC	--
SNP_IGA_153767	2	1813136	GG	GG	GG	GG	GG	GG	GG	GG	GG	GG	GG	GG	GG	GG	GG	GG	GG	GG	GG	GG	GG	GG	GG	GG	GG	GG	GG	GG	GG	GG	GG	GG	GG	GG	GG	GG	GG	GG	GG	GG	GG	GG	GG	GG	GG	GG	GG
SNP_IGA_153773	2	1813341	AA	AA	AA	AA	AA	AA	AA	AA	AA	AA	AA	AA	AA	AA	AA	AA	AA	AA	AA	AA	AA	AA	AA	AA	AA	AA	AA	AA	AA	AA	AA	AA	AA	AA	AA	AA	AA	AA	AA	AA	AA	AA	AA	AA	AA	AA	AA
SNP_IGA_153785	2	1814837	AA	AA	AG	GG	AG	GG	AA	AG	AG	AG	GG	AA	GG	--	AG	AG	AG	AG	AA	AA	AG	GG	AG	AG	GG	AG	GG	AA	GG	AG	AA	AA	AG	AG	AA	GG	GG	AA	AG	AA	AA	GG	AG	GG	GG	AG	AG
SNP_IGA_154038	2	1827831	CC	CC	AC	AA	AC	AA	CC	AC	AC	AC	AA	CC	AC	AC	AC	AC	AC	AC	CC	CC	AC	AA	AC	AC	AA	AC	AA	CC	AA	AC	CC	CC	AC	AC	CC	AA	AA	CC	AC	CC	CC	AA	AC	--	AA	AC	AA
SNP_IGA_154050	2	1838880	GG	AA	AA	AA	AG	AA	AG	AA	AG	AG	AA	AG	AA	AA	AA	AG	AA	AA	AG	AG	AG	AA	AA	AG	AA	AG	AA	AG	AA	AA	AG	AG	AA	AG	AG	AA	AA	AG	AA	AG	AG	AA	AG	AA	AA	AG	AG
SNP_IGA_154265	2	1850879	AA	CC	CC	CC	AC	CC	AC	CC	AC	AC	CC	AC	CC	CC	CC	AC	CC	CC	AC	AC	AC	CC	CC	AC	CC	AC	CC	AC	CC	CC	AC	AC	CC	AC	AC	CC	CC	AC	CC	AC	AC	CC	AC	CC	CC	AC	--
SNP_IGA_154354	2	1887418	AA	GG	GG	GG	AG	GG	AG	GG	AG	AG	GG	AG	GG	GG	GG	AG	GG	GG	AG	AG	AG	GG	GG	AG	GG	AG	GG	AG	GG	GG	AG	AG	GG	AG	AG	GG	GG	AG	GG	AG	AG	GG	AG	--	GG	AG	--
SNP_IGA_154368	2	1887989	GG	AA	AA	AA	AG	AA	AG	AA	AG	AG	AA	AG	AA	AA	AA	AG	AA	AA	AG	AG	AG	AA	AA	AG	AA	AG	AA	AG	AA	AA	AG	AG	AA	AG	AG	AA	AA	AG	AA	AG	AG	AA	AG	--	AA	AG	AA
SNP_IGA_154383	2	1888630	GG	GG	GG	GG	GG	GG	GG	GG	GG	GG	GG	GG	GG	GG	GG	GG	GG	GG	GG	GG	GG	GG	GG	GG	GG	GG	GG	GG	GG	GG	GG	GG	GG	GG	GG	GG	GG	GG	GG	GG	GG	GG	GG	GG	GG	GG	GG
SNP_IGA_154600	2	1897703	GG	AA	AA	AA	AG	AA	AG	AA	AG	AG	AA	AG	AA	AA	AA	AG	AA	AA	AG	AG	AG	AA	AA	AG	AA	AG	AA	AG	AA	AA	AG	AG	AA	AG	AG	AA	AA	AG	AA	AG	AG	AA	AG	AA	AA	AG	--
SNP_IGA_155407	2	1929035	AG	GG	GG	GG	AG	GG	AG	GG	AG	AG	GG	AG	GG	GG	GG	AG	GG	GG	AG	AG	AG	GG	GG	AG	GG	AG	GG	AG	GG	GG	AG	AG	GG	AG	AG	GG	GG	AG	GG	AG	AG	GG	AG	GG	GG	AG	--
SNP_IGA_155433	2	1929742	AA	CC	CC	CC	AC	CC	AC	CC	AC	AC	CC	AC	CC	CC	CC	AC	CC	CC	AC	AC	AC	CC	CC	AC	CC	AC	CC	AC	CC	CC	AC	AC	CC	AC	AC	CC	CC	AC	CC	AC	AC	CC	AC	CC	CC	AC	--
SNP_IGA_155454	2	1930270	GG	GG	GG	GG	GG	GG	GG	GG	GG	GG	GG	GG	GG	GG	GG	GG	GG	GG	GG	GG	GG	GG	GG	GG	GG	GG	GG	GG	GG	GG	GG	GG	GG	GG	GG	GG	GG	GG	GG	GG	GG	GG	GG	GG	GG	GG	GG
SNP_IGA_155461	2	1930533	AC	CC	CC	CC	AC	CC	AC	CC	AC	AC	CC	AC	CC	CC	CC	AC	CC	CC	AC	AC	AC	CC	CC	AC	CC	AC	CC	AC	CC	CC	AC	AC	CC	AC	AC	CC	CC	AC	CC	AC	AC	CC	AC	CC	CC	AC	--
SNP_IGA_155470	2	1930675	AA	AA	AA	AA	AA	AA	AA	AA	AA	AA	AA	AA	AA	AA	AA	AA	AA	AA	AA	AA	AA	AA	AA	AA	AA	AA	AA	AA	AA	AA	AA	AA	AA	AA	AA	AA	AA	AA	AA	AA	AA	AA	AA	--	AA	AA	AA
SNP_IGA_155673	2	1947776	GG	AA	AA	AA	AG	AA	AG	AA	AG	AG	AA	AG	AA	AA	AA	AG	AA	AA	AG	AG	AG	AA	AA	AG	AA	AG	AA	AG	AA	AA	AG	AG	AA	AG	AG	AA	AA	AG	AA	AG	AG	AA	AG	AA	AA	AG	--
SNP_IGA_155680	2	1949477	GG	AA	AA	AA	AG	AA	AG	AA	AG	AG	AA	AG	AA	AA	AA	AG	AA	AA	AG	AG	AG	AA	AA	AG	AA	AG	AA	AG	AA	AA	AG	AG	AA	AG	AG	AA	AA	AG	AA	AG	AG	AA	AG	AA	AA	AG	AG
SNP_IGA_155982	2	1970031	AA	AA	AA	AA	AA	AA	AA	AA	AA	AA	AA	AA	AA	AA	AA	AA	AA	AA	AA	AA	AA	AA	AA	AA	AA	AA	AA	AA	AA	AA	AA	AA	AA	AA	AA	AA	AA	AA	AA	AA	AA	AA	AA	AA	AA	AA	AA
SNP_IGA_156002	2	1972009	CC	AA	AA	AA	AC	AA	AC	AA	AC	AC	AA	AC	AA	AA	AA	AC	AA	AA	AC	AC	AC	AA	AA	AC	AA	AC	AA	AC	AA	AA	AC	AC	AA	AC	AC	AA	AA	AC	AA	AC	AC	AA	AC	AA	AA	AC	--
SNP_IGA_156070	2	1979491	AA	AA	AA	AA	AA	AA	AA	AA	AA	AA	AA	AA	AA	AA	AA	AA	AA	AA	AA	AA	AA	AA	AA	AA	AA	AA	AA	AA	AA	AA	AA	AA	AA	AA	AA	AA	AA	AA	AA	AA	AA	AA	AA	AA	AA	AA	AA
SNP_IGA_156095	2	1981467	AA	AA	AA	AA	AA	AA	AA	AA	AA	AA	AA	AA	AA	AA	AA	AA	AA	AA	AA	AA	AA	AA	AA	AA	AA	AA	AA	AA	AA	AA	AA	AA	AA	AA	AA	AA	AA	AA	AA	AA	AA	AA	AA	AA	AA	AA	AA
SNP_IGA_156302	2	2007497	--	GG	GG	GG	AG	GG	AG	GG	AG	AG	GG	AG	GG	GG	GG	AG	GG	GG	AG	AG	AG	GG	GG	AG	GG	AG	GG	AG	GG	GG	AG	AG	GG	AG	AG	GG	GG	AG	GG	AG	AG	GG	AG	GG	GG	AG	GG
SNP_IGA_156313	2	2008443	AA	GG	GG	GG	AG	GG	AG	GG	AG	AG	GG	AG	GG	GG	GG	AG	GG	GG	AG	AG	AG	GG	GG	AG	GG	AG	GG	AG	GG	GG	AG	AG	GG	AG	AG	GG	GG	AG	GG	AG	AG	GG	AG	GG	GG	AG	--
SNP_IGA_156703	2	2025476	CC	AC	AC	AC	CC	AC	CC	AC	CC	CC	AC	CC	AC	AC	AC	CC	AC	AC	CC	CC	CC	AC	AC	CC	AC	CC	AC	CC	AC	AC	CC	CC	AC	CC	CC	AC	AC	CC	AC	CC	CC	AC	CC	AC	AC	CC	--
SNP_IGA_156749	2	2037399	AG	GG	GG	GG	AG	GG	AG	GG	AG	AG	GG	AG	GG	GG	GG	AG	GG	GG	AG	AG	AG	GG	GG	AG	GG	AG	GG	AG	GG	GG	AG	AG	GG	AG	AG	GG	GG	AG	GG	AG	AG	GG	AG	GG	GG	AG	--
SNP_IGA_156774	2	2043178	GG	AA	AA	AA	AG	AA	AG	AA	AG	AG	AA	AG	AA	AA	AA	AG	AA	AA	AG	AG	AG	AA	AA	AG	AA	AG	AA	AG	AA	AA	AG	AG	AA	AG	AG	AA	AA	AG	AA	AG	AG	AA	AG	AA	AA	AG	AG
SNP_IGA_157034	2	2055512	AA	AA	AA	AA	AA	AA	AA	AA	AA	AA	AA	AA	AA	AA	AA	AA	AA	AA	AA	AA	AA	AA	AA	AA	AA	AA	AA	AA	AA	AA	AA	AA	AA	AA	AA	AA	AA	AA	AA	AA	AA	AA	AA	AA	AA	AA	AA
SNP_IGA_157433	2	2094415	AA	GG	GG	GG	AG	GG	AG	GG	AG	AG	GG	AG	GG	GG	GG	AG	GG	GG	AG	AG	AG	GG	GG	AG	GG	AG	GG	AG	GG	GG	AG	AG	GG	AG	AG	GG	GG	AG	GG	AG	AG	GG	AG	GG	GG	AG	--
SNP_IGA_157507	2	2109725	--	GG	GG	GG	AG	GG	AG	GG	AG	AG	GG	AG	GG	GG	GG	AG	GG	GG	AG	AG	AG	GG	GG	AG	GG	AG	GG	AG	GG	GG	AG	AG	GG	AG	AG	GG	GG	AG	GG	AG	AG	GG	AG	GG	GG	AG	--
SNP_IGA_157529	2	2114745	AG	AA	AA	AA	AG	AA	AG	AA	AG	AG	AA	AG	AA	AA	AA	AG	AA	AA	AG	AG	AG	AA	AA	AG	AA	AG	AA	AG	AA	AA	AG	AG	AA	AG	AG	AA	AA	AG	AA	AG	AG	AA	AG	AA	AA	AG	AG
SNP_IGA_157556	2	2119637	AA	GG	GG	GG	AG	GG	AG	GG	AG	AG	GG	AG	GG	GG	GG	AG	GG	GG	AG	AG	AG	GG	GG	AG	GG	AG	GG	AG	GG	GG	AG	AG	GG	AG	AG	GG	GG	AG	GG	AG	AG	GG	AG	GG	GG	AG	--
SNP_IGA_157644	2	2134115	AA	GG	GG	GG	AG	GG	AG	GG	AG	AG	GG	AG	GG	GG	GG	AG	GG	GG	AG	AG	AG	GG	GG	AG	GG	AG	GG	AG	GG	GG	AG	AG	GG	AG	AG	GG	GG	AG	GG	AG	AG	GG	AG	GG	GG	AG	GG
SNP_IGA_157737	2	2145946	CC	AA	AA	AA	AC	AA	AC	AA	AC	AC	AA	AC	AA	AA	AA	AC	AA	AA	AC	AC	AC	AA	AA	AC	AA	AC	AA	AC	AA	AA	AC	AC	AA	AC	AC	AA	AA	AC	AA	AC	AC	AA	AC	AA	AA	AC	--
SNP_IGA_157889	2	2167137	AA	CC	CC	CC	AC	CC	AC	CC	AC	AC	CC	AC	CC	CC	CC	AC	CC	CC	AC	AC	AC	CC	CC	AC	CC	AC	CC	AC	CC	CC	AC	AC	CC	AC	AC	CC	CC	AC	CC	AC	AC	CC	AC	CC	CC	AC	--
SNP_IGA_157983	2	2182219	GG	AA	AA	AA	AG	AA	AG	AA	AG	AG	AA	AG	AA	AA	AA	AG	AA	AA	AG	AG	AG	AA	AA	AG	AA	AG	AA	AG	AA	AA	AG	AG	AA	AG	AG	AA	AA	AG	AA	AG	AG	AA	AG	AA	AA	AG	--
SNP_IGA_158011	2	2186582	GG	AA	AA	AA	AG	AA	AG	AA	AG	AG	AA	AG	AA	AA	AA	AG	AA	AA	AG	AG	AG	AA	AA	AG	AA	AG	AA	AG	AA	AA	AG	AG	AA	AG	AG	AA	AA	AG	AA	AG	AG	AA	AG	AA	AA	AG	AG
SNP_IGA_158017	2	2186975	GG	AA	AA	AA	AG	AA	AG	AA	AG	AG	AA	AG	AA	AA	AA	AG	AA	AA	AG	AG	AG	AA	AA	AG	AA	AG	AA	AG	AA	AA	AG	AG	AA	AG	AG	AA	AA	AG	AA	AG	AG	AA	AG	AA	AA	AG	--
SNP_IGA_158089	2	2199209	CC	CC	AA	AA	AC	AA	AC	AA	AC	AC	AA	AC	AA	AA	AA	AC	AA	AA	AC	AC	AC	AA	AA	AC	AA	AC	AA	AC	AA	AA	AC	AC	AA	AC	AC	AA	AA	AC	AA	AC	AC	AA	AC	AA	AA	AC	--
SNP_IGA_158157	2	2204335	CC	AA	CC	CC	CC	CC	CC	CC	CC	CC	CC	CC	CC	CC	CC	CC	CC	CC	CC	CC	CC	CC	CC	CC	CC	CC	CC	CC	CC	CC	CC	CC	CC	CC	CC	CC	CC	CC	CC	CC	CC	CC	CC	CC	CC	CC	CC
SNP_IGA_158272	2	2211016	AA	--	AA	AA	AA	AA	AA	AA	AA	AA	AA	AA	AA	AA	AA	AA	AA	AA	AA	AA	AA	AA	AA	AA	AA	AA	AA	AA	AA	AA	AA	AA	AA	AA	AA	AA	AA	AA	AA	AA	AA	AA	AA	--	AA	AA	AA
SNP_IGA_158810	2	2237722	AA	GG	AA	AA	AA	AA	AA	AA	AA	AA	AA	AA	AA	AA	AA	AA	AA	AA	AA	AA	AA	AA	AA	AA	AA	AA	AA	AA	AA	AA	AA	AA	AA	AA	AA	AA	AA	AA	AA	AA	AA	AA	AA	AA	AA	AA	AA
SNP_IGA_158818	2	2237987	AA	CC	CC	CC	AC	CC	AC	CC	AC	AC	CC	AC	CC	CC	CC	AC	CC	CC	AC	AC	AC	CC	CC	AC	CC	AC	CC	AC	CC	CC	AC	AC	CC	AC	AC	CC	CC	AC	CC	AC	AC	CC	AC	CC	CC	AC	--
SNP_IGA_158824	2	2238171	AA	AA	GG	GG	AG	GG	AG	GG	AG	AG	GG	AG	GG	GG	GG	AG	GG	GG	AG	AG	AG	GG	GG	AG	GG	AG	GG	AG	GG	GG	AG	AG	GG	AG	AG	GG	GG	AG	GG	AG	AG	GG	AG	GG	GG	AG	--
SNP_IGA_158848	2	2239085	GG	GG	AA	AA	AG	AA	AG	AA	AG	AG	AA	AG	AA	AA	AA	AG	AA	AA	AG	AG	AG	AA	AA	AG	AA	AG	AA	AG	AA	AA	AG	AG	AA	AG	AG	AA	AA	AG	AA	AG	AG	AA	AG	AA	AA	AG	--
SNP_IGA_158884	2	2239970	AA	CC	CC	CC	AC	CC	AC	CC	AC	AC	CC	AC	CC	CC	CC	AC	CC	CC	AC	AC	AC	CC	CC	AC	CC	AC	CC	AC	CC	CC	AC	AC	CC	AC	AC	CC	CC	AC	CC	AC	AC	CC	AC	CC	CC	AC	--
SNP_IGA_158919	2	2241727	GG	AG	GG	GG	GG	GG	GG	GG	GG	GG	GG	GG	GG	GG	GG	GG	GG	GG	GG	GG	GG	GG	GG	GG	GG	GG	GG	GG	GG	GG	GG	GG	GG	GG	GG	GG	GG	GG	GG	GG	GG	GG	GG	GG	GG	GG	GG
SNP_IGA_159649	2	2307132	AA	GG	AA	AA	AA	AA	AA	AA	AA	AA	AA	AA	AA	AA	AA	AA	AA	AA	AA	AA	AA	AA	AA	AA	AA	AA	AA	AA	AA	AA	AA	AA	AA	AA	AA	AA	AA	AA	AA	AA	AA	AA	AA	AA	AA	AA	AA
SNP_IGA_159789	2	2322894	AA	AA	AA	AA	AA	AA	AA	AA	AA	AA	AA	AA	AA	AA	AA	AA	AA	AA	AA	AA	AA	AA	AA	AA	AA	AA	AA	AA	AA	AA	AA	AA	AA	AA	AA	AA	AA	AA	AA	AA	AA	AA	AA	AA	AA	AA	AA
SNP_IGA_159811	2	2324762	GG	GG	AA	AA	AG	AA	AG	AA	AG	AG	AA	AG	AA	AA	AA	AG	AA	AA	AG	AG	AG	AA	AA	AG	AA	AG	AA	AG	AA	AA	AG	AG	AA	AG	AG	AA	AA	AG	AA	AG	AG	AA	AG	AA	AA	AG	--
SNP_IGA_159829	2	2325302	CC	CC	AA	AA	AC	AA	AC	AA	AC	AC	AA	AC	AA	AA	AA	AC	AA	AA	AC	AC	AC	AA	AA	AC	AA	AC	AA	AC	AA	AA	AC	AC	AA	AC	AC	AA	AA	AC	AA	AC	AC	AA	AC	AA	AA	AC	--
SNP_IGA_159836	2	2325447	AA	AA	GG	GG	AG	GG	--	GG	AG	AG	GG	AG	GG	GG	GG	AG	GG	GG	--	--	AG	GG	GG	AG	GG	AG	GG	AG	GG	GG	AG	AG	GG	AG	AG	GG	GG	AG	GG	AG	AG	GG	AG	GG	GG	AG	--
SNP_IGA_159841	2	2325556	GG	GG	AA	AA	GG	AA	GG	AA	GG	GG	AA	GG	--	AA	AA	GG	AA	AA	GG	GG	GG	AA	AA	GG	AA	GG	AA	GG	AA	AA	GG	GG	AA	GG	GG	AA	--	GG	AA	GG	GG	--	GG	--	AA	GG	GG
SNP_IGA_159849	2	2325640	AA	AA	GG	GG	AG	GG	AG	GG	AG	AG	GG	AG	GG	GG	GG	AG	GG	GG	AG	AG	AG	GG	GG	AG	GG	AG	GG	AG	GG	GG	AG	AG	GG	AG	AG	GG	GG	AG	GG	AG	AG	GG	AG	GG	GG	AG	--
SNP_IGA_159858	2	2325876	GG	GG	AA	AA	AG	AA	AG	AA	AG	AG	AA	AG	AA	AA	AA	AG	AA	AA	AG	AG	AG	AA	AA	AG	AA	AG	AA	AG	AA	AA	AG	AG	AA	AG	AG	AA	AA	AG	AA	AG	AG	AA	AG	AA	AA	AG	--
SNP_IGA_159881	2	2326322	GG	AA	GG	GG	GG	GG	GG	GG	GG	GG	GG	GG	GG	GG	GG	GG	GG	GG	GG	GG	GG	GG	GG	GG	GG	GG	GG	GG	GG	GG	GG	GG	GG	GG	GG	GG	GG	GG	GG	GG	GG	GG	GG	GG	GG	GG	GG
SNP_IGA_160222	2	2373014	GG	GG	AA	AA	AG	AA	AG	AA	AG	AG	AA	AG	AA	AA	AA	AG	AA	AA	AG	AG	AG	AA	AA	AG	AA	AG	AA	AG	AA	AA	AG	AG	AA	AG	AG	AA	AA	AG	AA	AG	AG	AA	AG	AA	AA	AG	AG
SNP_IGA_160938	2	2426112	GG	GG	AA	AA	AG	AA	AG	AA	AG	AG	AA	AG	AA	AA	AA	AG	AA	AA	AG	AG	AG	AA	AA	AG	AA	AG	AA	AG	AA	AA	AG	AG	AA	AG	AG	AA	AA	AG	AA	AG	AG	AA	AG	AA	AA	AG	--
SNP_IGA_161739	2	2465127	AA	AA	AA	AA	AA	AA	AA	AA	AA	AA	AA	AA	AA	AA	AA	AA	AA	AA	AA	AA	AA	AA	AA	AA	AA	AA	AA	AA	AA	AA	AA	AA	AA	AA	AA	AA	AA	AA	AA	AA	AA	AA	AA	AA	AA	AA	AA
SNP_IGA_161939	2	2478864	CC	CC	CC	CC	CC	CC	CC	CC	CC	CC	CC	CC	CC	CC	CC	CC	CC	CC	CC	CC	CC	CC	CC	CC	CC	CC	CC	CC	CC	CC	CC	CC	CC	CC	CC	CC	CC	CC	CC	CC	CC	CC	CC	CC	CC	CC	CC
SNP_IGA_162493	2	2524474	GG	GG	AG	GG	GG	GG	AG	AG	GG	GG	GG	AG	AG	AG	AG	GG	AG	AG	AG	AG	GG	GG	AG	GG	GG	GG	GG	AG	GG	AG	AG	AG	AG	GG	AG	GG	GG	AG	AG	AG	AG	GG	GG	--	GG	GG	GG
SNP_IGA_162512	2	2525821	CC	CC	CC	CC	CC	CC	CC	CC	CC	CC	CC	CC	CC	CC	CC	CC	CC	CC	CC	CC	CC	CC	CC	CC	CC	CC	CC	CC	CC	CC	CC	CC	CC	CC	CC	CC	CC	CC	CC	CC	CC	CC	CC	CC	CC	CC	CC
SNP_IGA_163222	2	2568021	AA	AA	AC	AA	AA	AA	AC	AC	AA	AA	AA	AC	AC	AC	AC	AA	AC	AC	AC	AC	AA	AA	AC	AA	AA	AA	AA	AC	AA	AC	AC	AC	AC	AA	AC	AA	AA	AC	AC	AC	AC	AA	AA	AA	AA	AA	AA
SNP_IGA_163237	2	2568370	AA	AA	AG	AA	AA	AA	AG	AG	AA	AA	AA	AG	--	AG	AG	AA	AG	AG	AG	AG	AA	AA	AG	AA	AA	AA	AA	AG	AA	AG	AG	AG	AG	AA	AG	AA	AA	AG	AG	AG	AG	AA	AA	AA	AA	AA	AA
SNP_IGA_163264	2	2569581	AA	AA	AG	AA	AA	AA	AG	AG	AA	AA	AA	AG	--	AG	AG	AA	AG	AG	AG	AG	AA	AA	AG	AA	AA	AA	AA	AG	AA	AG	AG	AG	AG	AA	AG	AA	AA	AG	AG	AG	AG	AA	AA	--	AA	AA	AA
SNP_IGA_163292	2	2570445	AA	AA	AC	AA	AA	AA	AC	AC	AA	AA	AA	AC	AC	AC	AC	AA	AC	AC	AC	AC	AA	AA	AC	AA	AA	AA	AA	AC	AA	AC	AC	AC	AC	AA	AC	AA	AA	AC	AC	AC	AC	AA	AA	AA	AA	AA	AA
SNP_IGA_163339	2	2572144	GG	GG	GG	GG	GG	GG	GG	GG	GG	GG	GG	GG	GG	GG	GG	GG	GG	GG	GG	GG	GG	GG	GG	GG	GG	GG	GG	GG	GG	GG	GG	GG	GG	GG	GG	GG	GG	GG	GG	GG	GG	GG	GG	--	GG	GG	GG
SNP_IGA_163360	2	2574212	AA	AA	AG	AA	AA	AA	AG	AG	AA	AA	AA	AG	AG	AG	AG	AA	AG	AG	AG	AG	AA	AA	AG	AA	AA	AA	AA	AG	AA	AG	AG	AG	AG	AA	AG	AA	AA	AG	AG	AG	AG	AA	AA	AA	AA	AA	AA
SNP_IGA_163542	2	2597335	AA	AA	AG	AA	AA	AA	AG	AG	AA	AA	AA	AG	AG	AG	AG	AA	AG	AG	AG	AG	AA	AA	AG	AA	AA	AA	AA	AG	AA	AG	AG	AG	AG	AA	AG	AA	AA	AG	AG	AG	AG	AA	AA	AA	AA	AA	AA
SNP_IGA_163547	2	2597572	CC	CC	CC	CC	CC	CC	CC	CC	CC	CC	CC	CC	CC	CC	CC	CC	CC	CC	CC	CC	CC	CC	CC	CC	CC	CC	CC	CC	CC	CC	CC	CC	CC	CC	CC	CC	CC	CC	CC	CC	CC	CC	CC	CC	CC	CC	CC
SNP_IGA_163588	2	2601927	CC	CC	AC	CC	CC	CC	AC	AC	CC	CC	CC	AC	AC	AC	AC	CC	AC	AC	AC	AC	CC	CC	AC	CC	CC	CC	CC	AC	CC	AC	AC	AC	AC	CC	AC	CC	CC	AC	AC	AC	AC	CC	CC	CC	CC	CC	CC
SNP_IGA_163716	2	2607969	AA	AA	AA	AA	AA	AA	AA	AA	AA	AA	AA	AA	AA	AA	AA	AA	AA	AA	AA	AA	AA	AA	AA	AA	AA	AA	AA	AA	AA	AA	AA	AA	AA	AA	AA	AA	AA	AA	AA	AA	AA	AA	AA	AA	AA	AA	AA
SNP_IGA_163725	2	2608462	AA	AA	AA	AA	AA	AA	AA	AA	AA	AA	AA	AA	AA	AA	AA	AA	AA	AA	AA	AA	AA	AA	AA	AA	AA	AA	AA	AA	AA	AA	AA	AA	AA	AA	AA	AA	AA	AA	AA	AA	AA	AA	AA	AA	AA	AA	AA
SNP_IGA_164367	2	2673430	AA	AA	AA	AA	AA	AA	AA	AA	AA	AA	AA	AA	AA	AA	AA	AA	AA	AA	AA	AA	AA	AA	AA	AA	AA	AA	AA	AA	AA	AA	AA	AA	AA	AA	AA	AA	AA	AA	AA	AA	AA	AA	AA	AA	AA	AA	AA
SNP_IGA_164374	2	2673561	AA	AA	AG	AA	AA	AA	AG	AG	AA	AA	AA	AG	AG	AG	AG	AA	AG	AG	AG	AG	AA	AA	AG	AA	AA	AA	AA	AG	AA	AG	AG	AG	AG	AA	AG	AA	AA	AG	AG	AG	AG	AA	AA	AA	AA	AA	AA
SNP_IGA_164383	2	2674155	CC	CC	CC	CC	CC	CC	CC	CC	CC	CC	CC	CC	CC	CC	CC	CC	CC	CC	CC	CC	CC	CC	CC	CC	CC	CC	CC	CC	CC	CC	CC	CC	CC	CC	CC	CC	CC	CC	CC	CC	CC	CC	CC	CC	CC	CC	CC
SNP_IGA_164659	2	2707867	GG	GG	AG	GG	GG	GG	AG	AG	GG	GG	GG	AG	AG	AG	AG	GG	AG	AG	AG	AG	GG	GG	AG	GG	GG	GG	GG	AG	GG	AG	AG	AG	AG	GG	AG	GG	GG	AG	AG	AG	AG	GG	GG	GG	GG	GG	GG
SNP_IGA_164678	2	2708469	AA	AA	AG	AA	AA	AA	AG	AG	AA	AA	AA	AG	AG	AG	AG	AA	AG	AG	AG	AG	AA	AA	AG	AA	AA	AA	AA	AG	AA	AG	AG	AG	AG	AA	AG	AA	AA	AG	AG	AG	AG	AA	AA	--	AA	AA	AA
SNP_IGA_164829	2	2720948	AA	AA	AA	AA	AA	AA	AA	AA	AA	AA	AA	AA	AA	AA	AA	AA	AA	AA	AA	AA	AA	AA	AA	AA	AA	AA	AA	AA	AA	AA	AA	AA	AA	AA	AA	AA	AA	AA	AA	AA	AA	AA	AA	AA	AA	AA	AA
SNP_IGA_164844	2	2721522	AA	AA	AC	AA	AA	AA	AC	AC	AA	AA	AA	AC	AC	AC	AC	AA	AC	AC	AC	AC	AA	AA	AC	AA	AA	AA	AA	AC	AA	AC	AC	AC	AC	AA	AC	AA	AA	AC	AC	AC	AC	AA	AA	AA	AA	AA	AA
SNP_IGA_164863	2	2722646	CC	CC	CC	CC	CC	CC	CC	CC	CC	CC	CC	CC	CC	CC	CC	CC	CC	CC	CC	CC	CC	CC	CC	CC	CC	CC	CC	CC	CC	CC	CC	CC	CC	CC	CC	CC	CC	CC	CC	CC	CC	CC	CC	CC	CC	CC	CC
SNP_IGA_164886	2	2727676	AA	AG	AA	AA	AA	AA	AA	AA	AA	AA	AA	AA	AA	AA	AA	AA	AA	AA	AA	AA	AA	AA	AA	AA	AA	AA	AA	AA	AA	AA	AA	AA	AA	AA	AA	AA	AA	AA	AA	AA	AA	AA	AA	AA	AA	AA	AA
SNP_IGA_165322	2	2760867	AA	AA	AC	AA	AA	AA	AC	AC	AA	AA	AA	AC	AC	AC	AC	AA	AC	AC	AC	AC	AA	AA	AC	AA	AA	AA	AA	AC	AA	AC	AC	AC	AC	AA	AC	AA	AA	AC	AC	AC	AC	AA	AA	AA	AA	AA	AA
SNP_IGA_165352	2	2762533	AA	AA	AG	AA	AA	AA	AG	AG	AA	AA	AA	AG	AG	AG	AG	AA	AG	AG	AG	AG	AA	AA	AG	AA	AA	AA	AA	AG	AA	AG	AG	AG	AG	AA	AG	AA	AA	AG	AG	AG	AG	AA	AA	AA	AA	AA	AA
SNP_IGA_165503	2	2778564	AA	AA	AG	AA	AA	AA	AG	AG	AA	AA	AA	AG	AG	AG	AG	AA	AG	AG	AG	AG	AA	AA	AG	AA	AA	AA	AA	AG	AA	AG	AG	AG	AG	AA	AG	AA	AA	AG	AG	AG	AG	AA	AA	AA	AA	AA	AA
SNP_IGA_165885	2	2808739	AA	AA	AC	AA	AA	AA	AC	AC	AA	AA	AA	AC	AC	AC	AC	AA	AC	AC	AC	AC	AA	AA	AC	AA	AA	AA	AA	AC	AA	AC	AC	AC	AC	AA	AC	AA	AA	AC	AC	AC	AC	AA	AA	AA	AA	AA	AA
SNP_IGA_166043	2	2823458	AA	AA	AG	AA	AA	AA	AG	AG	AA	AA	AA	AG	AG	AG	AG	AA	AG	AG	AG	AG	AA	AA	AG	AA	AA	AA	AA	AG	AA	AG	AG	AG	AG	AA	AG	AA	AA	AG	AG	AG	AG	AA	AA	AA	AA	AA	AA
SNP_IGA_166330	2	2856918	AA	AA	AG	AA	AA	AA	AG	AG	AA	AA	AA	AG	AG	AG	AG	AA	AG	AG	AG	AG	AA	AA	AG	AA	AA	AA	AA	AG	AA	AG	AG	AG	AG	AA	AG	AA	AA	AG	AG	AG	AG	AA	AA	AA	AA	AA	AA
SNP_IGA_166779	2	2894332	AA	AA	AA	AA	AA	AA	AA	AA	AA	AA	AA	AA	AA	AA	AA	AA	AA	AA	AA	AA	AA	AA	AA	AA	AA	AA	AA	AA	AA	AA	AA	AA	AA	AA	AA	AA	AA	AA	AA	AA	AA	AA	AA	AA	AA	AA	AA
SNP_IGA_166896	2	2901832	AA	AA	AC	AA	AA	AA	AC	AC	AA	AA	AA	AC	AC	AC	AC	AA	AC	AC	AC	AC	AA	AA	AC	AA	AA	AA	AA	AC	AA	AC	AC	AC	AC	AA	AC	AA	AA	AC	AC	AC	AC	AA	AA	AA	AA	AA	AA
SNP_IGA_166901	2	2902827	AA	AA	AG	AA	AA	AA	AG	AG	AA	AA	AA	AG	AG	AG	AG	AA	AG	AG	AG	AG	AA	AA	AG	AA	AA	AA	AA	AG	AA	AG	AG	AG	AG	AA	AG	AA	AA	AG	AG	AG	AG	AA	AA	AA	AA	AA	AA
SNP_IGA_167258	2	2924005	CC	CC	CC	CC	CC	CC	CC	CC	CC	CC	CC	CC	CC	CC	CC	CC	CC	CC	CC	CC	CC	CC	CC	CC	CC	CC	CC	CC	CC	CC	CC	CC	CC	CC	CC	CC	CC	CC	CC	CC	CC	CC	CC	CC	CC	CC	CC
SNP_IGA_167265	2	2924780	AA	AA	AA	AA	AA	AA	AA	AA	AA	AA	AA	AA	AA	AA	AA	AA	AA	AA	AA	AA	AA	AA	AA	AA	AA	AA	AA	AA	AA	AA	AA	AA	AA	AA	AA	AA	AA	AA	AA	AA	AA	AA	AA	AA	AA	AA	AA
SNP_IGA_167438	2	2948542	GG	AA	GG	GG	GG	GG	GG	GG	GG	GG	GG	GG	GG	GG	GG	GG	GG	GG	GG	GG	GG	GG	GG	GG	GG	GG	GG	GG	GG	GG	GG	GG	GG	GG	GG	GG	GG	GG	GG	GG	GG	GG	GG	GG	GG	GG	GG
SNP_IGA_167466	2	2949745	AA	GG	AA	AA	AA	AA	AA	AA	AA	AA	AA	AA	AA	AA	AA	AA	AA	AA	AA	AA	AA	AA	AA	AA	AA	AA	AA	AA	AA	AA	AA	AA	AA	AA	AA	AA	AA	AA	AA	AA	AA	AA	AA	AA	AA	AA	AA
SNP_IGA_167473	2	2950099	AA	GG	AA	AA	AA	AA	AA	AA	AA	AA	AA	AA	AA	AA	AA	AA	AA	AA	AA	AA	AA	AA	AA	AA	AA	AA	AA	AA	AA	AA	AA	AA	AA	AA	AA	AA	AA	AA	AA	AA	AA	AA	AA	AA	AA	AA	AA
SNP_IGA_167745	2	2965291	GG	AA	AG	GG	GG	GG	AG	AG	GG	GG	GG	AG	AG	AG	AG	GG	AG	AG	AG	AG	GG	GG	AG	GG	GG	GG	GG	AG	GG	AG	AG	AG	AG	GG	AG	GG	GG	AG	AG	AG	AG	GG	GG	GG	GG	GG	GG
SNP_IGA_167776	2	2967329	CC	AA	AC	CC	CC	CC	AC	AC	CC	CC	CC	AC	AC	AC	AC	CC	AC	AC	AC	AC	CC	CC	AC	CC	CC	CC	CC	AC	CC	AC	AC	AC	AC	CC	AC	CC	CC	AC	AC	AC	AC	CC	CC	CC	CC	CC	CC
SNP_IGA_167905	2	2975108	AA	GG	AG	AA	AA	AA	AG	AG	AA	AA	AA	AG	AG	AG	AG	AA	AG	AG	AG	AG	AA	AA	AG	AA	AA	AA	AA	AG	AA	AG	AG	AG	AG	AA	AG	AA	AA	AG	AG	AG	AG	AA	AA	AA	AA	AA	AA
SNP_IGA_167910	2	2975185	GG	GG	AG	GG	GG	GG	AG	AG	GG	GG	GG	AG	AG	AG	AG	GG	AG	AG	AG	AG	GG	GG	AG	GG	GG	GG	GG	AG	GG	AG	AG	AG	AG	GG	AG	GG	GG	AG	AG	AG	AG	GG	GG	GG	GG	GG	GG
SNP_IGA_167916	2	2975307	AA	AA	AA	AA	AA	AA	AA	AA	AA	AA	AA	AA	AA	AA	AA	AA	AA	AA	AA	AA	AA	AA	AA	AA	AA	AA	AA	AA	AA	AA	AA	AA	AA	AA	AA	AA	AA	AA	AA	AA	AA	AA	AA	AA	AA	AA	AA
SNP_IGA_167929	2	2975848	AA	AA	AA	AA	AA	AA	AA	AA	AA	AA	AA	AA	AA	AA	AA	AA	AA	AA	AA	AA	AA	AA	AA	AA	AA	AA	AA	AA	AA	AA	AA	AA	AA	AA	AA	AA	AA	AA	AA	AA	AA	AA	AA	AA	AA	AA	AA
SNP_IGA_167934	2	2976064	AA	GG	AA	AA	AA	AA	AA	AA	AA	AA	AA	AA	AA	AA	AA	AA	AA	AA	AA	AA	AA	AA	AA	AA	AA	AA	AA	AA	AA	AA	AA	AA	AA	AA	AA	AA	AA	AA	AA	AA	AA	AA	AA	AA	AA	AA	AA
SNP_IGA_167942	2	2976368	AA	CC	AA	AA	AA	AA	AA	AA	AA	AA	AA	AA	AA	AA	AA	AA	AA	AA	AA	AA	AA	AA	AA	AA	AA	AA	AA	AA	AA	AA	AA	AA	AA	AA	AA	AA	AA	AA	AA	AA	AA	AA	AA	AA	AA	AA	AA
SNP_IGA_168116	2	2990604	CC	CC	CC	CC	CC	CC	CC	CC	CC	CC	CC	CC	CC	CC	CC	CC	CC	CC	CC	CC	CC	CC	CC	CC	CC	CC	CC	CC	CC	CC	CC	CC	CC	CC	CC	CC	CC	CC	CC	CC	CC	CC	CC	CC	CC	CC	CC
SNP_IGA_168171	2	2999067	AG	AA	AG	AG	AG	AG	AA	AG	AG	AG	AG	AA	AG	AG	AG	AG	AG	AG	AA	AA	AG	AG	AG	AG	AG	AG	AG	AA	AG	AG	AA	AA	AG	AG	AA	AG	AG	AA	AG	AA	AA	AG	AG	AG	AG	AG	AG
SNP_IGA_168192	2	2999856	AA	--	AG	AA	AA	AA	GG	AG	AA	AA	AA	GG	AG	AG	AG	AA	AG	AG	GG	GG	AA	AA	AG	AA	AA	AA	AA	GG	AA	AG	GG	GG	AG	AA	GG	AA	AA	GG	AG	GG	GG	AA	AA	AA	AA	AA	AA
SNP_IGA_168202	2	3001117	AA	--	AG	AA	AA	AA	GG	AG	AA	AA	AA	GG	AG	AG	AG	AA	AG	AG	GG	GG	AA	AA	AG	AA	AA	AA	AA	GG	AA	AG	GG	GG	AG	AA	GG	AA	AA	GG	AG	GG	GG	AA	AA	AA	AA	AA	AA
SNP_IGA_168362	2	3013020	AG	AA	GG	GG	AG	GG	AG	GG	AG	AG	GG	AG	GG	GG	GG	AG	GG	GG	AG	AG	AG	GG	GG	AG	GG	AG	GG	AG	GG	GG	AG	AG	GG	AG	AG	GG	GG	AG	GG	AG	AG	GG	AG	GG	GG	AG	--
SNP_IGA_168371	2	3013958	AG	AA	GG	GG	AG	GG	AG	GG	AG	AG	GG	AG	GG	GG	GG	AG	GG	GG	AG	AG	AG	GG	GG	AG	GG	AG	GG	AG	GG	GG	AG	AG	GG	AG	AG	GG	GG	AG	GG	AG	AG	GG	AG	GG	GG	AG	--
SNP_IGA_168380	2	3014538	AG	AA	GG	GG	AG	GG	AG	GG	AG	AG	GG	AG	GG	GG	GG	AG	GG	GG	AG	AG	AG	GG	GG	AG	GG	AG	GG	AG	GG	GG	AG	AG	GG	AG	AG	GG	GG	AG	GG	AG	AG	GG	AG	GG	GG	AG	--
SNP_IGA_168389	2	3015233	AG	GG	AA	AA	AG	AA	AG	AA	AG	AG	AA	AG	AA	AA	AA	AG	AA	AA	AG	AG	AG	AA	AA	AG	AA	AG	AA	AG	AA	AA	AG	AG	AA	AG	AG	AA	AA	AG	AA	AG	AG	AA	AG	AA	AA	AG	--
SNP_IGA_168406	2	3016180	AG	AA	GG	GG	AG	GG	AG	GG	AG	AG	GG	AG	GG	GG	GG	AG	GG	GG	AG	AG	AG	GG	GG	AG	GG	AG	GG	AG	GG	GG	AG	AG	GG	AG	AG	GG	GG	AG	GG	AG	AG	GG	AG	--	GG	AG	--
SNP_IGA_168413	2	3016402	AG	GG	AA	AA	AG	AA	AG	AA	AG	AG	AA	AG	AA	AA	AA	AG	AA	AA	AG	AG	AG	AA	AA	AG	AA	AG	AA	AG	AA	AA	AG	AG	AA	AG	AG	AA	AA	AG	AA	AG	AG	AA	AG	--	AA	AG	AA
SNP_IGA_168457	2	3018550	AC	AA	CC	CC	AC	CC	AC	CC	AC	AC	CC	AC	CC	CC	CC	AC	CC	CC	AC	AC	AC	CC	CC	AC	CC	AC	CC	AC	CC	CC	AC	AC	CC	AC	AC	CC	CC	AC	CC	AC	AC	CC	AC	--	CC	AC	CC
SNP_IGA_168462	2	3018726	AG	GG	AA	AA	AG	AA	AG	AA	AG	AG	AA	AG	AA	AA	AA	AG	AA	AA	AG	AG	AG	AA	AA	AG	AA	AG	AA	AG	AA	AA	AG	AG	AA	AG	AG	AA	AA	AG	AA	AG	AG	AA	AG	AA	AA	AG	AA
SNP_IGA_168893	2	3033509	AG	AA	GG	GG	AG	GG	AG	GG	AG	AG	GG	AG	GG	GG	GG	AG	GG	GG	AG	AG	AG	GG	GG	AG	GG	AG	GG	AG	GG	GG	AG	AG	GG	AG	AG	GG	GG	AG	GG	AG	AG	GG	AG	GG	GG	AG	--
SNP_IGA_168905	2	3033933	AG	AG	GG	GG	AG	GG	AG	GG	AG	AG	GG	AG	GG	GG	GG	AG	GG	GG	AG	AG	AG	GG	GG	AG	GG	AG	GG	AG	GG	GG	AG	AG	GG	AG	AG	GG	GG	AG	GG	AG	AG	GG	AG	GG	GG	AG	AG
SNP_IGA_168921	2	3034467	AG	GG	GG	GG	GG	GG	GG	GG	GG	GG	GG	GG	GG	GG	GG	GG	GG	GG	GG	GG	GG	GG	GG	GG	GG	GG	GG	GG	GG	GG	GG	GG	GG	GG	GG	GG	GG	GG	GG	GG	GG	GG	GG	GG	GG	GG	GG
SNP_IGA_168964	2	3035421	AG	AG	AA	AA	AG	AA	AG	AA	AG	AG	AA	AG	AA	AA	AA	AG	AA	AA	AG	AG	AG	AA	AA	AG	AA	AG	AA	AG	AA	AA	AG	AG	AA	AG	AG	AA	AA	AG	AA	AG	AG	AA	AG	AA	AA	AG	--
SNP_IGA_168971	2	3035530	GG	GG	GG	GG	GG	GG	GG	GG	GG	GG	GG	GG	GG	GG	GG	GG	GG	GG	GG	GG	GG	GG	GG	GG	GG	GG	GG	GG	GG	GG	GG	GG	GG	GG	GG	GG	GG	GG	GG	GG	GG	GG	GG	GG	GG	GG	GG
SNP_IGA_169068	2	3038204	AG	GG	AG	AA	AG	AA	GG	AG	AG	AG	AA	GG	--	--	AG	AG	AG	AG	GG	GG	AG	AA	AG	AG	AA	AG	AA	GG	AA	AG	GG	GG	AG	AG	GG	AA	AA	GG	AG	GG	GG	AA	AG	AA	AA	AG	AA
SNP_IGA_169076	2	3038319	GG	GG	GG	GG	GG	GG	GG	GG	GG	GG	GG	GG	GG	GG	GG	GG	GG	GG	GG	GG	GG	GG	GG	GG	GG	GG	GG	GG	GG	GG	GG	GG	GG	GG	GG	GG	GG	GG	GG	GG	GG	GG	GG	--	GG	GG	GG
SNP_IGA_169909	2	3067518	AG	GG	GG	GG	GG	GG	GG	GG	GG	GG	GG	GG	GG	GG	GG	GG	GG	GG	GG	GG	GG	GG	GG	GG	GG	GG	GG	GG	GG	GG	GG	GG	GG	GG	GG	GG	GG	GG	GG	GG	GG	GG	GG	--	GG	GG	GG
SNP_IGA_170097	2	3082189	AC	AA	AC	AA	AA	AA	AC	AC	AA	AA	AA	AC	AC	AC	AC	AA	AC	AC	AC	AC	AA	AA	AC	AA	AA	AA	AA	AC	AA	AC	AC	AC	AC	AA	AC	AA	AA	AC	AC	AC	AC	AA	AA	AA	AA	AA	AA
SNP_IGA_170129	2	3084364	AA	AA	AA	AA	AA	AA	AA	AA	AA	AA	AA	AA	AA	AA	AA	AA	AA	AA	AA	AA	AA	AA	AA	AA	AA	AA	AA	AA	AA	AA	AA	AA	AA	AA	AA	AA	AA	AA	AA	AA	AA	AA	AA	AA	AA	AA	AA
SNP_IGA_170137	2	3084510	AG	GG	GG	GG	GG	GG	GG	GG	GG	GG	GG	GG	GG	GG	GG	GG	GG	GG	GG	GG	GG	GG	GG	GG	GG	GG	GG	GG	GG	GG	GG	GG	GG	GG	GG	GG	GG	GG	GG	GG	GG	GG	GG	GG	GG	GG	GG
SNP_IGA_170392	2	3100782	AG	GG	AA	AA	AG	AA	AG	AA	AG	AG	AA	AG	AA	AA	AA	AG	AA	AA	AG	AG	AG	AA	AA	AG	AA	AG	AA	AG	AA	AA	AG	AG	AA	AG	AG	AA	AA	AG	AA	AG	AG	AA	AG	AA	AA	AG	AG
SNP_IGA_170968	2	3131635	AG	AA	GG	GG	AG	GG	AG	GG	AG	AG	GG	AG	GG	GG	GG	AG	GG	GG	AG	AG	AG	GG	GG	AG	GG	AG	GG	AG	GG	GG	AG	AG	GG	AG	AG	GG	GG	AG	GG	AG	AG	GG	AG	GG	GG	AG	--
SNP_IGA_171044	2	3134298	--	GG	GG	GG	GG	GG	GG	GG	GG	GG	GG	GG	GG	GG	GG	GG	GG	GG	GG	GG	GG	GG	GG	GG	GG	GG	GG	GG	GG	GG	GG	GG	GG	GG	GG	GG	GG	GG	GG	GG	GG	GG	GG	GG	GG	GG	GG
SNP_IGA_171092	2	3136025	AC	CC	CC	CC	CC	CC	CC	CC	CC	CC	CC	CC	CC	CC	CC	CC	CC	CC	CC	CC	CC	CC	CC	CC	CC	CC	CC	CC	CC	CC	CC	CC	CC	CC	CC	CC	CC	CC	CC	CC	CC	CC	CC	CC	CC	CC	CC
SNP_IGA_171112	2	3137552	AC	AA	AA	AA	AA	AA	AA	AA	AA	AA	AA	AA	AA	AA	AA	AA	AA	AA	AA	AA	AA	AA	AA	AA	AA	AA	AA	AA	AA	AA	AA	AA	AA	AA	AA	AA	AA	AA	AA	AA	AA	AA	AA	AA	AA	AA	AA
SNP_IGA_171141	2	3139384	AC	CC	CC	CC	CC	CC	CC	CC	CC	CC	CC	CC	CC	CC	CC	CC	CC	CC	CC	CC	CC	CC	CC	CC	CC	CC	CC	CC	CC	CC	CC	CC	CC	CC	CC	CC	CC	CC	CC	CC	CC	CC	CC	CC	CC	CC	CC
SNP_IGA_171584	2	3155191	AG	GG	AA	AA	AG	AA	AG	AA	AG	AG	AA	AG	AA	AA	AA	AG	AA	AA	AG	AG	AG	AA	AA	AG	AA	AG	AA	AG	AA	AA	AG	AG	AA	AG	AG	AA	AA	AG	AA	AG	AG	AA	AG	AA	AA	AG	--
SNP_IGA_171628	2	3156962	--	AA	GG	GG	AA	GG	AA	GG	AA	AA	GG	AA	GG	GG	GG	AA	GG	GG	AA	AA	AA	GG	GG	AA	GG	AA	GG	AA	GG	GG	AA	AA	GG	AA	AA	GG	GG	AA	GG	AA	AA	GG	AA	GG	GG	AA	AG
SNP_IGA_171909	2	3168226	GG	GG	AA	AA	AG	AA	AG	AA	AG	AG	AA	AG	AA	AA	AA	AG	AA	AA	AG	AG	AG	AA	AA	AG	AA	AG	AA	AG	AA	AA	AG	AG	AA	AG	AG	AA	AA	AG	AA	AG	AG	AA	AG	--	AA	AG	--
SNP_IGA_171984	2	3171273	GG	GG	AA	AA	AG	AA	AG	AA	AG	AG	AA	AG	AA	AA	AA	AG	AA	AA	AG	AG	AG	AA	AA	AG	AA	AG	AA	AG	AA	AA	AG	AG	AA	AG	AG	AA	AA	AG	AA	AG	AG	AA	AG	AA	AA	AG	--
SNP_IGA_172653	2	3193145	GG	GG	AA	AA	AG	AA	AG	AA	AG	AG	AA	AG	AA	AA	AA	AG	AA	AA	AG	AG	AG	AA	AA	AG	AA	AG	AA	AG	AA	AA	AG	AG	AA	AG	AG	AA	AA	AG	AA	AG	AG	AA	AG	AA	AA	AG	--
SNP_IGA_172832	2	3204888	GG	--	AA	AA	AA	AA	AA	AA	AA	AA	AA	AA	AA	AA	AA	AA	AA	AA	AA	AA	AA	AA	AA	AA	AA	AA	AA	AA	AA	AA	AA	AA	AA	AA	AA	AA	AA	AA	AA	AA	AA	AA	AA	AA	AA	AA	AA
SNP_IGA_172853	2	3210219	AA	AA	AA	--	AA	AA	AA	AA	AA	AA	AA	AA	--	--	AA	AA	AA	AA	AA	AA	AA	AA	AA	AA	AA	AA	AA	AA	AA	AA	AA	AA	AA	AA	AA	AA	AA	AA	AA	AA	AA	AA	AA	AA	AA	AA	AA
SNP_IGA_172863	2	3212352	GG	GG	AA	AA	AA	AA	AA	AA	AA	AA	AA	AA	AA	AA	AA	AA	AA	AA	AA	AA	AA	AA	AA	AA	AA	AA	AA	AA	AA	AA	AA	AA	AA	AA	AA	AA	AA	AA	AA	AA	AA	AA	AA	AA	AA	AA	AA
SNP_IGA_172879	2	3214819	AA	AA	AA	AA	AA	AA	AA	AA	AA	AA	AA	AA	AA	AA	AA	AA	AA	AA	AA	AA	AA	AA	AA	AA	AA	AA	AA	AA	AA	AA	AA	AA	AA	AA	AA	AA	AA	AA	AA	AA	AA	AA	AA	AA	AA	AA	AA
SNP_IGA_172993	2	3228560	AG	AA	GG	GG	AG	GG	AG	GG	AG	AG	GG	AG	GG	GG	GG	AG	GG	GG	AG	AG	AG	GG	GG	AG	GG	AG	GG	AG	GG	GG	AG	AG	GG	AG	AG	GG	GG	AG	GG	AG	AG	GG	AG	GG	GG	AG	--
SNP_IGA_173418	2	3241279	AC	AA	AA	AA	AA	AA	AA	AA	AA	AA	AA	AA	AA	AA	AA	AA	AA	AA	AA	AA	AA	AA	AA	AA	AA	AA	AA	AA	AA	AA	AA	AA	AA	AA	AA	AA	AA	AA	AA	AA	AA	AA	AA	AA	AA	AA	AA
SNP_IGA_173422	2	3241331	AG	AA	GG	GG	AG	GG	AG	GG	AG	AG	GG	AG	GG	GG	GG	AG	GG	GG	AG	AG	AG	GG	GG	AG	GG	AG	GG	AG	GG	GG	AG	AG	GG	AG	AG	GG	GG	AG	GG	AG	AG	GG	AG	GG	GG	AG	GG
SNP_IGA_174391	2	3275794	--	GG	GG	GG	GG	GG	GG	GG	GG	GG	GG	GG	GG	GG	GG	GG	GG	GG	GG	GG	GG	GG	GG	GG	GG	GG	GG	GG	GG	GG	GG	GG	GG	GG	GG	GG	GG	GG	GG	GG	GG	GG	GG	GG	GG	GG	GG
SNP_IGA_174747	2	3292707	AG	GG	AA	AA	AG	AA	AG	AA	AG	AG	AA	AG	AA	AA	AA	AG	AA	AA	AG	AG	AG	AA	AA	AG	AA	AG	AA	AG	AA	AA	AG	AG	AA	AG	AG	AA	AA	AG	AA	AG	AG	AA	AG	AA	AA	AG	--
SNP_IGA_174897	2	3309226	AC	AA	CC	CC	AC	CC	AC	CC	AC	AC	CC	AC	CC	CC	CC	AC	CC	CC	AC	AC	AC	CC	CC	AC	CC	AC	CC	AC	CC	CC	AC	AC	CC	AC	AC	CC	CC	AC	CC	AC	AC	CC	AC	CC	CC	AC	--
SNP_IGA_174917	2	3310222	AG	GG	GG	GG	GG	GG	GG	GG	GG	GG	GG	GG	GG	GG	GG	GG	GG	GG	GG	GG	GG	GG	GG	GG	GG	GG	GG	GG	GG	GG	GG	GG	GG	GG	GG	GG	GG	GG	GG	GG	GG	GG	GG	GG	GG	GG	GG
SNP_IGA_174929	2	3310686	AG	AA	AA	AA	AA	AA	AA	AA	AA	AA	AA	AA	AA	AA	AA	AA	AA	AA	AA	AA	AA	AA	AA	AA	AA	AA	AA	AA	AA	AA	AA	AA	AA	AA	AA	AA	AA	AA	AA	AA	AA	AA	AA	AA	AA	AA	AA
SNP_IGA_174936	2	3311033	AA	--	AA	AA	AA	AA	AA	AA	AA	AA	AA	AA	AA	AA	AA	AA	AA	AA	AA	AA	AA	AA	AA	AA	AA	AA	AA	AA	AA	AA	AA	AA	AA	AA	AA	AA	AA	AA	AA	AA	AA	AA	AA	AA	AA	AA	AA
SNP_IGA_174941	2	3311329	AG	GG	AA	AA	AG	AA	AG	AA	AG	AG	AA	AG	AA	AA	AA	AG	AA	AA	AG	AG	AG	AA	AA	AG	AA	AG	AA	AG	AA	AA	AG	AG	AA	AG	AG	AA	AA	AG	AA	AG	AG	AA	AG	--	AA	AG	--
SNP_IGA_174947	2	3311691	AG	AA	GG	GG	AG	GG	AG	GG	AG	AG	GG	AG	GG	GG	GG	AG	GG	GG	AG	AG	AG	GG	GG	AG	GG	AG	GG	AG	GG	GG	AG	AG	GG	AG	AG	GG	GG	AG	GG	AG	AG	GG	AG	GG	GG	AG	--
SNP_IGA_174955	2	3311997	AG	AA	GG	GG	AG	GG	AG	GG	AG	AG	GG	AG	GG	GG	GG	AG	GG	GG	AG	AG	AG	GG	GG	AG	GG	AG	GG	AG	GG	GG	AG	AG	GG	AG	AG	GG	GG	AG	GG	AG	AG	GG	AG	GG	GG	AG	--
SNP_IGA_174962	2	3312385	GG	--	GG	GG	GG	GG	GG	GG	GG	GG	GG	GG	GG	GG	GG	GG	GG	GG	GG	GG	GG	GG	GG	GG	GG	GG	GG	GG	GG	GG	GG	GG	GG	GG	GG	GG	GG	GG	GG	GG	GG	GG	GG	--	GG	GG	GG
SNP_IGA_175265	2	3332064	AG	GG	GG	GG	GG	GG	GG	GG	GG	GG	GG	GG	GG	GG	GG	GG	GG	GG	GG	GG	GG	GG	GG	GG	GG	GG	GG	GG	GG	GG	GG	GG	GG	GG	GG	GG	GG	GG	GG	GG	GG	GG	GG	--	GG	GG	GG
SNP_IGA_175675	2	3354873	AG	AA	GG	GG	AG	GG	AG	GG	AG	AG	GG	AG	GG	GG	GG	AG	GG	GG	AG	AG	AG	GG	GG	AG	GG	AG	GG	AG	GG	GG	AG	AG	GG	AG	AG	GG	GG	AG	GG	AG	AG	GG	AG	--	GG	AG	--
SNP_IGA_175990	2	3397021	AG	AA	GG	GG	AG	GG	AG	GG	AG	AG	GG	AG	GG	GG	GG	AG	GG	GG	AG	AG	AG	GG	GG	AG	GG	AG	GG	AG	GG	GG	AG	AG	GG	AG	AG	GG	GG	AG	GG	AG	AG	GG	AG	GG	GG	AG	--
SNP_IGA_176218	2	3430098	AG	GG	AA	AA	AG	AA	AG	AA	AG	AG	AA	AG	AA	AA	AA	AG	AA	AA	AG	AG	AG	AA	AA	AG	AA	AG	AA	AG	AA	AA	AG	AG	AA	AG	AG	AA	AA	AG	AA	AG	AG	AA	AG	AA	AA	AG	--
SNP_IGA_176711	2	3485775	AG	GG	AA	AA	AG	AA	AG	AA	AG	AG	AA	AG	AA	AA	AA	AG	AA	AA	AG	AG	AG	AA	AA	AG	AA	AG	AA	AG	AA	AA	AG	AG	AA	AG	AG	AA	AA	AG	AA	AG	AG	AA	AG	--	AA	AG	AG
SNP_IGA_176737	2	3488211	AG	AA	GG	GG	AG	GG	AG	GG	AG	AG	GG	AG	GG	GG	GG	AG	GG	GG	AG	AG	AG	GG	GG	AG	GG	AG	GG	AG	GG	GG	AG	AG	GG	AG	AG	GG	GG	AG	GG	AG	AG	GG	AG	GG	GG	AG	--
SNP_IGA_176750	2	3489730	AC	AA	CC	CC	AC	CC	AC	CC	AC	AC	CC	AC	CC	CC	CC	AC	CC	CC	AC	AC	AC	CC	CC	AC	CC	AC	CC	AC	CC	CC	AC	AC	CC	AC	AC	CC	CC	AC	CC	AC	AC	CC	AC	CC	CC	AC	--
SNP_IGA_176807	2	3494071	AC	CC	AA	AA	AC	AA	AC	AA	AC	AC	AA	AC	AA	AA	AA	AC	AA	AA	AC	AC	AC	AA	AA	AC	AA	AC	AA	AC	AA	AA	AC	AC	AA	AC	AC	AA	AA	AC	AA	AC	AC	AA	AC	AA	AA	AC	AC
SNP_IGA_176862	2	3509355	AC	AA	AA	AA	AA	AA	AA	AA	AA	AA	AA	AA	AA	AA	AA	AA	AA	AA	AA	AA	AA	AA	AA	AA	AA	AA	AA	AA	AA	AA	AA	AA	AA	AA	AA	AA	AA	AA	AA	AA	AA	AA	AA	AA	AA	AA	AA
SNP_IGA_176870	2	3509566	AG	GG	AG	AG	AG	AG	AG	AG	AG	AG	AG	AG	AG	AG	AG	AG	AG	AG	AG	AG	AG	AG	AG	AG	AG	AG	AG	AG	AG	AG	AG	AG	AG	AG	AG	AG	AG	AG	AG	AG	AG	AG	AG	AG	AG	AG	AG
SNP_IGA_176876	2	3509692	AG	AA	GG	GG	AG	GG	AG	GG	AG	AG	GG	AG	GG	GG	GG	AG	GG	GG	AG	AG	AG	GG	GG	AG	GG	AG	GG	AG	GG	GG	AG	AG	GG	AG	AG	GG	GG	AG	GG	AG	AG	GG	AG	GG	GG	AG	--
SNP_IGA_176881	2	3509844	AG	GG	AG	AG	AG	AG	AG	AG	AG	AG	AG	AG	AG	AG	AG	AG	AG	AG	AG	AG	AG	AG	AG	AG	AG	AG	AG	AG	AG	AG	AG	AG	AG	AG	AG	AG	AG	AG	AG	AG	AG	AG	AG	--	AG	AG	AG
SNP_IGA_176900	2	3510251	--	AA	CC	CC	AC	CC	AC	CC	AC	AC	CC	AC	CC	CC	CC	AC	CC	CC	AC	AC	AC	CC	CC	AC	CC	AC	CC	AC	CC	CC	AC	AC	CC	AC	AC	CC	CC	AC	CC	AC	AC	CC	AC	CC	CC	AC	--
SNP_IGA_176905	2	3510419	AG	AG	GG	GG	AG	GG	AG	GG	AG	AG	GG	AG	GG	GG	GG	AG	GG	GG	AG	AG	AG	GG	GG	AG	GG	AG	GG	AG	GG	GG	AG	AG	GG	AG	AG	GG	GG	AG	GG	AG	AG	GG	AG	GG	GG	AG	--
SNP_IGA_176915	2	3510793	AG	GG	GG	GG	GG	GG	GG	GG	GG	GG	GG	GG	GG	GG	GG	GG	GG	GG	GG	GG	GG	GG	GG	GG	GG	GG	GG	GG	GG	GG	GG	GG	GG	GG	GG	GG	GG	GG	GG	GG	GG	GG	GG	GG	GG	GG	GG
SNP_IGA_176921	2	3511081	GG	GG	AA	AA	AG	AA	AG	AA	AG	AG	AA	AG	AA	AA	AA	AG	AA	AA	AG	AG	AG	AA	AA	AG	AA	AG	AA	AG	AA	AA	AG	AG	AA	AG	AG	AA	AA	AG	AA	AG	AG	AA	AG	AA	AA	AG	--
SNP_IGA_177518	2	3544893	AG	--	GG	GG	AG	GG	AG	GG	AG	AG	GG	AG	GG	GG	GG	AG	GG	GG	AG	AG	AG	GG	GG	AG	GG	AG	GG	AG	GG	GG	AG	AG	GG	AG	AG	GG	GG	AG	GG	AG	AG	GG	AG	GG	GG	AG	GG
SNP_IGA_177619	2	3550527	GG	GG	GG	GG	GG	GG	GG	GG	GG	GG	GG	GG	GG	GG	GG	GG	GG	GG	GG	GG	GG	GG	GG	GG	GG	GG	GG	GG	GG	GG	GG	GG	GG	GG	GG	GG	GG	GG	GG	GG	GG	GG	GG	GG	GG	GG	GG
SNP_IGA_177649	2	3563901	AG	AA	GG	GG	AG	GG	AG	GG	AG	AG	GG	AG	GG	GG	GG	AG	GG	GG	AG	AG	AG	GG	GG	AG	GG	AG	GG	AG	GG	GG	AG	AG	GG	AG	AG	GG	GG	AG	GG	AG	AG	GG	AG	GG	GG	AG	--
SNP_IGA_177659	2	3564509	AG	AG	GG	GG	AG	GG	AG	GG	AG	AG	GG	AG	GG	GG	GG	AG	GG	GG	AG	AG	AG	GG	GG	AG	GG	AG	GG	AG	GG	GG	AG	AG	GG	AG	AG	GG	GG	AG	GG	AG	AG	GG	AG	GG	GG	AG	GG
SNP_IGA_177683	2	3565768	AG	AG	GG	GG	AG	GG	AG	GG	AG	AG	GG	AG	GG	GG	GG	AG	GG	GG	AG	AG	AG	GG	GG	AG	GG	AG	GG	AG	GG	GG	AG	AG	GG	AG	AG	GG	GG	AG	GG	AG	AG	GG	AG	GG	GG	AG	--
SNP_IGA_177692	2	3566024	AG	AA	GG	GG	AG	GG	AG	GG	AG	AG	GG	AG	GG	GG	GG	AG	GG	GG	AG	AG	AG	GG	GG	AG	GG	AG	GG	AG	GG	GG	AG	AG	GG	AG	AG	GG	GG	AG	GG	AG	AG	GG	AG	GG	GG	AG	--
SNP_IGA_177709	2	3566450	AG	AA	GG	GG	AG	GG	AG	GG	AG	AG	GG	AG	GG	GG	GG	AG	GG	GG	AG	AG	AG	GG	GG	AG	GG	AG	GG	AG	GG	GG	AG	AG	GG	AG	AG	GG	GG	AG	GG	AG	AG	GG	AG	--	GG	AG	--
SNP_IGA_177730	2	3568278	AG	AA	GG	GG	AG	GG	AG	GG	AG	AG	GG	AG	GG	GG	GG	AG	GG	GG	AG	AG	AG	GG	GG	AG	GG	AG	GG	AG	GG	GG	AG	AG	GG	AG	AG	GG	GG	AG	GG	AG	AG	GG	AG	GG	GG	AG	GG
SNP_IGA_177891	2	3600370	GG	GG	AA	AA	AA	AA	AA	AA	AA	AA	AA	AA	AA	AA	AA	AA	AA	AA	AA	AA	AA	AA	AA	AA	AA	AA	AA	AA	AA	AA	AA	AA	AA	AA	AA	AA	AA	AA	AA	AA	AA	AA	AA	AA	AA	AA	AA
SNP_IGA_178486	2	3626806	AA	AA	AA	AA	AA	AA	AA	AA	AA	AA	AA	AA	AA	AA	AA	AA	AA	AA	AA	AA	AA	AA	AA	AA	AA	AA	AA	AA	AA	AA	AA	AA	AA	AA	AA	AA	AA	AA	AA	AA	AA	AA	AA	AA	AA	AA	AA
SNP_IGA_178494	2	3627226	GG	GG	GG	GG	GG	GG	GG	GG	GG	GG	GG	GG	GG	GG	GG	GG	GG	GG	GG	GG	GG	GG	GG	GG	GG	GG	GG	GG	GG	GG	GG	GG	GG	GG	GG	GG	GG	GG	GG	GG	GG	GG	GG	GG	GG	GG	GG
SNP_IGA_178504	2	3627796	AG	GG	AA	AA	AG	AA	AG	AA	AG	AG	AA	AG	AA	AA	AA	AG	AA	AA	AG	AG	AG	AA	AA	AG	AA	AG	AA	AG	AA	AA	AG	AG	AA	AG	AG	AA	AA	AG	AA	AG	AG	AA	AG	AA	AA	AG	--
SNP_IGA_178521	2	3628237	GG	GG	GG	GG	GG	GG	GG	GG	GG	GG	GG	GG	GG	GG	GG	GG	GG	GG	GG	GG	GG	GG	GG	GG	GG	GG	GG	GG	GG	GG	GG	GG	GG	GG	GG	GG	GG	GG	GG	GG	GG	GG	GG	GG	GG	GG	GG
SNP_IGA_178532	2	3628390	GG	GG	GG	GG	GG	GG	GG	GG	GG	GG	GG	GG	GG	GG	GG	GG	GG	GG	GG	GG	GG	GG	GG	GG	GG	GG	GG	GG	GG	GG	GG	GG	GG	GG	GG	GG	GG	GG	GG	GG	GG	GG	GG	GG	GG	GG	GG
SNP_IGA_178543	2	3628544	AA	AA	AA	AA	AA	AA	AA	AA	AA	AA	AA	AA	AA	AA	AA	AA	AA	AA	AA	AA	AA	AA	AA	AA	AA	AA	AA	AA	AA	AA	AA	AA	AA	AA	AA	AA	AA	AA	AA	AA	AA	AA	AA	AA	AA	AA	AA
SNP_IGA_178550	2	3628662	AA	AA	AA	AA	AA	AA	AA	AA	AA	AA	AA	AA	AA	AA	AA	AA	AA	AA	AA	AA	AA	AA	AA	AA	AA	AA	AA	AA	AA	AA	AA	AA	AA	AA	AA	AA	AA	AA	AA	AA	AA	AA	AA	AA	AA	AA	AA
SNP_IGA_178565	2	3629515	AA	--	AA	AA	AA	AA	AA	AA	AA	AA	AA	AA	AA	AA	AA	AA	AA	AA	AA	AA	AA	AA	AA	AA	AA	AA	AA	AA	AA	AA	AA	AA	AA	AA	AA	AA	AA	AA	AA	AA	AA	AA	AA	AA	AA	AA	AA
SNP_IGA_178575	2	3629781	GG	GG	GG	GG	GG	GG	GG	GG	GG	GG	GG	GG	GG	GG	GG	GG	GG	GG	GG	GG	GG	GG	GG	GG	GG	GG	GG	GG	GG	GG	GG	GG	GG	GG	GG	GG	GG	GG	GG	GG	GG	GG	GG	GG	GG	GG	GG
SNP_IGA_179009	2	3663068	AA	AA	AC	--	AC	AC	AC	AC	AC	AC	AC	AC	CC	--	AC	AC	AC	AC	AC	AC	AC	AC	AC	AC	AC	AC	AC	AC	AC	AC	AC	AC	AC	AC	AC	AC	AC	AC	AC	AC	AC	AC	AC	AC	AC	AC	AC
SNP_IGA_179026	2	3665613	GG	GG	GG	GG	GG	GG	GG	GG	GG	GG	GG	GG	GG	GG	GG	GG	GG	GG	GG	GG	GG	GG	GG	GG	GG	GG	GG	GG	GG	GG	GG	GG	GG	GG	GG	GG	GG	GG	GG	GG	GG	GG	GG	GG	GG	GG	GG
SNP_IGA_179038	2	3666023	AC	CC	AA	AA	AC	AA	AC	AA	AC	AC	AA	AC	AA	AA	AA	AC	AA	AA	AC	AC	AC	AA	AA	AC	AA	AC	AA	AC	AA	AA	AC	AC	AA	AC	AC	AA	AA	AC	AA	AC	AC	AA	AC	AA	AA	AC	AA
SNP_IGA_179044	2	3666094	AA	CC	AA	AA	AA	AA	AA	AA	AA	AA	AA	AA	AA	AA	AA	AA	AA	AA	AA	AA	AA	AA	AA	AA	AA	AA	AA	AA	AA	AA	AA	AA	AA	AA	AA	AA	AA	AA	AA	AA	AA	AA	AA	AA	AA	AA	AA
SNP_IGA_179048	2	3666250	CC	--	AA	AA	AA	AA	AA	AA	AA	AA	AA	AA	AA	AA	AA	AA	AA	AA	AA	AA	AA	AA	AA	AA	AA	AA	AA	AA	AA	AA	AA	AA	AA	AA	AA	AA	AA	AA	AA	AA	AA	AA	AA	AA	AA	AA	AA
SNP_IGA_179058	2	3666406	AG	AA	AA	AA	AA	AA	AA	AA	AA	AA	AA	AA	AA	AA	AA	AA	AA	AA	AA	AA	AA	AA	AA	AA	AA	AA	AA	AA	AA	AA	AA	AA	AA	AA	AA	AA	AA	AA	AA	AA	AA	AA	AA	AA	AA	AA	AA
SNP_IGA_179063	2	3666543	AA	--	AA	AA	AA	AA	AA	AA	AA	AA	AA	AA	AA	AA	AA	AA	AA	AA	AA	AA	AA	AA	AA	AA	AA	AA	AA	AA	AA	AA	AA	AA	AA	AA	AA	AA	AA	AA	AA	AA	AA	AA	AA	AA	AA	AA	AA
SNP_IGA_179068	2	3666624	GG	GG	GG	GG	GG	GG	GG	GG	GG	GG	GG	GG	GG	GG	GG	GG	GG	GG	GG	GG	GG	GG	GG	GG	GG	GG	GG	GG	GG	GG	GG	GG	GG	GG	GG	GG	GG	GG	GG	GG	GG	GG	GG	GG	GG	GG	GG
SNP_IGA_179076	2	3666725	AA	AA	AA	AA	AA	AA	AA	AA	AA	AA	AA	AA	AA	AA	AA	AA	AA	AA	AA	AA	AA	AA	AA	AA	AA	AA	AA	AA	AA	AA	AA	AA	AA	AA	AA	AA	AA	AA	AA	AA	AA	AA	AA	AA	AA	AA	AA
SNP_IGA_179122	2	3678457	GG	GG	GG	GG	GG	GG	GG	GG	GG	GG	GG	GG	GG	GG	GG	GG	GG	GG	GG	GG	GG	GG	GG	GG	GG	GG	GG	GG	GG	GG	GG	GG	GG	GG	GG	GG	GG	GG	GG	GG	GG	GG	GG	GG	GG	GG	GG
SNP_IGA_179143	2	3680208	GG	GG	GG	GG	GG	GG	GG	GG	GG	GG	GG	GG	GG	GG	GG	GG	GG	GG	GG	GG	GG	GG	GG	GG	GG	GG	GG	GG	GG	GG	GG	GG	GG	GG	GG	GG	GG	GG	GG	GG	GG	GG	GG	GG	GG	GG	GG
SNP_IGA_179356	2	3702058	CC	CC	AC	AC	AC	AC	AC	AC	AC	AC	AC	AC	AC	AC	AC	AC	AC	AC	AC	AC	AC	AC	AC	AC	AC	AC	AC	AC	AC	AC	AC	AC	AC	AC	AC	AC	AC	AC	AC	AC	AC	AC	AC	AC	AC	AC	AC
SNP_IGA_179362	2	3702330	AG	--	GG	GG	AG	GG	AG	GG	AG	AG	GG	AG	GG	GG	GG	AG	GG	GG	AG	AG	AG	GG	GG	AG	GG	AG	GG	AG	GG	GG	AG	AG	GG	AG	AG	GG	GG	AG	GG	AG	AG	GG	AG	GG	GG	AG	GG
SNP_IGA_179379	2	3704198	AG	--	GG	GG	AG	GG	AG	GG	AG	AG	GG	AG	GG	GG	GG	AG	GG	GG	AG	AG	AG	GG	GG	AG	GG	AG	GG	AG	GG	GG	AG	AG	GG	AG	AG	GG	GG	AG	GG	AG	AG	GG	AG	GG	GG	AG	GG
SNP_IGA_179394	2	3704506	AA	AA	AA	AA	AA	AA	AA	AA	AA	AA	AA	AA	AA	AA	AA	AA	AA	AA	AA	AA	AA	AA	AA	AA	AA	AA	AA	AA	AA	AA	AA	AA	AA	AA	AA	AA	AA	AA	AA	AA	AA	AA	AA	AA	AA	AA	AA
SNP_IGA_179420	2	3705272	CC	CC	CC	CC	CC	CC	CC	CC	CC	CC	CC	CC	CC	CC	CC	CC	CC	CC	CC	CC	CC	CC	CC	CC	CC	CC	CC	CC	CC	CC	CC	CC	CC	CC	CC	CC	CC	CC	CC	CC	CC	CC	CC	CC	CC	CC	CC
SNP_IGA_179577	2	3719140	--	GG	GG	GG	GG	GG	GG	GG	GG	GG	GG	GG	GG	GG	GG	GG	GG	GG	GG	GG	GG	GG	GG	GG	GG	GG	GG	GG	GG	GG	GG	GG	GG	GG	GG	GG	GG	GG	GG	GG	GG	GG	GG	GG	GG	GG	GG
Pp5Cl	2	3719314	AG	GG	GG	GG	GG	GG	GG	GG	GG	GG	GG	GG	GG	GG	GG	GG	GG	GG	GG	GG	GG	GG	GG	GG	GG	GG	GG	GG	GG	GG	GG	GG	GG	GG	GG	GG	GG	GG	GG	GG	GG	GG	GG	GG	GG	GG	GG
Pp13Cl	2	3719329	GG	GG	GG	GG	GG	GG	GG	GG	GG	GG	GG	GG	GG	GG	GG	GG	GG	GG	GG	GG	GG	GG	GG	GG	GG	GG	GG	GG	GG	GG	GG	GG	GG	GG	GG	GG	GG	GG	GG	GG	GG	GG	GG	GG	GG	GG	GG
SNP_IGA_179626	2	3721208	AC	CC	AA	AA	AC	AA	AC	AA	AC	AC	AA	AC	AA	AA	AA	AC	AA	AA	AC	AC	AC	AA	AA	AC	AA	AC	AA	AC	AA	AA	AC	AC	AA	AC	AC	AA	AA	AC	AA	AC	AC	AA	AC	AA	AA	AC	--
SNP_IGA_179631	2	3721487	AG	AA	GG	GG	AG	GG	AG	GG	AG	AG	GG	AG	GG	GG	GG	AG	GG	GG	AG	AG	AG	GG	GG	AG	GG	AG	GG	AG	GG	GG	AG	AG	GG	AG	AG	GG	GG	AG	GG	AG	AG	GG	AG	--	GG	AG	--
SNP_IGA_179640	2	3722025	AG	AA	GG	GG	AG	GG	AG	GG	AG	AG	GG	AG	GG	GG	GG	AG	GG	GG	AG	AG	AG	GG	GG	AG	GG	AG	GG	AG	GG	GG	AG	AG	GG	AG	AG	GG	GG	AG	GG	AG	AG	GG	AG	GG	GG	AG	--
SNP_IGA_179644	2	3722285	AG	GG	AA	AA	AG	AA	AG	AA	AG	AG	AA	AG	AA	AA	AA	AG	AA	AA	AG	AG	AG	AA	AA	AG	AA	AG	AA	AG	AA	AA	AG	AG	AA	AG	AG	AA	AA	AG	AA	AG	AG	AA	AG	AA	AA	AG	--
Pp1Cl	2	3723123	AG	GG	AA	AA	AG	AA	AG	AA	AG	AG	AA	AG	AA	AA	AA	AG	AA	AA	AG	AG	AG	AA	AA	AG	AA	AG	AA	AG	AA	AA	AG	AG	AA	AG	AG	AA	AA	AG	AA	AG	AG	AA	AG	AA	AA	AG	--
SNP_IGA_179875	2	3730608	AG	AG	GG	GG	AG	GG	AG	GG	AG	AG	GG	AG	GG	GG	GG	AG	GG	GG	AG	AG	AG	GG	GG	AG	GG	AG	GG	AG	GG	GG	AG	AG	GG	AG	AG	GG	GG	AG	GG	AG	AG	GG	AG	GG	GG	AG	AG
SNP_IGA_179880	2	3730642	AG	GG	AA	AA	AG	AA	AG	AA	AG	AG	AA	AG	AA	AA	AA	AG	AA	AA	AG	AG	AG	AA	AA	AG	AA	AG	AA	AG	AA	AA	AG	AG	AA	AG	AG	AA	AA	AG	AA	AG	AG	AA	AG	AA	AA	AG	AG
SNP_IGA_179891	2	3730892	AG	AA	GG	GG	AG	GG	AG	GG	AG	AG	GG	AG	GG	GG	GG	AG	GG	GG	AG	AG	AG	GG	GG	AG	GG	AG	GG	AG	GG	GG	AG	AG	GG	AG	AG	GG	GG	AG	GG	AG	AG	GG	AG	GG	GG	AG	--
SNP_IGA_179897	2	3730966	AC	AA	CC	CC	AC	CC	AC	CC	AC	AC	CC	AC	CC	CC	CC	AC	CC	CC	AC	AC	AC	CC	CC	AC	CC	AC	CC	AC	CC	CC	AC	AC	CC	AC	AC	CC	CC	AC	CC	AC	AC	CC	AC	CC	CC	AC	--
SNP_IGA_180079	2	3736920	AA	AA	GG	GG	AG	GG	AG	GG	AG	AG	GG	AG	GG	GG	GG	AG	GG	GG	AG	AG	AG	GG	GG	AG	GG	AG	GG	AG	GG	GG	AG	AG	GG	AG	AG	GG	GG	AG	GG	AG	AG	GG	AG	GG	GG	AG	--
SNP_IGA_180355	2	3754330	AG	AA	GG	GG	AG	GG	AG	GG	AG	AG	GG	AG	GG	GG	GG	AG	GG	GG	AG	AG	AG	GG	GG	AG	GG	AG	GG	AG	GG	GG	AG	AG	GG	AG	AG	GG	GG	AG	GG	AG	AG	GG	AG	GG	GG	AG	--
SNP_IGA_180421	2	3757010	AG	AA	GG	GG	AG	GG	AG	GG	AG	AG	GG	AG	GG	GG	GG	AG	GG	GG	AG	AG	AG	GG	GG	AG	GG	AG	GG	AG	GG	GG	AG	AG	GG	AG	AG	GG	GG	AG	GG	AG	AG	GG	AG	GG	GG	AG	--
SNP_IGA_180426	2	3757369	AG	AA	GG	GG	AG	GG	AG	GG	AG	AG	GG	AG	GG	GG	GG	AG	GG	GG	AG	AG	AG	GG	GG	AG	GG	AG	GG	AG	GG	GG	AG	AG	GG	AG	AG	GG	GG	AG	GG	AG	AG	GG	AG	GG	GG	AG	--
SNP_IGA_180431	2	3757862	AG	AA	GG	GG	AG	GG	AG	GG	AG	AG	GG	AG	GG	GG	GG	AG	GG	GG	AG	AG	AG	GG	GG	AG	GG	AG	GG	AG	GG	GG	AG	AG	GG	AG	AG	GG	GG	AG	GG	AG	AG	GG	AG	GG	GG	AG	--
SNP_IGA_180512	2	3760767	AG	GG	AA	AA	AG	AA	AG	AA	AG	AG	AA	AG	AA	AA	AA	AG	AA	AA	AG	AG	AG	AA	AA	AG	AA	AG	AA	AG	AA	AA	AG	AG	AA	AG	AG	AA	AA	AG	AA	AG	AG	AA	AG	AA	AA	AG	--
SNP_IGA_180628	2	3767630	AG	GG	AA	AA	AG	AA	AG	AA	AG	AG	AA	AG	AA	AA	AA	AG	AA	AA	AG	AG	AG	AA	AA	AG	AA	AG	AA	AG	AA	AA	AG	AG	AA	AG	AG	AA	AA	AG	AA	AG	AG	AA	AG	AA	AA	AG	--
SNP_IGA_180845	2	3776976	AG	GG	GG	GG	GG	GG	GG	GG	GG	GG	GG	GG	GG	GG	GG	GG	GG	GG	GG	GG	GG	GG	GG	GG	GG	GG	GG	GG	GG	GG	GG	GG	GG	GG	GG	GG	GG	GG	GG	GG	GG	GG	GG	GG	GG	GG	GG
SNP_IGA_180853	2	3777504	AG	GG	AA	AA	AG	AA	AG	AA	AG	AG	AA	AG	AA	AA	AA	AG	AA	AA	AG	AG	AG	AA	AA	AG	AA	AG	AA	AG	AA	AA	AG	AG	AA	AG	AG	AA	AA	AG	AA	AG	AG	AA	AG	AA	AA	AG	AA
SNP_IGA_181266	2	3797198	AG	AA	GG	GG	AG	GG	AG	GG	AG	AG	GG	AG	GG	GG	GG	AG	GG	GG	AG	AG	AG	GG	GG	AG	GG	AG	GG	AG	GG	GG	AG	AG	GG	AG	AG	GG	GG	AG	GG	AG	AG	GG	AG	GG	GG	AG	--
SNP_IGA_181282	2	3797457	AG	GG	GG	GG	GG	GG	GG	GG	GG	GG	GG	GG	GG	GG	GG	GG	GG	GG	GG	GG	GG	GG	GG	GG	GG	GG	GG	GG	GG	GG	GG	GG	GG	GG	GG	GG	GG	GG	GG	GG	GG	GG	GG	GG	GG	GG	GG
SNP_IGA_181324	2	3798087	AG	GG	GG	GG	GG	GG	GG	GG	GG	GG	GG	GG	GG	GG	GG	GG	GG	GG	GG	GG	GG	GG	GG	GG	GG	GG	GG	GG	GG	GG	GG	GG	GG	GG	GG	GG	GG	GG	GG	GG	GG	GG	GG	GG	GG	GG	GG
SNP_IGA_181329	2	3798155	GG	GG	GG	GG	GG	GG	GG	GG	GG	GG	GG	GG	GG	GG	GG	GG	GG	GG	GG	GG	GG	GG	GG	GG	GG	GG	GG	GG	GG	GG	GG	GG	GG	GG	GG	GG	GG	GG	GG	GG	GG	GG	GG	GG	GG	GG	GG
SNP_IGA_181334	2	3798199	AA	AA	AA	AA	AA	AA	AA	AA	AA	AA	AA	AA	AA	AA	AA	AA	AA	AA	AA	AA	AA	AA	AA	AA	AA	AA	AA	AA	AA	AA	AA	AA	AA	AA	AA	AA	AA	AA	AA	AA	AA	AA	AA	AA	AA	AA	AA
SNP_IGA_181338	2	3798257	--	AA	AA	AA	AA	AA	AA	AA	AA	AA	AA	AA	AA	AA	AA	AA	AA	AA	AA	AA	AA	AA	AA	AA	AA	AA	AA	AA	AA	AA	AA	AA	AA	AA	AA	AA	AA	AA	AA	AA	AA	AA	AA	AA	AA	AA	AA
SNP_IGA_181382	2	3799049	--	GG	GG	GG	GG	GG	GG	GG	GG	GG	GG	GG	GG	GG	GG	GG	GG	GG	GG	GG	GG	GG	GG	GG	GG	GG	GG	GG	GG	GG	GG	GG	GG	GG	GG	GG	GG	GG	GG	GG	GG	GG	GG	GG	GG	GG	GG
SNP_IGA_181392	2	3799283	AA	AA	GG	GG	AG	GG	AG	GG	AG	AG	GG	AG	GG	GG	GG	AG	GG	GG	AG	AG	AG	GG	GG	AG	GG	AG	GG	AG	GG	GG	AG	AG	GG	AG	AG	GG	GG	AG	GG	AG	AG	GG	AG	--	GG	AG	--
SNP_IGA_181396	2	3799317	AG	GG	AA	AA	AG	AA	AG	AA	AG	AG	AA	AG	AA	AA	AA	AG	AA	AA	AG	AG	AG	AA	AA	AG	AA	AG	AA	AG	AA	AA	AG	AG	AA	AG	AG	AA	AA	AG	AA	AG	AG	AA	AG	AA	AA	AG	AA
SNP_IGA_181402	2	3799419	AA	GG	GG	GG	GG	GG	GG	GG	GG	GG	GG	GG	GG	GG	GG	GG	GG	GG	GG	GG	GG	GG	GG	GG	GG	GG	GG	GG	GG	GG	GG	GG	GG	GG	GG	GG	GG	GG	GG	GG	GG	GG	GG	GG	GG	GG	GG
SNP_IGA_181410	2	3799589	GG	GG	AA	AA	AG	AA	AG	AA	AG	AG	AA	AG	AA	AA	AA	AG	AA	AA	AG	AG	AG	AA	AA	AG	AA	AG	AA	AG	AA	AA	AG	AG	AA	AG	AG	AA	AA	AG	AA	AG	AG	AA	AG	AA	AA	AG	--
SNP_IGA_181417	2	3799795	GG	AA	AA	AA	AA	AA	AA	AA	AA	AA	AA	AA	AA	AA	AA	AA	AA	AA	AA	AA	AA	AA	AA	AA	AA	AA	AA	AA	AA	AA	AA	AA	AA	AA	AA	AA	AA	AA	AA	AA	AA	AA	AA	AA	AA	AA	AA
SNP_IGA_181444	2	3800271	GG	GG	AA	AA	AG	AA	AG	AA	AG	AG	AA	AG	AA	AA	AA	AG	AA	AA	AG	AG	AG	AA	AA	AG	AA	AG	AA	AG	AA	AA	AG	AG	AA	AG	AG	AA	AA	AG	AA	AG	AG	AA	AG	AA	AA	AG	--
SNP_IGA_181521	2	3802434	AG	AA	GG	GG	AG	GG	AG	GG	AG	AG	GG	AG	GG	GG	GG	AG	GG	GG	AG	AG	AG	GG	GG	AG	GG	AG	GG	AG	GG	GG	AG	AG	GG	AG	AG	GG	GG	AG	GG	AG	AG	GG	AG	--	GG	AG	--
SNP_IGA_181527	2	3802504	AC	AA	CC	CC	AC	CC	AC	CC	AC	AC	CC	AC	CC	CC	CC	AC	CC	CC	AC	AC	AC	CC	CC	AC	CC	AC	CC	AC	CC	CC	AC	AC	CC	AC	AC	CC	CC	AC	CC	AC	AC	CC	AC	CC	CC	AC	--
SNP_IGA_181559	2	3802970	--	AA	CC	CC	AC	CC	AC	CC	AC	AC	CC	AC	CC	CC	CC	AC	CC	CC	AC	AC	AC	CC	CC	AC	CC	AC	CC	AC	CC	CC	AC	AC	CC	AC	AC	CC	CC	AC	CC	AC	AC	CC	AC	CC	CC	AC	AC
SNP_IGA_181795	2	3812067	AG	AA	GG	GG	AG	GG	AG	GG	AG	AG	GG	AG	GG	GG	GG	AG	GG	GG	AG	AG	AG	GG	GG	AG	GG	AG	GG	AG	GG	GG	AG	AG	GG	AG	AG	GG	GG	AG	GG	AG	AG	GG	AG	GG	GG	AG	--
SNP_IGA_181812	2	3813721	AG	GG	GG	GG	GG	GG	GG	GG	GG	GG	GG	GG	GG	GG	GG	GG	GG	GG	GG	GG	GG	GG	GG	GG	GG	GG	GG	GG	GG	GG	GG	GG	GG	GG	GG	GG	GG	GG	GG	GG	GG	GG	GG	GG	GG	GG	GG
SNP_IGA_181830	2	3815197	AG	GG	AA	AA	AG	AA	AG	AA	AG	AG	AA	AG	AA	AA	AA	AG	AA	AA	AG	AG	AG	AA	AA	AG	AA	AG	AA	AG	AA	AA	AG	AG	AA	AG	AG	AA	AA	AG	AA	AG	AG	AA	AG	AA	AA	AG	--
SNP_IGA_181880	2	3819442	AG	GG	AA	AA	AG	AA	AG	AA	AG	AG	AA	AG	AA	AA	AA	AG	AA	AA	AG	AG	AG	AA	AA	AG	AA	AG	AA	AG	AA	AA	AG	AG	AA	AG	AG	AA	AA	AG	AA	AG	AG	AA	AG	--	AA	AG	AG
SNP_IGA_182157	2	3831922	--	AC	CC	CC	AC	CC	AC	CC	AC	AC	CC	AC	CC	CC	CC	AC	CC	CC	AC	AC	AC	CC	CC	AC	CC	AC	CC	AC	CC	CC	AC	AC	CC	AC	AC	CC	CC	AC	CC	AC	AC	CC	AC	CC	CC	AC	--
SNP_IGA_182333	2	3845848	AG	--	AA	AA	AG	AA	AG	AA	AG	AG	AA	AG	AA	AA	AA	AG	AA	AA	AG	AG	AG	AA	AA	AG	AA	AG	AA	AG	AA	AA	AG	AG	AA	AG	AG	AA	AA	AG	AA	AG	AG	AA	AG	AA	AA	AG	--
SNP_IGA_182419	2	3849721	GG	GG	AA	AA	AG	AA	AG	AA	AG	AG	AA	AG	AA	AA	AA	AG	AA	AA	AG	AG	AG	AA	AA	AG	AA	AG	AA	AG	AA	AA	AG	AG	AA	AG	AG	AA	AA	AG	AA	AG	AG	AA	AG	AA	AA	AG	--
SNP_IGA_182520	2	3854756	GG	GG	AA	AA	AG	AA	AG	AA	AG	AG	AA	AG	AA	AA	AA	AG	AA	AA	AG	AG	AG	AA	AA	AG	AA	AG	AA	AG	AA	AA	AG	AG	AA	AG	AG	AA	AA	AG	AA	AG	AG	AA	AG	AA	AA	AG	--
SNP_IGA_182530	2	3854920	AG	AG	AA	AA	AG	AA	AG	AA	AG	AG	AA	AG	AA	AA	AA	AG	AA	AA	AG	AG	AG	AA	AA	AG	AA	AG	AA	AG	AA	AA	AG	AG	AA	AG	AG	AA	AA	AG	AA	AG	AG	AA	AG	AA	AA	AG	--
SNP_IGA_182541	2	3855099	AA	AA	AA	--	AA	AA	AA	AA	AA	AA	AA	AA	AA	--	AA	AA	AA	AA	AA	AA	AA	AA	AA	AA	AA	AA	AA	AA	AA	AA	AA	AA	AA	AA	AA	AA	AA	AA	AA	AA	AA	AA	AA	AA	AA	AA	AA
SNP_IGA_182545	2	3855162	AG	AG	AA	AA	AG	AA	AG	AA	AG	AG	AA	AG	AA	AA	AA	AG	AA	AA	AG	AG	AG	AA	AA	AG	AA	AG	AA	AG	AA	AA	AG	AG	AA	AG	AG	AA	AA	AG	AA	AG	AG	AA	AG	AA	AA	AG	--
SNP_IGA_182556	2	3855307	AG	AG	GG	GG	AG	GG	AG	GG	AG	AG	GG	AG	GG	GG	GG	AG	GG	GG	AG	AG	AG	GG	GG	AG	GG	AG	GG	AG	GG	GG	AG	AG	GG	AG	AG	GG	GG	AG	GG	AG	AG	GG	AG	GG	GG	AG	--
SNP_IGA_182561	2	3855445	AG	GG	AA	AA	AG	AA	AG	AA	AG	AG	AA	AG	AA	AA	AA	AG	AA	AA	AG	AG	AG	AA	AA	AG	AA	AG	AA	AG	AA	AA	AG	AG	AA	AG	AG	AA	AA	AG	AA	AG	AG	AA	AG	AA	AA	AG	--
SNP_IGA_182566	2	3855579	GG	GG	AA	AA	AG	AA	AG	AA	AG	AG	AA	AG	AA	AA	AA	AG	AA	AA	AG	AG	AG	AA	AA	AG	AA	AG	AA	AG	AA	AA	AG	AG	AA	AG	AG	AA	AA	AG	AA	AG	AG	AA	AG	AA	AA	AG	--
SNP_IGA_182585	2	3856267	AG	GG	AA	AA	AG	AA	AG	AA	AG	AG	AA	AG	AA	AA	AA	AG	AA	AA	AG	AG	AG	AA	AA	AG	AA	AG	AA	AG	AA	AA	AG	AG	AA	AG	AG	AA	AA	AG	AA	AG	AG	AA	AG	AA	AA	AG	--
SNP_IGA_182590	2	3856393	AG	GG	AA	AA	AG	AA	AG	AA	AG	AG	AA	AG	AA	AA	AA	AG	AA	AA	AG	AG	AG	AA	AA	AG	AA	AG	AA	AG	AA	AA	AG	AG	AA	AG	AG	AA	AA	AG	AA	AG	AG	AA	AG	AA	AA	AG	--
SNP_IGA_182596	2	3856443	AA	--	AA	AA	AA	AA	AA	AA	AA	AA	AA	AA	AA	AA	AA	AA	AA	AA	AA	AA	AA	AA	AA	AA	AA	AA	AA	AA	AA	AA	AA	AA	AA	AA	AA	AA	AA	AA	AA	AA	AA	AA	AA	AA	AA	AA	AA
SNP_IGA_182612	2	3857225	AA	AA	AA	AA	AA	AA	AA	AA	AA	AA	AA	AA	AA	AA	AA	AA	AA	AA	AA	AA	AA	AA	AA	AA	AA	AA	AA	AA	AA	AA	AA	AA	AA	AA	AA	AA	AA	AA	AA	AA	AA	AA	AA	AA	AA	AA	AA
SNP_IGA_182747	2	3868035	AG	--	GG	GG	AG	GG	AG	GG	AG	AG	GG	AG	GG	GG	GG	AG	GG	GG	AG	AG	AG	GG	GG	AG	GG	AG	GG	AG	GG	GG	AG	AG	GG	AG	AG	GG	GG	AG	GG	AG	AG	GG	AG	GG	GG	AG	GG
SNP_IGA_182783	2	3869415	AG	GG	AA	AA	AG	AA	AG	AA	AG	AG	AA	AG	AA	AA	AA	AG	AA	AA	AG	AG	AG	AA	AA	AG	AA	AG	AA	AG	AA	AA	AG	AG	AA	AG	AG	AA	AA	AG	AA	AG	AG	AA	AG	AA	AA	AG	--
SNP_IGA_182810	2	3870659	AC	AC	AA	AA	AC	AA	AC	AA	AC	AC	AA	AC	AA	AA	AA	AC	AA	AA	AC	AC	AC	AA	AA	AC	AA	AC	AA	AC	AA	AA	AC	AC	AA	AC	AC	AA	AA	AC	AA	AC	AC	AA	AC	AA	AA	AC	AA
SNP_IGA_182826	2	3871269	--	AG	AA	AA	AG	AA	AG	AA	AG	AG	AA	AG	AA	AA	AA	AG	AA	AA	AG	AG	AG	AA	AA	AG	AA	AG	AA	AG	AA	AA	AG	AG	AA	AG	AG	AA	AA	AG	AA	AG	AG	AA	AG	AA	AA	AG	AA
SNP_IGA_182832	2	3871686	AG	AG	AA	AA	AG	AA	AG	AA	AG	AG	AA	AG	AA	AA	AA	AG	AA	AA	AG	AG	AG	AA	AA	AG	AA	AG	AA	AG	AA	AA	AG	AG	AA	AG	AG	AA	AA	AG	AA	AG	AG	AA	AG	AA	AA	AG	--
SNP_IGA_182838	2	3871915	AG	AA	GG	GG	AG	GG	AG	GG	AG	AG	GG	AG	GG	GG	GG	AG	GG	GG	AG	AG	AG	GG	GG	AG	GG	AG	GG	AG	GG	GG	AG	AG	GG	AG	AG	GG	GG	AG	GG	AG	AG	GG	AG	GG	GG	AG	--
SNP_IGA_182843	2	3872317	AG	GG	AA	AA	AG	AA	AG	AA	AG	AG	AA	AG	AA	AA	AA	AG	AA	AA	AG	AG	AG	AA	AA	AG	AA	AG	AA	AG	AA	AA	AG	AG	AA	AG	AG	AA	AA	AG	AA	AG	AG	AA	AG	AA	AA	AG	--
SNP_IGA_182848	2	3872682	AG	AA	GG	GG	AG	GG	AG	GG	AG	AG	GG	AG	GG	GG	GG	AG	GG	GG	AG	AG	AG	GG	GG	AG	GG	AG	GG	AG	GG	GG	AG	AG	GG	AG	AG	GG	GG	AG	GG	AG	AG	GG	AG	GG	GG	AG	--
SNP_IGA_183126	2	3896206	AA	AA	GG	GG	AG	GG	AG	GG	AG	AG	GG	AG	GG	GG	GG	AG	GG	GG	AG	AG	AG	GG	GG	AG	GG	AG	GG	AG	GG	GG	AG	AG	GG	AG	AG	GG	GG	AG	GG	AG	AG	GG	AG	GG	GG	AG	--
SNP_IGA_183158	2	3898173	GG	GG	GG	GG	GG	GG	GG	GG	GG	GG	GG	GG	GG	GG	GG	GG	GG	GG	GG	GG	GG	GG	GG	GG	GG	GG	GG	GG	GG	GG	GG	GG	GG	GG	GG	GG	GG	GG	GG	GG	GG	GG	GG	GG	GG	GG	GG
SNP_IGA_183169	2	3898309	AA	AA	AA	AA	AA	AA	AA	AA	AA	AA	AA	AA	AA	AA	AA	AA	AA	AA	AA	AA	AA	AA	AA	AA	AA	AA	AA	AA	AA	AA	AA	AA	AA	AA	AA	AA	AA	AA	AA	AA	AA	AA	AA	AA	AA	AA	AA
SNP_IGA_183174	2	3898472	AG	AA	GG	GG	AG	GG	AG	GG	AG	AG	GG	AG	GG	GG	GG	AG	GG	GG	AG	AG	AG	GG	GG	AG	GG	AG	GG	AG	GG	GG	AG	AG	GG	AG	AG	GG	GG	AG	GG	AG	AG	GG	AG	GG	GG	AG	GG
SNP_IGA_183183	2	3898654	GG	GG	GG	GG	GG	GG	GG	GG	GG	GG	GG	GG	--	GG	GG	GG	GG	GG	GG	GG	GG	GG	GG	GG	GG	GG	GG	GG	GG	GG	GG	GG	GG	GG	GG	GG	GG	GG	GG	GG	GG	GG	GG	GG	GG	GG	GG
SNP_IGA_183210	2	3899673	AA	GG	GG	GG	GG	GG	GG	GG	GG	GG	GG	GG	GG	GG	GG	GG	GG	GG	GG	GG	GG	GG	GG	GG	GG	GG	GG	GG	GG	GG	GG	GG	GG	GG	GG	GG	GG	GG	GG	GG	GG	GG	GG	GG	GG	GG	GG
SNP_IGA_183730	2	3920149	AG	GG	AA	AA	AG	AA	AG	AA	AG	AG	AA	AG	AA	AA	AA	AG	AA	AA	AG	AG	AG	AA	AA	AG	AA	AG	AA	AG	AA	AA	AG	AG	AA	AG	AG	AA	AA	AG	AA	AG	AG	AA	AG	AA	AA	AG	--
SNP_IGA_183737	2	3920574	AG	GG	AA	AA	AG	AA	AG	AA	AG	AG	AA	AG	AA	AA	AA	AG	AA	AA	AG	AG	AG	AA	AA	AG	AA	AG	AA	AG	AA	AA	AG	AG	AA	AG	AG	AA	AA	AG	AA	AG	AG	AA	AG	AA	AA	AG	--
SNP_IGA_183743	2	3920981	AA	AA	AA	AA	AA	AA	AA	AA	AA	AA	AA	AA	AA	AA	AA	AA	AA	AA	AA	AA	AA	AA	AA	AA	AA	AA	AA	AA	AA	AA	AA	AA	AA	AA	AA	AA	AA	AA	AA	AA	AA	AA	AA	AA	AA	AA	AA
SNP_IGA_183833	2	3925042	AA	AA	AA	AA	AA	AA	AA	AA	AA	AA	AA	AA	AA	AA	AA	AA	AA	AA	AA	AA	AA	AA	AA	AA	AA	AA	AA	AA	AA	AA	AA	AA	AA	AA	AA	AA	AA	AA	AA	AA	AA	AA	AA	AA	AA	AA	AA
SNP_IGA_184157	2	3955622	AG	AG	GG	GG	AG	GG	AG	GG	AG	AG	GG	AG	GG	GG	GG	AG	GG	GG	AG	AG	AG	GG	GG	AG	GG	AG	GG	AG	GG	GG	AG	AG	GG	AG	AG	GG	GG	AG	GG	AG	AG	GG	AG	GG	GG	AG	--
SNP_IGA_184162	2	3955778	AG	AG	GG	GG	AG	GG	AG	GG	AG	AG	GG	AG	GG	GG	GG	AG	GG	GG	AG	AG	AG	GG	GG	AG	GG	AG	GG	AG	GG	GG	AG	AG	GG	AG	AG	GG	GG	AG	GG	AG	AG	GG	AG	GG	GG	AG	--
SNP_IGA_184177	2	3956893	CC	CC	AA	AA	CC	AA	CC	AA	CC	CC	AA	CC	AA	AA	AA	CC	AA	AA	CC	CC	CC	AA	AA	CC	AA	CC	AA	CC	AA	AA	CC	CC	AA	CC	CC	AA	AA	CC	AA	CC	CC	AA	CC	AA	AA	CC	--
SNP_IGA_184182	2	3957159	AG	GG	AA	AA	AG	AA	AG	AA	AG	AG	AA	AG	AA	AA	AA	AG	AA	AA	AG	AG	AG	AA	AA	AG	AA	AG	AA	AG	AA	AA	AG	AG	AA	AG	AG	AA	AA	AG	AA	AG	AG	AA	AG	AA	AA	AG	--
SNP_IGA_184503	2	3970062	AA	GG	AA	AA	AA	AA	AA	AA	AA	AA	AA	AA	AA	AA	AA	AA	AA	AA	AA	AA	AA	AA	AA	AA	AA	AA	AA	AA	AA	AA	AA	AA	AA	AA	AA	AA	AA	AA	AA	AA	AA	AA	AA	AA	AA	AA	AA
SNP_IGA_184544	2	3972788	GG	GG	AA	AA	AG	AA	AG	AA	AG	AG	AA	AG	AA	AA	AA	AG	AA	AA	AG	AG	AG	AA	AA	AG	AA	AG	AA	AG	AA	AA	AG	AG	AA	AG	AG	AA	AA	AG	AA	AG	AG	AA	AG	AA	AA	AG	--
SNP_IGA_184675	2	3983849	AG	AA	GG	GG	AG	GG	AG	GG	AG	AG	GG	AG	GG	GG	GG	AG	GG	GG	AG	AG	AG	GG	GG	AG	GG	AG	GG	AG	GG	GG	AG	AG	GG	AG	AG	GG	GG	AG	GG	AG	AG	GG	AG	GG	GG	AG	--
SNP_IGA_184725	2	3986927	AG	AA	GG	GG	AG	GG	AG	GG	AG	AG	GG	AG	GG	GG	GG	AG	GG	GG	AG	AG	AG	GG	GG	AG	GG	AG	GG	AG	GG	GG	AG	AG	GG	AG	AG	GG	GG	AG	GG	AG	AG	GG	AG	GG	GG	AG	--
SNP_IGA_184732	2	3987225	AA	AA	GG	GG	AG	GG	AG	GG	AG	AG	GG	AG	GG	GG	GG	AG	GG	GG	AG	AG	AG	GG	GG	AG	GG	AG	GG	AG	GG	GG	AG	AG	GG	AG	AG	GG	GG	AG	GG	AG	AG	GG	AG	GG	GG	AG	--
SNP_IGA_184738	2	3987718	AG	AA	GG	GG	AG	GG	AG	GG	AG	AG	GG	AG	GG	GG	GG	AG	GG	GG	AG	AG	AG	GG	GG	AG	GG	AG	GG	AG	GG	GG	AG	AG	GG	AG	AG	GG	GG	AG	GG	AG	AG	GG	AG	GG	GG	AG	--
SNP_IGA_184750	2	3988730	AG	GG	AA	AA	AG	AA	AG	AA	AG	AG	AA	AG	AA	AA	AA	AG	AA	AA	AG	AG	AG	AA	AA	AG	AA	AG	AA	AG	AA	AA	AG	AG	AA	AG	AG	AA	AA	AG	AA	AG	AG	AA	AG	AA	AA	AG	--
SNP_IGA_185056	2	4006616	AG	GG	AA	AA	AG	AA	AG	AA	AG	AG	AA	AG	AA	AA	AA	AG	AA	AA	AG	AG	AG	AA	AA	AG	AA	AG	AA	AG	AA	AA	AG	AG	AA	AG	AG	AA	AA	AG	AA	AG	AG	AA	AG	AA	AA	AG	--
SNP_IGA_185597	2	4026543	AG	GG	AA	AA	AG	AA	AG	AA	AG	AG	AA	AG	AA	AA	AA	AG	AA	AA	AG	AG	AG	AA	AA	AG	AA	AG	AA	AG	AA	AA	AG	AG	AA	AG	AG	AA	AA	AG	AA	AG	AG	AA	AG	AA	AA	AG	--
SNP_IGA_185608	2	4027238	AC	CC	AA	AA	AC	AA	AC	AA	AC	AC	AA	AC	AA	AA	AA	AC	AA	AA	AC	AC	AC	AA	AA	AC	AA	AC	AA	AC	AA	AA	AC	AC	AA	AC	AC	AA	AA	AC	AA	AC	AC	AA	AC	AA	AA	AC	AC
SNP_IGA_185638	2	4029514	GG	GG	GG	GG	GG	GG	GG	GG	GG	GG	GG	GG	GG	GG	GG	GG	GG	GG	GG	GG	GG	GG	GG	GG	GG	GG	GG	GG	GG	GG	GG	GG	GG	GG	GG	GG	GG	GG	GG	GG	GG	GG	GG	GG	GG	GG	GG
SNP_IGA_185721	2	4033630	AC	CC	AA	AA	AC	AA	AC	AA	AC	AC	AA	AC	AA	AA	AA	AC	AA	AA	AC	AC	AC	AA	AA	AC	AA	AC	AA	AC	AA	AA	AC	AC	AA	AC	AC	AA	AA	AC	AA	AC	AC	AA	AC	AA	AA	AC	--
SNP_IGA_186742	2	4112967	AG	AA	AA	AA	AA	AA	AA	AA	AA	AA	AA	AA	AA	AA	AA	AA	AA	AA	AA	AA	AA	AA	AA	AA	AA	AA	AA	AA	AA	AA	AA	AA	AA	AA	AA	AA	AA	AA	AA	AA	AA	AA	AA	AA	AA	AA	AA
SNP_IGA_186785	2	4115598	AG	GG	AA	AA	AG	AA	AG	AA	AG	AG	AA	AG	AA	AA	AA	AG	AA	AA	AG	AG	AG	AA	AA	AG	AA	AG	AA	AG	AA	AA	AG	AG	AA	AG	AG	AA	AA	AG	AA	AG	AG	AA	AG	AA	AA	AG	--
SNP_IGA_186803	2	4117155	AC	AA	CC	CC	AC	CC	AC	CC	AC	AC	CC	AC	CC	CC	CC	AC	CC	CC	AC	AC	AC	CC	CC	AC	CC	AC	CC	AC	CC	CC	AC	AC	CC	AC	AC	CC	CC	AC	CC	AC	AC	CC	AC	CC	CC	AC	--
SNP_IGA_186819	2	4118550	AG	--	GG	GG	AG	GG	AG	GG	AG	AG	GG	AG	GG	GG	GG	AG	GG	GG	AG	AG	AG	GG	GG	AG	GG	AG	GG	AG	GG	GG	AG	AG	GG	AG	AG	GG	GG	AG	GG	AG	AG	GG	AG	GG	GG	AG	--
SNP_IGA_186899	2	4123369	AG	AG	GG	GG	AG	GG	AG	GG	AG	AG	GG	AG	GG	GG	GG	AG	GG	GG	AG	AG	AG	GG	GG	AG	GG	AG	GG	AG	GG	GG	AG	AG	GG	AG	AG	GG	GG	AG	GG	AG	AG	GG	AG	GG	GG	AG	--
SNP_IGA_186905	2	4123435	AG	AG	GG	GG	AG	GG	AG	GG	AG	AG	GG	AG	GG	GG	GG	AG	GG	GG	AG	AG	AG	GG	GG	AG	GG	AG	GG	AG	GG	GG	AG	AG	GG	AG	AG	GG	GG	AG	GG	AG	AG	GG	AG	--	GG	AG	--
SNP_IGA_187399	2	4158248	GG	GG	GG	GG	GG	GG	GG	GG	GG	GG	GG	GG	GG	GG	GG	GG	GG	GG	GG	GG	GG	GG	GG	GG	GG	GG	GG	GG	GG	GG	GG	GG	GG	GG	GG	GG	GG	GG	GG	GG	GG	GG	GG	GG	GG	GG	GG
SNP_IGA_187408	2	4159245	AG	AA	AG	--	AG	AG	AA	AG	AG	AG	AG	AA	AG	AG	AG	AG	AG	AG	AA	AA	AG	AG	AG	AG	AG	AG	AG	AG	AG	AG	AA	AA	AG	AG	AA	AG	AG	AA	AG	AA	AA	AG	AG	--	AG	AG	AG
SNP_IGA_187486	2	4186523	AG	GG	AA	AA	AG	AA	AG	AA	AG	AG	AA	AG	AA	AA	AA	AG	AA	AA	AG	AG	AG	AA	AA	AG	AA	AG	AA	AG	AA	AA	AG	AG	AA	AG	AG	AA	AA	AG	AA	AG	AG	AA	AG	AA	AA	AG	AG
SNP_IGA_187679	2	4231153	AC	AA	AC	CC	AC	CC	AA	AC	AC	AC	CC	AA	AC	AC	AC	AC	AC	AC	AA	AA	AC	CC	AC	AC	CC	AC	CC	AC	CC	AC	AA	AA	AC	AC	AA	CC	CC	AA	AC	AA	AA	CC	AC	CC	CC	AC	--
SNP_IGA_187693	2	4232372	AG	AA	GG	GG	AG	GG	AG	GG	AG	AG	GG	AG	GG	GG	GG	AG	GG	GG	AG	AG	AG	GG	GG	AG	GG	AG	GG	AG	GG	GG	AG	AG	GG	AG	AG	GG	GG	AG	GG	AG	AG	GG	AG	GG	GG	AG	--
SNP_IGA_188032	2	4248699	AA	--	AA	AA	AA	AA	AA	AA	AA	AA	AA	AA	AA	AA	AA	AA	AA	AA	AA	AA	AA	AA	AA	AA	AA	AA	AA	AA	AA	AA	AA	AA	AA	AA	AA	AA	AA	AA	AA	AA	AA	AA	AA	AA	AA	AA	AA
SNP_IGA_188039	2	4249083	GG	GG	GG	GG	GG	GG	GG	GG	GG	GG	GG	GG	GG	GG	GG	GG	GG	GG	GG	GG	GG	GG	GG	GG	GG	GG	GG	GG	GG	GG	GG	GG	GG	GG	GG	GG	GG	GG	GG	GG	GG	GG	GG	GG	GG	GG	GG
SNP_IGA_188199	2	4269648	AG	GG	AA	AA	AG	AA	AG	AA	AG	AG	AA	AG	AA	AA	AA	AG	AA	AA	AG	AG	AG	AA	AA	AG	AA	AG	AA	AG	AA	AA	AG	AG	AA	AG	AG	AA	AA	AG	AA	AG	AG	AA	AG	AA	AA	AG	AG
SNP_IGA_188331	2	4277837	AG	AA	GG	GG	AG	GG	AG	GG	AG	AG	GG	AG	GG	GG	GG	AG	GG	GG	AG	AG	AG	GG	GG	AG	GG	AG	GG	AG	GG	GG	AG	AG	GG	AG	AG	GG	GG	AG	GG	AG	AG	GG	AG	GG	GG	AG	--
SNP_IGA_188434	2	4282255	AG	AA	GG	GG	AG	GG	AG	GG	AG	AG	GG	AG	GG	GG	GG	AG	GG	GG	AG	AG	AG	GG	GG	AG	GG	AG	GG	AG	GG	GG	AG	AG	GG	AG	AG	GG	GG	AG	GG	AG	AG	GG	AG	GG	GG	AG	--
SNP_IGA_188472	2	4284858	AC	CC	AA	AA	AC	AA	AC	AA	AC	AC	AA	AC	AA	AA	AA	AC	AA	AA	AC	AC	AC	AA	AA	AC	AA	AC	AA	AC	AA	AA	AC	AC	AA	AC	AC	AA	AA	AC	AA	AC	AC	AA	AC	AA	AA	AC	AC
SNP_IGA_188478	2	4285172	AG	GG	AA	AA	AG	AA	AG	AA	AG	AG	AA	AG	AA	AA	AA	AG	AA	AA	AG	AG	AG	AA	AA	AG	AA	AG	AA	AG	AA	AA	AG	AG	AA	AG	AG	AA	AA	AG	AA	AG	AG	AA	AG	AA	AA	AG	--
SNP_IGA_188519	2	4286668	GG	GG	GG	GG	GG	GG	GG	GG	GG	GG	GG	GG	GG	GG	GG	GG	GG	GG	GG	GG	GG	GG	GG	GG	GG	GG	GG	GG	GG	GG	GG	GG	GG	GG	GG	GG	GG	GG	GG	GG	GG	GG	GG	GG	GG	GG	GG
SNP_IGA_188524	2	4286818	AG	GG	AG	AA	AG	AA	GG	AG	AG	AG	AA	GG	AG	AG	AG	AG	AG	AG	GG	GG	AG	AA	AG	AG	AA	AG	AA	AG	AA	AG	GG	GG	AG	AG	GG	AA	AA	GG	AG	GG	GG	AA	AG	--	AA	AG	--
SNP_IGA_188540	2	4287266	AA	AA	AG	AA	AA	AA	AG	AG	AA	AA	AA	AG	AG	AG	AG	AA	AG	AG	AG	AG	AA	AA	AG	AA	AA	AA	AA	AA	AA	AG	AG	AG	AG	AA	AG	AA	AA	AG	AG	AG	AG	AA	AA	AA	AA	AA	AA
SNP_IGA_188736	2	4298282	AG	AA	AG	GG	AG	GG	AA	AG	AG	AG	GG	AA	AG	AG	AG	AG	AG	AG	AA	AA	AG	GG	AG	AG	GG	AG	GG	AG	GG	AG	AA	AA	AG	AG	AA	GG	GG	AA	AG	AA	AA	GG	AG	GG	GG	AG	--
SNP_IGA_188920	2	4311684	GG	GG	GG	GG	GG	GG	GG	GG	GG	GG	GG	GG	GG	GG	GG	GG	GG	GG	GG	GG	GG	GG	GG	GG	GG	GG	GG	GG	GG	GG	GG	GG	GG	GG	GG	GG	GG	GG	GG	GG	GG	GG	GG	GG	GG	GG	GG
SNP_IGA_188930	2	4312087	GG	GG	GG	GG	GG	GG	GG	GG	GG	GG	GG	GG	GG	GG	GG	GG	GG	GG	GG	GG	GG	GG	GG	GG	GG	GG	GG	GG	GG	GG	GG	GG	GG	GG	GG	GG	GG	GG	GG	GG	GG	GG	GG	GG	GG	GG	GG
SNP_IGA_188945	2	4312688	GG	GG	GG	GG	GG	GG	GG	GG	GG	GG	GG	GG	GG	GG	GG	GG	GG	GG	GG	GG	GG	GG	GG	GG	GG	GG	GG	GG	GG	GG	GG	GG	GG	GG	GG	GG	GG	GG	GG	GG	GG	GG	GG	GG	GG	GG	GG
SNP_IGA_189085	2	4316133	AG	AA	GG	GG	AG	GG	AG	GG	AG	AG	GG	AG	GG	GG	GG	AG	GG	GG	AG	AG	AG	GG	GG	AG	GG	AG	GG	AG	GG	GG	AG	AG	GG	AG	AG	GG	GG	AG	GG	AG	AG	GG	AG	GG	GG	AG	--
SNP_IGA_189099	2	4316500	AG	--	AA	AA	AG	AA	AG	AA	AG	AG	AA	AG	AA	AA	AA	AG	AA	AA	AG	AG	AG	AA	AA	AG	AA	AG	AA	AG	AA	AA	AG	AG	AA	AG	AG	AA	AA	AG	AA	AG	AG	AA	AG	AA	AA	AG	AG
SNP_IGA_189109	2	4316848	AG	GG	AG	AA	AG	AA	GG	AG	AG	AG	AA	GG	AG	AG	AG	AG	AG	AG	GG	GG	AG	AA	AG	AG	AA	AG	AA	AG	AA	AG	GG	GG	AG	AG	GG	AA	AA	GG	AG	GG	GG	AA	AG	AA	AA	AG	--
SNP_IGA_189117	2	4317237	AA	GG	AA	AA	AA	AA	GG	AA	AA	AA	AA	GG	AA	AA	AA	AA	AA	AA	GG	GG	AA	AA	AA	AA	AA	AA	AA	AA	AA	AA	GG	GG	AA	AA	GG	AA	AA	GG	AA	GG	GG	AA	AA	AA	AA	AA	AA
SNP_IGA_189122	2	4317287	AG	AA	GG	GG	AG	GG	AG	GG	AG	AG	GG	AG	GG	GG	GG	AG	GG	GG	AG	AG	AG	GG	GG	AG	GG	AG	GG	AG	GG	GG	AG	AG	GG	AG	AG	GG	GG	AG	GG	AG	AG	GG	AG	GG	GG	AG	--
SNP_IGA_189129	2	4317503	AC	--	AA	AA	AC	AA	AC	AA	AC	AC	AA	AC	AA	AA	AA	AC	AA	AA	AC	AC	AC	AA	AA	AC	AA	AC	AA	AC	AA	AA	AC	AC	AA	AC	AC	AA	AA	AC	AA	AC	AC	AA	AC	AA	AA	AC	--
SNP_IGA_189146	2	4317805	AG	AA	GG	GG	AG	GG	AG	GG	AG	AG	GG	AG	GG	GG	GG	AG	GG	GG	AG	AG	AG	GG	GG	AG	GG	AG	GG	AG	GG	GG	AG	AG	GG	AG	AG	GG	GG	AG	GG	AG	AG	GG	AG	GG	GG	AG	--
SNP_IGA_189154	2	4318165	AA	--	AA	AA	AA	AA	AA	AA	AA	AA	AA	AA	AA	AA	AA	AA	AA	AA	AA	AA	AA	AA	AA	AA	AA	AA	AA	AA	AA	AA	AA	AA	AA	AA	AA	AA	AA	AA	AA	AA	AA	AA	AA	AA	AA	AA	AA
SNP_IGA_189181	2	4319397	AG	--	GG	GG	AG	GG	AG	GG	AG	AG	GG	AG	GG	GG	GG	AG	GG	GG	AG	AG	AG	GG	GG	AG	GG	AG	GG	AG	GG	GG	AG	AG	GG	AG	AG	GG	GG	AG	GG	AG	AG	GG	AG	--	GG	AG	GG
SNP_IGA_189962	2	4359819	AC	--	CC	CC	AC	CC	AC	CC	AC	AC	CC	AC	CC	CC	CC	AC	CC	CC	AC	AC	AC	CC	CC	AC	CC	AC	CC	AC	CC	CC	AC	AC	CC	AC	AC	CC	CC	AC	CC	AC	AC	CC	AC	CC	CC	AC	CC
SNP_IGA_190005	2	4362255	AA	--	AA	AA	AA	AA	AA	AA	AA	AA	AA	AA	AA	AA	AA	AA	AA	AA	AA	AA	AA	AA	AA	AA	AA	AA	AA	AA	AA	AA	AA	AA	AA	AA	AA	AA	AA	AA	AA	AA	AA	AA	AA	AA	AA	AA	AA
SNP_IGA_190011	2	4362480	CC	CC	CC	CC	CC	CC	CC	CC	CC	CC	CC	CC	CC	CC	CC	CC	CC	CC	CC	CC	CC	CC	CC	CC	CC	CC	CC	CC	CC	CC	CC	CC	CC	CC	CC	CC	CC	CC	CC	CC	CC	CC	CC	--	CC	CC	CC
SNP_IGA_190288	2	4372856	AA	--	AA	AA	AA	AA	AA	AA	AA	AA	AA	AA	AA	AA	AA	AA	AA	AA	AA	AA	AA	AA	AA	AA	AA	AA	AA	AA	AA	AA	AA	AA	AA	AA	AA	AA	AA	AA	AA	AA	AA	AA	AA	AA	AA	AA	AA
SNP_IGA_190306	2	4373851	AA	AA	AA	AA	AA	AA	AA	AA	AA	AA	AA	AA	AA	AA	AA	AA	AA	AA	AA	AA	AA	AA	AA	AA	AA	AA	AA	AA	AA	AA	AA	AA	AA	AA	AA	AA	AA	AA	AA	AA	AA	AA	AA	AA	AA	AA	AA
SNP_IGA_190314	2	4374053	AA	AA	AA	AA	AA	AA	AA	AA	AA	AA	AA	AA	AA	AA	AA	AA	AA	AA	AA	AA	AA	AA	AA	AA	AA	AA	AA	AA	AA	AA	AA	AA	AA	AA	AA	AA	AA	AA	AA	AA	AA	AA	AA	AA	AA	AA	AA
SNP_IGA_190320	2	4374140	AA	AA	AA	AA	AA	AA	AA	AA	AA	AA	AA	AA	AA	AA	AA	AA	AA	AA	AA	AA	AA	AA	AA	AA	AA	AA	AA	AA	AA	AA	AA	AA	AA	AA	AA	AA	AA	AA	AA	AA	AA	AA	AA	AA	AA	AA	AA
SNP_IGA_190531	2	4385215	GG	GG	GG	GG	GG	GG	GG	GG	GG	GG	GG	GG	GG	GG	GG	GG	GG	GG	GG	GG	GG	GG	GG	GG	GG	GG	GG	GG	GG	GG	GG	GG	GG	GG	GG	GG	GG	GG	GG	GG	GG	GG	GG	GG	GG	GG	GG
SNP_IGA_190537	2	4385304	AG	--	GG	GG	AG	GG	AG	GG	AG	AG	GG	AG	GG	GG	GG	AG	GG	GG	AG	AG	AG	GG	GG	AG	GG	AG	GG	AG	GG	GG	AG	AG	GG	AG	AG	GG	GG	AG	GG	AG	AG	GG	AG	--	GG	AG	GG
SNP_IGA_190545	2	4385601	AA	AA	AA	AA	AA	AA	AA	AA	AA	AA	AA	AA	AA	AA	AA	AA	AA	AA	AA	AA	AA	AA	AA	AA	AA	AA	AA	AA	AA	AA	AA	AA	AA	AA	AA	AA	AA	AA	AA	AA	AA	AA	AA	AA	AA	AA	AA
SNP_IGA_191614	2	4465982	AG	GG	AA	AA	AG	AA	AG	AA	AG	AG	AA	AG	AA	AA	AA	AG	AA	AA	AG	AG	AG	AA	AA	AG	AA	AG	AA	AG	AA	AA	AG	AG	AA	AG	AG	AA	AA	AG	AA	AG	AG	AA	AG	AA	AA	AG	--
SNP_IGA_191627	2	4469130	AG	GG	AG	AG	AG	AG	AG	AG	AG	AG	AG	AG	AG	AG	AG	AG	AG	AG	AG	AG	AG	AG	AG	AG	AG	AG	AG	AG	AG	AG	AG	AG	AG	AG	AG	AG	AG	AG	AG	AG	AG	AG	AG	AG	AG	AG	AG
SNP_IGA_191646	2	4470842	CC	CC	CC	CC	CC	CC	CC	CC	CC	CC	CC	CC	CC	CC	CC	CC	CC	CC	CC	CC	CC	CC	CC	CC	CC	CC	CC	CC	CC	CC	CC	CC	CC	CC	CC	CC	CC	CC	CC	CC	CC	CC	CC	CC	CC	CC	CC
SNP_IGA_191651	2	4471128	AA	AA	AA	AA	AA	AA	AA	AA	AA	AA	AA	AA	AA	AA	AA	AA	AA	AA	AA	AA	AA	AA	AA	AA	AA	AA	AA	AA	AA	AA	AA	AA	AA	AA	AA	AA	AA	AA	AA	AA	AA	AA	AA	AA	AA	AA	AA
SNP_IGA_191662	2	4471382	AA	AA	AA	AA	AA	AA	AA	AA	AA	AA	AA	AA	AA	AA	AA	AA	AA	AA	AA	AA	AA	AA	AA	AA	AA	AA	AA	AA	AA	AA	AA	AA	AA	AA	AA	AA	AA	AA	AA	AA	AA	AA	AA	AA	AA	AA	AA
SNP_IGA_191667	2	4471451	GG	GG	GG	GG	GG	GG	GG	GG	GG	GG	GG	GG	--	GG	GG	GG	GG	GG	GG	GG	GG	GG	GG	GG	GG	GG	GG	GG	GG	GG	GG	GG	GG	GG	GG	GG	GG	GG	GG	GG	GG	GG	GG	GG	GG	GG	GG
SNP_IGA_192598	2	4515549	AA	AA	AG	AA	AA	AA	AG	AG	AA	AA	AA	AG	AG	AG	AG	AA	AG	AG	AG	AG	AA	AA	AG	AA	AA	AA	AA	AA	AA	AG	AG	AG	AG	AA	AG	AA	AA	AG	AG	AG	AG	AA	AA	AA	AA	AA	AA
SNP_IGA_192609	2	4515930	GG	GG	GG	GG	GG	GG	GG	GG	GG	GG	GG	GG	GG	GG	GG	GG	GG	GG	GG	GG	GG	GG	GG	GG	GG	GG	GG	GG	GG	GG	GG	GG	GG	GG	GG	GG	GG	GG	GG	GG	GG	GG	GG	GG	GG	GG	GG
SNP_IGA_192621	2	4516202	AC	--	CC	CC	AC	CC	AC	CC	AC	AC	CC	AC	CC	CC	CC	AC	CC	CC	AC	AC	AC	CC	CC	AC	CC	AC	CC	AC	CC	CC	AC	AC	CC	AC	AC	CC	CC	AC	CC	AC	AC	CC	AC	CC	CC	AC	CC
SNP_IGA_192643	2	4516599	AG	AA	GG	GG	AG	GG	AG	GG	AG	AG	GG	AG	GG	GG	GG	AG	GG	GG	AG	AG	AG	GG	GG	AG	GG	AG	GG	AG	GG	GG	AG	AG	GG	AG	AG	GG	GG	AG	GG	AG	AG	GG	AG	GG	GG	AG	GG
SNP_IGA_192881	2	4535571	AA	--	AA	AA	AA	AA	AA	AA	AA	AA	AA	AA	AA	AA	AA	AA	AA	AA	AA	AA	AA	AA	AA	AA	AA	AA	AA	AA	AA	AA	AA	AA	AA	AA	AA	AA	AA	AA	AA	AA	AA	AA	AA	--	AA	AA	AA
SNP_IGA_192890	2	4535916	GG	--	GG	GG	GG	GG	GG	GG	GG	GG	GG	GG	GG	GG	GG	GG	GG	GG	GG	GG	GG	GG	GG	GG	GG	GG	GG	GG	GG	GG	GG	GG	GG	GG	GG	GG	GG	GG	GG	GG	GG	GG	GG	GG	GG	GG	GG
SNP_IGA_192913	2	4536741	AA	AA	AA	AA	AA	--	AA	AA	AA	AA	AA	AA	AA	AA	AA	AA	AA	AA	AA	AA	AA	AA	AA	AA	AA	AA	AA	AA	AA	AA	AA	AA	AA	AA	AA	AA	AA	AA	AA	AA	AA	AA	AA	AA	AA	AA	AA
SNP_IGA_192923	2	4537088	CC	CC	AA	AA	CC	AA	AC	AA	CC	CC	AA	AC	AA	AA	AA	CC	AA	AA	AC	AC	CC	AA	AA	CC	AA	CC	AA	CC	AA	AA	AC	AC	AA	CC	AC	AA	AA	AC	AA	AC	AC	AA	CC	AA	AA	CC	--
SNP_IGA_193121	2	4566350	GG	GG	GG	GG	GG	GG	GG	GG	GG	GG	GG	GG	GG	GG	GG	GG	GG	GG	GG	GG	GG	GG	GG	GG	GG	GG	GG	GG	GG	GG	GG	GG	GG	GG	GG	GG	GG	GG	GG	GG	GG	GG	GG	--	GG	GG	GG
SNP_IGA_193135	2	4567192	AA	AA	AA	AA	AA	AA	AA	AA	AA	AA	AA	AA	AA	AA	AA	AA	AA	AA	AA	AA	AA	AA	AA	AA	AA	AA	AA	AA	AA	AA	AA	AA	AA	AA	AA	AA	AA	AA	AA	AA	AA	AA	AA	--	AA	AA	AA
SNP_IGA_193142	2	4567296	AG	AA	AG	AG	AG	AG	AA	AG	AG	AG	AG	AA	AG	AG	AG	AG	AG	AG	AA	AA	AG	AG	AG	AG	AG	AG	AG	AG	AG	AG	AA	AA	AG	AG	AA	AG	AG	AA	AG	AA	AA	AG	AG	AG	AG	AG	AG
SNP_IGA_193147	2	4567536	AA	AA	AA	AA	AA	AA	AA	AA	AA	AA	AA	AA	AA	AA	AA	AA	AA	AA	AA	AA	AA	AA	AA	AA	AA	AA	AA	AA	AA	AA	AA	AA	AA	AA	AA	AA	AA	AA	AA	AA	AA	AA	AA	--	AA	AA	AA
SNP_IGA_193154	2	4567836	AC	AA	AC	AC	AC	AC	AA	AC	AC	AC	AC	AA	AC	AC	AC	AC	AC	AC	AA	AA	AC	AC	AC	AC	AC	AC	AC	AC	AC	AC	AA	AA	AC	AC	AA	AC	AC	AA	AC	AA	AA	AC	AC	AC	AC	AC	AC
SNP_IGA_193369	2	4586996	AA	AA	AA	AA	AA	AA	AA	AA	AA	AA	AA	AA	AA	AA	AA	AA	AA	AA	AA	AA	AA	AA	AA	AA	AA	AA	AA	AA	AA	AA	AA	AA	AA	AA	AA	AA	AA	AA	AA	AA	AA	AA	AA	AA	AA	AA	AA
snp_2_4621680	2	4621680	CC	CC	CC	CC	CC	CC	CC	CC	CC	CC	CC	CC	CC	CC	CC	CC	CC	CC	CC	CC	CC	CC	CC	CC	CC	CC	CC	CC	CC	CC	CC	CC	CC	CC	CC	CC	CC	CC	CC	CC	CC	CC	CC	CC	CC	CC	CC
SNP_IGA_193650	2	4624976	AG	AG	GG	GG	AG	GG	AG	GG	AG	AG	GG	AG	GG	GG	GG	AG	GG	GG	AG	AG	AG	GG	GG	AG	GG	AG	GG	AG	GG	GG	AG	AG	GG	AG	AG	GG	GG	AG	GG	AG	AG	GG	AG	GG	GG	AG	--
SNP_IGA_193660	2	4625619	AG	AA	GG	GG	AG	GG	AG	GG	AG	AG	GG	AG	GG	GG	GG	AG	GG	GG	AG	AG	AG	GG	GG	AG	GG	AG	GG	AG	GG	GG	AG	AG	GG	AG	AG	GG	GG	AG	GG	AG	AG	GG	AG	GG	GG	AG	GG
SNP_IGA_193685	2	4627365	GG	GG	GG	GG	GG	GG	GG	GG	GG	GG	GG	GG	GG	GG	GG	GG	GG	GG	GG	GG	GG	GG	GG	GG	GG	GG	GG	GG	GG	GG	GG	GG	GG	GG	GG	GG	GG	GG	GG	GG	GG	GG	GG	GG	GG	GG	GG
SNP_IGA_193752	2	4653777	AA	AA	AA	AA	AA	AA	AA	AA	AA	AA	AA	AA	AA	AA	AA	AA	AA	AA	AA	AA	AA	AA	AA	AA	AA	AA	AA	AA	AA	AA	AA	AA	AA	AA	AA	AA	AA	AA	AA	AA	AA	AA	AA	AA	AA	AA	AA
SNP_IGA_193945	2	4684032	AG	AA	AG	GG	AG	GG	AA	AG	AG	AG	GG	AA	AG	AG	AG	AG	AG	AG	AA	AA	AG	GG	AG	AG	GG	AG	GG	AG	GG	AG	AA	AA	AG	AG	AA	GG	GG	AA	AG	AA	AA	GG	AG	GG	GG	AG	--
SNP_IGA_193959	2	4684724	GG	--	AG	GG	GG	GG	AG	AG	GG	GG	GG	AG	--	AG	AG	GG	AG	AG	AG	AG	GG	GG	AG	GG	GG	GG	GG	GG	GG	AG	AG	AG	AG	GG	AG	GG	GG	AG	AG	AG	AG	GG	GG	GG	GG	GG	GG
SNP_IGA_193969	2	4685184	AG	AG	GG	GG	AG	GG	AG	GG	AG	AG	GG	AG	GG	GG	GG	AG	GG	GG	AG	AG	AG	GG	GG	AG	GG	AG	GG	AG	GG	GG	AG	AG	GG	AG	AG	GG	GG	AG	GG	AG	AG	GG	AG	GG	GG	AG	--
SNP_IGA_193975	2	4685726	GG	GG	GG	GG	GG	GG	GG	GG	GG	GG	GG	GG	GG	GG	GG	GG	GG	GG	GG	GG	GG	GG	GG	GG	GG	GG	GG	GG	GG	GG	GG	GG	GG	GG	GG	GG	GG	GG	GG	GG	GG	GG	GG	GG	GG	GG	GG
SNP_IGA_194027	2	4715653	AA	AA	AA	AA	AA	AA	AA	AA	AA	AA	AA	AA	AA	AA	AA	AA	AA	AA	AA	AA	AA	AA	AA	AA	AA	AA	AA	AA	AA	AA	AA	AA	AA	AA	AA	AA	AA	AA	AA	AA	AA	AA	AA	AA	AA	AA	AA
SNP_IGA_194037	2	4716953	AC	AC	AA	AA	AC	AA	AC	AA	AC	AC	AA	AC	AA	AA	AA	AC	AA	AA	AC	AC	AC	AA	AA	AC	AA	AC	AA	AC	AA	AA	AC	AC	AA	AC	AC	AA	AA	AC	AA	AC	AC	AA	AC	--	AA	AC	--
SNP_IGA_194041	2	4717222	AG	--	GG	GG	AG	GG	AG	GG	AG	AG	GG	AG	GG	GG	GG	AG	GG	GG	AG	AG	AG	GG	GG	AG	GG	AG	GG	AG	GG	GG	AG	AG	GG	AG	AG	GG	GG	AG	GG	AG	AG	GG	AG	GG	GG	AG	GG
SNP_IGA_194054	2	4717648	AG	AG	GG	GG	AG	GG	AG	GG	AG	AG	GG	AG	GG	GG	GG	AG	GG	GG	AG	AG	AG	GG	GG	AG	GG	AG	GG	AG	GG	GG	AG	AG	GG	AG	AG	GG	GG	AG	GG	AG	AG	GG	AG	GG	GG	AG	AG
SNP_IGA_194061	2	4717910	AG	--	GG	GG	AG	GG	AG	GG	AG	AG	GG	AG	GG	GG	GG	AG	GG	GG	AG	AG	AG	GG	GG	AG	GG	AG	GG	AG	GG	GG	AG	AG	GG	AG	AG	GG	GG	AG	GG	AG	AG	GG	AG	GG	GG	AG	--
SNP_IGA_194068	2	4718156	GG	GG	AG	GG	GG	GG	AG	AG	GG	GG	GG	AG	AG	AG	AG	GG	AG	AG	AG	AG	GG	GG	AG	GG	GG	GG	GG	GG	GG	AG	AG	AG	AG	GG	AG	GG	GG	AG	AG	AG	AG	GG	GG	GG	GG	GG	GG
SNP_IGA_194080	2	4718446	AA	AA	CC	--	AA	--	AC	CC	AA	AA	--	AC	CC	CC	CC	AA	CC	CC	AC	AC	AA	AC	CC	AA	AC	AA	AC	AA	AC	CC	AC	AC	CC	AA	AC	AC	AC	AC	CC	AC	AC	AC	AA	AC	AC	AA	--
SNP_IGA_194090	2	4718615	GG	GG	AG	GG	GG	GG	AG	AG	GG	GG	GG	AG	--	AG	AG	GG	AG	AG	AG	AG	GG	GG	AG	GG	GG	GG	GG	GG	GG	AG	AG	AG	AG	GG	AG	GG	GG	AG	AG	AG	AG	GG	GG	GG	GG	GG	GG
SNP_IGA_194097	2	4718748	AC	CC	AA	AA	AC	AA	AC	AA	AC	AC	AA	AC	AA	AA	AA	AC	AA	AA	AC	AC	AC	AA	AA	AC	AA	AC	AA	AC	AA	AA	AC	AC	AA	AC	AC	AA	AA	AC	AA	AC	AC	AA	AC	AA	AA	AC	--
SNP_IGA_194110	2	4719202	AC	AC	CC	CC	AC	CC	AC	CC	AC	AC	CC	AC	CC	CC	CC	AC	CC	CC	AC	AC	AC	CC	CC	AC	CC	AC	CC	AC	CC	CC	AC	AC	CC	AC	AC	CC	CC	AC	CC	AC	AC	CC	AC	CC	CC	AC	AC
SNP_IGA_194334	2	4731052	AG	AG	GG	GG	AG	GG	AG	GG	AG	AG	GG	AG	GG	GG	GG	AG	GG	GG	AG	AG	AG	GG	GG	AG	GG	AG	GG	AG	GG	GG	AG	AG	GG	AG	AG	GG	GG	AG	GG	AG	AG	GG	AG	GG	GG	AG	--
SNP_IGA_194408	2	4735994	AG	AA	GG	GG	AG	GG	AG	GG	AG	AG	GG	AG	GG	GG	GG	AG	GG	GG	AG	AG	AG	GG	GG	AG	GG	AG	GG	AG	GG	GG	AG	AG	GG	AG	AG	GG	GG	AG	GG	AG	AG	GG	AG	GG	GG	AG	--
SNP_IGA_194416	2	4736473	AG	AG	GG	GG	AG	GG	AG	GG	AG	AG	GG	AG	GG	GG	GG	AG	GG	GG	AG	AG	AG	GG	GG	AG	GG	AG	GG	AG	GG	GG	AG	AG	GG	AG	AG	GG	GG	AG	GG	AG	AG	GG	AG	GG	GG	AG	--
SNP_IGA_194572	2	4745204	AG	AG	AG	GG	AG	GG	AG	AG	AG	AG	GG	AG	AG	AG	AG	AG	AG	AG	AG	AG	AG	GG	AG	AG	GG	AG	GG	AG	GG	GG	AG	AG	AG	AG	AG	GG	GG	AG	AG	AG	AG	GG	AG	GG	GG	AG	--
SNP_IGA_194747	2	4754651	GG	GG	GG	GG	GG	GG	GG	GG	GG	GG	GG	GG	GG	GG	GG	GG	GG	GG	GG	GG	GG	GG	GG	GG	GG	GG	GG	GG	GG	GG	GG	GG	GG	GG	GG	GG	GG	GG	GG	GG	GG	GG	GG	GG	GG	GG	GG
SNP_IGA_195069	2	4797893	GG	GG	GG	GG	GG	GG	GG	GG	GG	GG	GG	GG	GG	GG	GG	GG	GG	GG	GG	GG	GG	GG	GG	GG	GG	GG	GG	GG	GG	GG	GG	GG	GG	GG	GG	GG	GG	GG	GG	GG	GG	GG	GG	GG	GG	GG	GG
SNP_IGA_195113	2	4799521	GG	GG	GG	GG	GG	GG	GG	GG	GG	GG	GG	GG	GG	GG	GG	GG	GG	GG	GG	GG	GG	GG	GG	GG	GG	GG	GG	GG	GG	GG	GG	GG	GG	GG	GG	GG	GG	GG	GG	GG	GG	GG	GG	GG	GG	GG	GG
SNP_IGA_195119	2	4799730	AG	AG	AA	AA	AG	AA	AG	AA	AG	AG	AA	AG	AA	AA	AA	AG	AA	AA	AG	AG	AG	AA	AA	AG	AA	AG	AA	AG	AA	AA	AG	AG	AA	AG	AG	AA	AA	AG	AA	AG	AG	AA	AG	AA	AA	AG	--
SNP_IGA_195134	2	4800279	AG	AA	GG	GG	AG	GG	AG	GG	AG	AG	GG	AG	GG	GG	GG	AG	GG	GG	AG	AG	AG	GG	GG	AG	GG	AG	GG	AG	GG	GG	AG	AG	GG	AG	AG	GG	GG	AG	GG	AG	AG	GG	AG	GG	GG	AG	--
SNP_IGA_195139	2	4800452	AG	AA	GG	GG	AG	GG	AG	GG	AG	AG	GG	AG	GG	GG	GG	AG	GG	GG	AG	AG	AG	GG	GG	AG	GG	AG	GG	AG	GG	GG	AG	AG	GG	AG	AG	GG	GG	AG	GG	AG	AG	GG	AG	--	GG	AG	--
SNP_IGA_195145	2	4801061	AG	AA	GG	GG	AG	GG	AG	GG	AG	AG	GG	AG	GG	GG	GG	AG	GG	GG	AG	AG	AG	GG	GG	AG	GG	AG	GG	AG	GG	GG	AG	AG	GG	AG	AG	GG	GG	AG	GG	AG	AG	GG	AG	GG	GG	AG	--
SNP_IGA_195150	2	4801306	AG	GG	AA	AA	AG	AA	AG	AA	AG	AG	AA	AG	AA	AA	AA	AG	AA	AA	AG	AG	AG	AA	AA	AG	AA	AG	AA	AG	AA	AA	AG	AG	AA	AG	AG	AA	AA	AG	AA	AG	AG	AA	AG	AA	AA	AG	--
SNP_IGA_195166	2	4802023	CC	CC	CC	CC	CC	CC	CC	CC	CC	CC	CC	CC	CC	CC	CC	CC	CC	CC	CC	CC	CC	CC	CC	CC	CC	CC	CC	CC	CC	CC	CC	CC	CC	CC	CC	CC	CC	CC	CC	CC	CC	CC	CC	CC	CC	CC	CC
SNP_IGA_195176	2	4802200	AG	AA	GG	GG	AG	GG	AG	GG	AG	AG	GG	AG	GG	GG	GG	AG	GG	GG	AG	AG	AG	GG	GG	AG	GG	AG	GG	AG	GG	GG	AG	AG	GG	AG	AG	GG	GG	AG	GG	AG	AG	GG	AG	GG	GG	AG	--
SNP_IGA_196032	2	4855814	GG	GG	AG	GG	GG	GG	AG	AG	GG	GG	GG	AG	AG	AG	AG	GG	AG	AG	AG	AG	GG	GG	AG	GG	GG	GG	GG	GG	GG	GG	AG	AG	AG	GG	AG	GG	GG	AG	AG	AG	AG	GG	GG	GG	GG	GG	GG
SNP_IGA_196038	2	4855952	AA	AA	AG	AA	AA	AA	AG	AG	AA	AA	AA	AG	AG	AG	AG	AA	AG	AG	AG	AG	AA	AA	AG	AA	AA	AA	AA	AA	AA	AA	AG	AG	AG	AA	AG	AA	AA	AG	AG	AG	AG	AA	AA	AA	AA	AA	AA
SNP_IGA_196242	2	4862634	AA	--	AA	AA	AA	AA	AA	AA	AA	AA	AA	AA	AA	AA	AA	AA	AA	AA	AA	AA	AA	AA	AA	AA	AA	AA	AA	AA	AA	AA	AA	AA	AA	AA	AA	AA	AA	AA	AA	AA	AA	AA	AA	AA	AA	AA	AA
SNP_IGA_196257	2	4862991	AA	AA	AA	AA	AA	AA	AA	AA	AA	AA	AA	AA	AA	AA	AA	AA	AA	AA	AA	AA	AA	AA	AA	AA	AA	AA	AA	AA	AA	AA	AA	AA	AA	AA	AA	AA	AA	AA	AA	AA	AA	AA	AA	--	AA	AA	AA
SNP_IGA_196803	2	4891517	AC	CC	AC	AA	AC	AA	CC	AC	AC	AC	AA	CC	AC	AC	AC	AC	AC	AC	CC	CC	AC	AA	AC	AC	AA	AC	AA	AC	AA	AA	CC	CC	AC	AC	CC	AA	AA	CC	AC	CC	CC	AA	AC	AA	AA	AC	AC
SNP_IGA_196845	2	4893020	AC	AC	AA	AA	AC	AA	AC	AA	AC	AC	AA	AC	AA	AA	AA	AC	AA	AA	AC	AC	AC	AA	AA	AC	AA	AC	AA	AC	AA	AA	AC	AC	AA	AC	AC	AA	AA	AC	AA	AC	AC	AA	AC	AA	AA	AC	--
SNP_IGA_196851	2	4893090	AA	AA	AA	AA	AA	AA	AA	AA	AA	AA	AA	AA	AA	AA	AA	AA	AA	AA	AA	AA	AA	AA	AA	AA	AA	AA	AA	AA	AA	AA	AA	AA	AA	AA	AA	AA	AA	AA	AA	AA	AA	AA	AA	AA	AA	AA	AA
SNP_IGA_196858	2	4893263	AG	AG	AG	GG	AG	GG	AG	AG	AG	AG	GG	AG	AG	AG	AG	AG	AG	AG	AG	AG	AG	GG	AG	AG	GG	AG	GG	AG	GG	GG	AG	AG	AG	AG	AG	GG	GG	AG	AG	AG	AG	GG	AG	GG	GG	AG	GG
SNP_IGA_196879	2	4894044	AC	AA	AC	CC	AC	CC	AA	AC	AC	AC	CC	AA	AC	AC	AC	AC	AC	AC	AA	AA	AC	CC	AC	AC	CC	AC	CC	AC	CC	CC	AA	AA	AC	AC	AA	CC	CC	AA	AC	AA	AA	CC	AC	CC	CC	AC	--
SNP_IGA_196890	2	4894630	AA	AA	AA	AA	AA	AA	AA	AA	AA	AA	AA	AA	AA	AA	AA	AA	AA	AA	AA	AA	AA	AA	AA	AA	AA	AA	AA	AA	AA	AA	AA	AA	AA	AA	AA	AA	AA	AA	AA	AA	AA	AA	AA	AA	AA	AA	AA
SNP_IGA_196895	2	4894874	AC	CC	AA	AA	AC	AA	AC	AA	AC	AC	AA	AC	--	AA	AA	AC	AA	AA	AC	AC	AC	AA	AA	AC	AA	AC	AA	AC	AA	AA	AC	AC	AA	AC	AC	AA	AA	AC	AA	AC	AC	AA	AC	AA	AA	AC	--
SNP_IGA_196907	2	4895324	AG	AG	AA	AA	AG	AA	AG	AA	AG	AG	AA	AG	AA	AA	AA	AG	AA	AA	AG	AG	AG	AA	AA	AG	AA	AG	AA	AG	AA	AA	AG	AG	AA	AG	AG	AA	AA	AG	AA	AG	AG	AA	AG	AA	AA	AG	AG
SNP_IGA_196912	2	4895580	AC	CC	AA	AA	AC	AA	AC	AA	AC	AC	AA	AC	AA	AA	AA	AC	AA	AA	AC	AC	AC	AA	AA	AC	AA	AC	AA	AC	AA	AA	AC	AC	AA	AC	AC	AA	AA	AC	AA	AC	AC	AA	AC	AA	AA	AC	--
SNP_IGA_196924	2	4895929	GG	GG	AG	GG	GG	GG	AG	AG	GG	GG	GG	AG	AG	AG	AG	GG	AG	AG	AG	AG	GG	GG	AG	GG	GG	GG	GG	GG	GG	GG	AG	AG	AG	GG	AG	GG	GG	AG	AG	AG	AG	GG	GG	GG	GG	GG	GG
SNP_IGA_197179	2	4904122	GG	GG	GG	GG	GG	GG	GG	GG	GG	GG	GG	GG	GG	GG	GG	GG	GG	GG	GG	GG	GG	GG	GG	GG	GG	GG	GG	GG	GG	GG	GG	GG	GG	GG	GG	GG	GG	GG	GG	GG	GG	GG	GG	--	GG	GG	GG
SNP_IGA_197184	2	4904318	AC	AC	AA	AA	AC	AA	AC	AA	AC	AC	AA	AC	AA	AA	AA	AC	AA	AA	AC	AC	AC	AA	AA	AC	AA	AC	AA	AC	AA	AA	AC	AC	AA	AC	AC	AA	AA	AC	AA	AC	AC	AA	AC	AA	AA	AC	AC
SNP_IGA_197190	2	4904643	AG	AG	GG	GG	AG	GG	AG	GG	AG	AG	GG	AG	GG	GG	GG	AG	GG	GG	AG	AG	AG	GG	GG	AG	GG	AG	GG	AG	GG	GG	AG	AG	GG	AG	AG	GG	GG	AG	GG	AG	AG	GG	AG	GG	GG	AG	--
SNP_IGA_197195	2	4904786	AA	AA	AC	AC	AA	AC	AA	AC	AA	AA	AC	AA	AC	AC	AC	AA	AC	AC	AA	AA	AA	AC	AC	AA	AC	AA	AC	AA	AC	AC	AA	AA	AC	AA	AA	AC	AC	AA	AC	AA	AA	AC	AA	AC	AC	AA	--
SNP_IGA_197202	2	4904898	AG	AG	AA	AA	AG	AA	AG	AA	AG	AG	AA	AG	AA	AA	AA	AG	AA	AA	AG	AG	AG	AA	AA	AG	AA	AG	AA	AG	AA	AA	AG	AG	AA	AG	AG	AA	AA	AG	AA	AG	AG	AA	AG	AA	AA	AG	AG
SNP_IGA_197209	2	4905013	AA	AA	AA	AA	AA	AA	AA	AA	AA	AA	AA	AA	AA	AA	AA	AA	AA	AA	AA	AA	AA	AA	AA	AA	AA	AA	AA	AA	AA	AA	AA	AA	AA	AA	AA	AA	AA	AA	AA	AA	AA	AA	AA	AA	AA	AA	AA
SNP_IGA_197214	2	4905082	AA	AA	AA	AA	AA	AA	AA	AA	AA	AA	AA	AA	AA	AA	AA	AA	AA	AA	AA	AA	AA	AA	AA	AA	AA	AA	AA	AA	AA	AA	AA	AA	AA	AA	AA	AA	AA	AA	AA	AA	AA	AA	AA	AA	AA	AA	AA
SNP_IGA_197236	2	4905877	AG	AG	AA	AA	AG	AA	AG	AA	AG	AG	AA	AG	AA	AA	AA	AG	AA	AA	AG	AG	AG	AA	AA	AG	AA	AG	AA	AG	AA	AA	AG	AG	AA	AG	AG	AA	AA	AG	AA	AG	AG	AA	AG	AA	AA	AG	AG
SNP_IGA_197242	2	4905970	AG	AG	GG	GG	AG	GG	AG	GG	AG	AG	GG	AG	GG	GG	GG	AG	GG	GG	AG	AG	AG	GG	GG	AG	GG	AG	GG	AG	GG	GG	AG	AG	GG	AG	AG	GG	GG	AG	GG	AG	AG	GG	AG	GG	GG	AG	AG
SNP_IGA_197246	2	4906072	AG	AG	GG	GG	AG	GG	AG	GG	AG	AG	GG	AG	GG	GG	GG	AG	GG	GG	AG	AG	AG	GG	GG	AG	GG	AG	GG	AG	GG	GG	AG	AG	GG	AG	AG	GG	GG	AG	GG	AG	AG	GG	AG	GG	GG	AG	--
SNP_IGA_197255	2	4906148	AG	--	GG	GG	AG	GG	AG	GG	AG	AG	GG	AG	GG	GG	GG	AG	GG	GG	AG	AG	AG	GG	GG	AG	GG	AG	GG	AG	GG	GG	AG	AG	GG	AG	AG	GG	GG	AG	GG	AG	AG	GG	AG	GG	GG	AG	--
SNP_IGA_197262	2	4906201	AG	AG	AA	AA	AG	AA	AG	AA	AG	AG	AA	AG	AA	AA	AA	AG	AA	AA	AG	AG	AG	AA	AA	AG	AA	AG	AA	AG	AA	AA	AG	AG	AA	AG	AG	AA	AA	AG	AA	AG	AG	AA	AG	AA	AA	AG	--
SNP_IGA_197266	2	4906248	AG	AG	AA	AA	AG	AA	AG	AA	AG	AG	AA	AG	AA	AA	AA	AG	AA	AA	AG	AG	AG	AA	AA	AG	AA	AG	AA	AG	AA	AA	AG	AG	AA	AG	AG	AA	AA	AG	AA	AG	AG	AA	AG	AA	AA	AG	--
SNP_IGA_197361	2	4908963	AC	AC	CC	CC	AC	CC	AC	CC	AC	AC	CC	AC	CC	CC	CC	AC	CC	CC	AC	AC	AC	CC	CC	AC	CC	AC	CC	AC	CC	CC	AC	AC	CC	AC	AC	CC	CC	AC	CC	AC	AC	CC	AC	CC	CC	AC	CC
SNP_IGA_197696	2	4935594	AA	AA	AA	AA	AA	AA	AA	AA	AA	AA	AA	AA	AA	AA	AA	AA	AA	AA	AA	AA	AA	AA	AA	AA	AA	AA	AA	AA	AA	AA	AA	AA	AA	AA	AA	AA	AA	AA	AA	AA	AA	AA	AA	AA	AA	AA	AA
SNP_IGA_197705	2	4935821	AG	AG	GG	GG	AG	GG	AG	GG	AG	AG	GG	AG	GG	GG	GG	AG	GG	GG	AG	AG	AG	GG	GG	AG	GG	AG	GG	AG	GG	GG	AG	AG	GG	AG	AG	GG	GG	AG	GG	AG	AG	GG	AG	GG	GG	AG	--
SNP_IGA_197717	2	4936642	AG	AG	GG	GG	AG	GG	AG	GG	AG	AG	GG	AG	GG	GG	GG	AG	GG	GG	AG	AG	AG	GG	GG	AG	GG	AG	GG	AG	GG	GG	AG	AG	GG	AG	AG	GG	GG	AG	GG	AG	AG	GG	AG	GG	GG	AG	--
SNP_IGA_197725	2	4936765	AG	--	GG	GG	AG	GG	AG	GG	AG	AG	GG	AG	GG	GG	GG	AG	GG	GG	AG	AG	AG	GG	GG	AG	GG	AG	GG	AG	GG	GG	AG	AG	GG	AG	AG	GG	GG	AG	GG	AG	AG	GG	AG	GG	GG	AG	GG
SNP_IGA_197732	2	4937071	CC	CC	CC	CC	CC	CC	CC	CC	CC	CC	CC	CC	CC	CC	CC	CC	CC	CC	CC	CC	CC	CC	CC	CC	CC	CC	CC	CC	CC	CC	CC	CC	CC	CC	CC	CC	CC	CC	CC	CC	CC	CC	CC	CC	CC	CC	CC
SNP_IGA_197832	2	4946394	AA	AA	AA	AA	AA	AA	AA	AA	AA	AA	AA	AA	AA	AA	AA	AA	AA	AA	AA	AA	AA	AA	AA	AA	AA	AA	AA	AA	AA	AA	AA	AA	AA	AA	AA	AA	AA	AA	AA	AA	AA	AA	AA	--	AA	AA	AA
SNP_IGA_198039	2	4955590	AG	AA	GG	GG	AG	GG	AG	GG	AG	AG	GG	AG	GG	GG	GG	AG	GG	GG	AG	AG	AG	GG	GG	AG	GG	AG	GG	AG	GG	GG	AG	AG	GG	AG	AG	GG	GG	AG	GG	AG	AG	GG	AG	GG	GG	AG	--
SNP_IGA_198090	2	4959397	AC	AA	CC	CC	AC	CC	AC	CC	AC	AC	CC	AC	CC	CC	CC	AC	CC	CC	AC	AC	AC	CC	CC	AC	CC	AC	CC	AC	CC	CC	AC	AC	CC	AC	AC	CC	CC	AC	CC	AC	AC	CC	AC	CC	CC	AC	--
SNP_IGA_198275	2	4978859	GG	AA	GG	GG	GG	GG	GG	GG	GG	GG	GG	GG	GG	GG	GG	GG	GG	GG	GG	GG	GG	GG	GG	GG	GG	GG	GG	GG	GG	GG	GG	GG	GG	GG	GG	GG	GG	GG	GG	GG	GG	GG	GG	GG	GG	GG	GG
SNP_IGA_198282	2	4979521	GG	GG	GG	GG	GG	GG	GG	GG	GG	GG	GG	GG	GG	GG	GG	GG	GG	GG	GG	GG	GG	GG	GG	GG	GG	GG	GG	GG	GG	GG	GG	GG	GG	GG	GG	GG	GG	GG	GG	GG	GG	GG	GG	GG	GG	GG	GG
SNP_IGA_198315	2	4982459	AG	AG	AA	AA	AG	AA	AG	AA	AG	AG	AA	AG	AA	AA	AA	AG	AA	AA	AG	AG	AG	AA	AA	AG	AA	AG	AA	AG	AA	AA	AG	AG	AA	AG	AG	AA	AA	AG	AA	AG	AG	AA	AG	AA	AA	AG	--
SNP_IGA_198324	2	4982651	AA	AA	AA	AA	AA	AA	AA	AA	AA	AA	AA	AA	AA	AA	AA	AA	AA	AA	AA	AA	AA	AA	AA	AA	AA	AA	AA	AA	AA	AA	AA	AA	AA	AA	AA	AA	AA	AA	AA	AA	AA	AA	AA	AA	AA	AA	AA
SNP_IGA_198339	2	4983251	AC	AC	AA	AA	AC	AA	AC	AA	AC	AC	AA	AC	AA	AA	AA	AC	AA	AA	AC	AC	AC	AA	AA	AC	AA	AC	AA	AC	AA	AA	AC	AC	AA	AC	AC	AA	AA	AC	AA	AC	AC	AA	AC	AA	AA	AC	--
SNP_IGA_198659	2	5006392	AG	--	AA	AA	AG	AA	AG	AA	AG	AG	AA	AG	AA	AA	AA	AG	AA	AA	AG	AG	AG	AA	AA	AG	AA	AG	AA	AG	AA	AA	AG	AG	AA	AG	AG	AA	AA	AG	AA	AG	AG	AA	AG	AA	AA	AG	--
SNP_IGA_198668	2	5006720	AG	AA	GG	GG	AG	GG	AG	GG	AG	AG	GG	AG	GG	GG	GG	AG	GG	GG	AG	AG	AG	GG	GG	AG	GG	AG	GG	AG	GG	GG	AG	AG	GG	AG	AG	GG	GG	AG	GG	AG	AG	GG	AG	--	GG	AG	GG
SNP_IGA_198677	2	5007189	AG	AA	GG	GG	AG	GG	AG	GG	AG	AG	GG	AG	GG	GG	GG	AG	GG	GG	AG	AG	AG	GG	GG	AG	GG	AG	GG	AG	GG	GG	AG	AG	GG	AG	AG	GG	GG	AG	GG	AG	AG	GG	AG	GG	GG	AG	GG
SNP_IGA_198691	2	5008357	AG	GG	AA	AA	AG	AA	AG	AA	AG	AG	AA	AG	AA	AA	AA	AG	AA	AA	AG	AG	AG	AA	AA	AG	AA	AG	AA	AG	AA	AA	AG	AG	AA	AG	AG	AA	AA	AG	AA	AG	AG	AA	AG	AA	AA	AG	AA
SNP_IGA_198699	2	5008634	AC	AA	CC	CC	AC	CC	AC	CC	AC	AC	CC	AC	CC	CC	CC	AC	CC	CC	AC	AC	AC	CC	CC	AC	CC	AC	CC	AC	CC	CC	AC	AC	CC	AC	AC	CC	CC	AC	CC	AC	AC	CC	AC	CC	CC	AC	--
SNP_IGA_198704	2	5008802	GG	AA	GG	GG	GG	GG	GG	GG	GG	GG	GG	GG	GG	GG	GG	GG	GG	GG	GG	GG	GG	GG	GG	GG	GG	GG	GG	GG	GG	GG	GG	GG	GG	GG	GG	GG	GG	GG	GG	GG	GG	GG	GG	GG	GG	GG	GG
SNP_IGA_198723	2	5009557	AG	AA	GG	GG	AG	GG	AG	GG	AG	AG	GG	AG	GG	GG	GG	AG	GG	GG	AG	AG	AG	GG	GG	AG	GG	AG	GG	AG	GG	GG	AG	AG	GG	AG	AG	GG	GG	AG	GG	AG	AG	GG	AG	GG	GG	AG	GG
SNP_IGA_198937	2	5019620	AC	AA	AC	CC	AC	CC	AA	AC	AC	AC	CC	AA	AC	AC	CC	AC	AC	AC	AA	AA	AC	CC	AC	AC	CC	AC	CC	AC	CC	CC	AA	AA	AC	AC	AA	CC	CC	AA	AC	AA	AA	CC	AC	CC	CC	AC	--
SNP_IGA_198947	2	5020757	GG	--	GG	GG	GG	GG	GG	GG	GG	GG	GG	GG	GG	GG	GG	GG	GG	GG	GG	GG	GG	GG	GG	GG	GG	GG	GG	GG	GG	GG	GG	GG	GG	GG	GG	GG	GG	GG	GG	GG	GG	GG	GG	GG	GG	GG	GG
SNP_IGA_199043	2	5025752	AC	AA	AC	CC	AC	CC	AA	AC	AC	AC	CC	AA	AC	AC	CC	AC	AC	AC	AA	AA	AC	CC	AC	AC	CC	AC	CC	AC	CC	CC	AA	AA	AC	AC	AA	CC	CC	AA	AC	AA	AA	CC	AC	CC	CC	AC	--
SNP_IGA_200478	2	5075693	AG	GG	AG	AA	AG	AA	GG	AG	AG	AG	AA	GG	AG	AG	AA	AG	AG	AG	GG	GG	AG	AA	AG	AG	AA	AG	AA	AG	AA	AA	GG	GG	AG	AG	GG	AA	AA	GG	AG	GG	GG	AA	AG	AA	AA	AG	--
SNP_IGA_200739	2	5114323	AA	--	AG	AA	AA	AA	GG	AG	AA	AA	AA	GG	AG	AG	AA	AA	AG	AG	GG	GG	AA	AA	AG	AA	AA	AA	AA	AA	AA	AA	GG	GG	AG	AA	GG	AA	AA	GG	AG	GG	GG	AA	AA	AA	AA	AA	AA
SNP_IGA_201948	2	5156337	CC	CC	CC	CC	CC	CC	CC	CC	CC	CC	CC	CC	CC	CC	CC	CC	CC	CC	CC	CC	CC	CC	CC	CC	CC	CC	CC	CC	CC	CC	CC	CC	CC	CC	CC	CC	CC	CC	CC	CC	CC	CC	CC	CC	CC	CC	CC
SNP_IGA_201952	2	5156405	AG	AG	GG	GG	AG	GG	AG	GG	AG	AG	GG	AG	GG	GG	GG	AG	GG	GG	AG	AG	AG	GG	GG	AG	GG	AG	GG	AG	GG	GG	AG	AG	GG	AG	AG	GG	GG	AG	GG	AG	AG	GG	AG	GG	GG	AG	--
SNP_IGA_201969	2	5157391	AA	AA	AA	AA	AA	AA	AA	AA	AA	AA	AA	AA	AA	AA	AA	AA	AA	AA	AA	AA	AA	AA	AA	AA	AA	AA	AA	AA	AA	AA	AA	AA	AA	AA	AA	AA	AA	AA	AA	AA	AA	AA	AA	AA	AA	AA	AA
SNP_IGA_201990	2	5157915	AA	AA	AA	AA	AA	AA	AA	AA	AA	AA	AA	AA	AA	AA	AA	AA	AA	AA	AA	AA	AA	AA	AA	AA	AA	AA	AA	AA	AA	AA	AA	AA	AA	AA	AA	AA	AA	AA	AA	AA	AA	AA	AA	AA	AA	AA	AA
SNP_IGA_202001	2	5158933	GG	GG	GG	GG	GG	GG	GG	GG	GG	GG	GG	GG	GG	GG	GG	GG	GG	GG	GG	GG	GG	GG	GG	GG	GG	GG	GG	GG	GG	GG	GG	GG	GG	GG	GG	GG	GG	GG	GG	GG	GG	GG	GG	GG	GG	GG	GG
SNP_IGA_202007	2	5159007	AG	--	AA	AA	AG	AA	AG	AA	AG	AG	AA	AG	AA	AA	AA	AG	AA	AA	AG	AG	AG	AA	AA	AG	AA	AG	AA	AG	AA	AA	AG	AG	AA	AG	AG	AA	AA	AG	AA	AG	AG	AA	AG	AA	AA	AG	AG
SNP_IGA_203056	2	5328522	AA	AA	AG	AA	AA	AA	AG	AG	AA	AA	AA	AG	AG	AG	AA	AA	AG	AG	AG	AG	AA	AA	AG	AA	AA	AA	AA	AA	AA	AA	AG	AG	AG	AA	AG	AA	AA	AG	AG	AG	AG	AA	AA	AA	AA	AA	AA
SNP_IGA_203084	2	5330270	AG	AG	AA	AA	AG	AA	AG	AA	AG	AG	AA	AG	AA	AA	AA	AG	AA	AA	AG	AG	AG	AA	AA	AG	AA	AG	AA	AG	AA	AA	AG	AG	AA	AG	AG	AA	AA	AG	AA	AG	AG	AA	AG	AA	AA	AG	AA
SNP_IGA_203091	2	5330339	AG	AG	AA	AA	AG	AA	AG	AA	AG	AG	AA	AG	AA	AA	AA	AG	AA	AA	AG	AG	AG	AA	AA	AG	AA	AG	AA	AG	AA	AA	AG	AG	AA	AG	AG	AA	AA	AG	AA	AG	AG	AA	AG	AA	AA	AG	AG
SNP_IGA_203096	2	5330398	GG	GG	AG	GG	GG	GG	AG	AG	GG	GG	GG	AG	AG	AG	GG	GG	AG	AG	AG	AG	GG	GG	AG	GG	GG	GG	GG	GG	GG	GG	AG	AG	AG	GG	AG	GG	GG	AG	AG	AG	AG	GG	GG	--	GG	GG	GG
SNP_IGA_203123	2	5331641	GG	GG	GG	GG	GG	GG	GG	GG	GG	GG	GG	GG	GG	GG	GG	GG	GG	GG	GG	GG	GG	GG	GG	GG	GG	GG	GG	GG	GG	GG	GG	GG	GG	GG	GG	GG	GG	GG	GG	GG	GG	GG	GG	GG	GG	GG	GG
SNP_IGA_203341	2	5359276	CC	CC	CC	CC	CC	CC	CC	CC	CC	CC	CC	CC	CC	CC	CC	CC	CC	CC	CC	CC	CC	CC	CC	CC	CC	CC	CC	CC	CC	CC	CC	CC	CC	CC	CC	CC	CC	CC	CC	CC	CC	CC	CC	CC	CC	CC	CC
SNP_IGA_203896	2	5398045	GG	--	GG	GG	GG	GG	GG	GG	GG	GG	GG	GG	GG	GG	GG	GG	GG	GG	GG	GG	GG	GG	GG	GG	GG	GG	GG	GG	GG	GG	GG	GG	GG	GG	GG	GG	GG	GG	GG	GG	GG	GG	GG	GG	GG	GG	GG
SNP_IGA_204218	2	5409575	GG	GG	GG	GG	GG	GG	GG	GG	GG	GG	GG	GG	GG	GG	GG	GG	GG	GG	GG	GG	GG	GG	GG	GG	GG	GG	GG	GG	GG	GG	GG	GG	GG	GG	GG	GG	GG	GG	GG	GG	GG	GG	GG	GG	GG	GG	GG
SNP_IGA_204229	2	5409831	AG	AG	GG	AA	AG	AA	GG	GG	AG	AG	AA	GG	GG	GG	AA	AG	GG	GG	GG	GG	AG	AA	GG	AG	AA	AG	AA	AG	AA	AA	GG	GG	GG	AG	GG	AA	AA	GG	GG	GG	GG	AA	AG	AA	AA	AG	--
SNP_IGA_204235	2	5410287	AG	AG	GG	GG	AG	GG	AG	GG	AG	AG	GG	AG	GG	GG	GG	AG	GG	GG	AG	AG	AG	GG	GG	AG	GG	AG	GG	AG	GG	GG	AG	AG	GG	AG	AG	GG	GG	AG	GG	AG	AG	GG	AG	GG	GG	AG	AG
SNP_IGA_204240	2	5410315	AG	--	GG	GG	AG	GG	AG	GG	AG	AG	GG	AG	GG	GG	GG	AG	GG	GG	AG	AG	AG	GG	GG	AG	GG	AG	GG	AG	GG	GG	AG	AG	GG	AG	AG	GG	GG	AG	GG	AG	AG	GG	AG	--	GG	AG	AG
SNP_IGA_204248	2	5410536	AA	AA	AA	AA	AA	AA	AA	AA	AA	AA	AA	AA	AA	AA	AA	AA	AA	AA	AA	AA	AA	AA	AA	AA	AA	AA	AA	AA	AA	AA	AA	AA	AA	AA	AA	AA	AA	AA	AA	AA	AA	AA	AA	AA	AA	AA	AA
SNP_IGA_204260	2	5410863	AA	AA	AA	AA	AA	AA	AA	AA	AA	AA	AA	AA	AA	AA	AA	AA	AA	AA	AA	AA	AA	AA	AA	AA	AA	AA	AA	AA	AA	AA	AA	AA	AA	AA	AA	AA	AA	AA	AA	AA	AA	AA	AA	AA	AA	AA	AA
SNP_IGA_204290	2	5411523	AA	AA	AA	AA	AA	AA	AA	AA	AA	AA	AA	AA	AA	AA	AA	AA	AA	AA	AA	AA	AA	AA	AA	AA	AA	AA	AA	AA	AA	AA	AA	AA	AA	AA	AA	AA	AA	AA	AA	AA	AA	AA	AA	AA	AA	AA	AA
SNP_IGA_204297	2	5411657	GG	GG	AG	GG	GG	GG	AG	AG	GG	GG	GG	AG	AG	AG	GG	GG	AG	AG	AG	AG	GG	GG	AG	GG	GG	GG	GG	GG	GG	GG	AG	AG	AG	GG	AG	GG	GG	AG	AG	AG	AG	GG	GG	GG	GG	GG	GG
SNP_IGA_204310	2	5412409	AA	--	AA	AA	AA	AA	AA	AA	AA	AA	AA	AA	AA	AA	AA	AA	AA	AA	AA	AA	AA	AA	AA	AA	AA	AA	AA	AA	AA	AA	AA	AA	AA	AA	AA	AA	AA	AA	AA	AA	AA	AA	AA	AA	AA	AA	AA
SNP_IGA_204329	2	5414151	AG	AG	AG	GG	AG	GG	AG	AG	AG	AG	GG	AG	AG	AG	GG	AG	AG	AG	AG	AG	AG	GG	AG	AG	GG	AG	GG	AG	GG	GG	AG	AG	AG	AG	AG	GG	GG	AG	AG	AG	AG	GG	AG	GG	GG	AG	AG
SNP_IGA_204969	2	5470707	AG	AA	GG	GG	AG	GG	AG	GG	AG	AG	GG	AG	GG	GG	GG	AG	GG	GG	AG	AG	AG	GG	GG	AG	GG	AG	GG	AG	GG	GG	AG	AG	GG	AG	AG	GG	GG	AG	GG	AG	AG	GG	AG	GG	GG	AG	--
SNP_IGA_205001	2	5472142	AG	GG	AA	AA	AG	AA	AG	AA	AG	AG	AA	AG	AA	AA	AA	AG	AA	AA	AG	AG	AG	AA	AA	AG	AA	AG	AA	AG	AA	AA	AG	AG	AA	AG	AG	AA	AA	AG	AA	AG	AG	AA	AG	AA	AA	AG	AG
SNP_IGA_205696	2	5491569	AG	GG	GG	GG	AG	GG	AG	GG	AG	AG	GG	AG	GG	GG	GG	AG	GG	GG	AG	AG	AG	GG	GG	AG	GG	AG	GG	AG	GG	GG	AG	AG	GG	AG	AG	GG	GG	AG	GG	AG	AG	GG	AG	GG	GG	AG	--
SNP_IGA_205742	2	5494695	GG	AA	GG	GG	GG	GG	GG	GG	GG	GG	GG	GG	GG	GG	GG	GG	GG	GG	GG	GG	GG	GG	GG	GG	GG	GG	GG	GG	GG	GG	GG	GG	GG	GG	GG	GG	GG	GG	GG	GG	GG	GG	GG	GG	GG	GG	GG
SNP_IGA_206032	2	5570564	--	GG	GG	GG	GG	AG	GG	GG	AG	AG	AG	AG	AG	AG	AG	AG	GG	GG	AG	GG	GG	GG	AG	AG	AG	GG	AG	AG	GG	GG	AG	GG	GG	AG	AG	AG	GG	AG	GG	AG	GG	AG	AG	AG	AG	GG	GG
SNP_IGA_206197	2	5582257	AA	AA	AG	AA	AA	AA	AG	AG	AA	AA	AA	AG	AG	AG	AA	AA	AG	AG	AG	AG	AA	AA	AG	AA	AA	AA	AA	AA	AA	AA	AG	AG	AG	AA	AG	AA	AA	AG	AG	AG	AG	AA	AA	AA	AA	AA	AA
SNP_IGA_206245	2	5586744	AC	AA	AC	AA	AC	AA	CC	AC	AC	AC	AA	CC	AC	AC	AA	AC	AC	AC	CC	CC	AC	AA	AC	AC	AA	AC	AA	AC	AA	AA	CC	CC	AC	AC	CC	AA	AA	CC	AC	CC	CC	AA	AC	--	AA	AC	AC
SNP_IGA_206250	2	5588293	AG	GG	AG	GG	AG	GG	AA	AG	AG	AG	GG	AA	AG	AG	GG	AG	AG	AG	AA	AA	AG	GG	AG	AG	GG	AG	GG	AG	GG	GG	AA	AA	AG	AG	AA	GG	GG	AA	AG	AA	AA	GG	AG	GG	GG	AG	--
SNP_IGA_206477	2	5683812	GG	GG	GG	GG	GG	GG	GG	GG	GG	GG	GG	GG	GG	GG	GG	GG	GG	GG	GG	GG	GG	GG	GG	GG	GG	GG	GG	GG	GG	GG	GG	GG	GG	GG	GG	GG	GG	GG	GG	GG	GG	GG	GG	--	GG	GG	GG
SNP_IGA_206482	2	5683927	CC	CC	CC	CC	CC	CC	CC	CC	CC	CC	CC	CC	CC	CC	CC	CC	CC	CC	CC	CC	CC	CC	CC	CC	CC	CC	CC	CC	CC	CC	CC	CC	CC	CC	CC	CC	CC	CC	CC	CC	CC	CC	CC	CC	CC	CC	CC
SNP_IGA_206649	2	5715660	AA	AA	AA	AA	AA	AA	AA	AA	AA	AA	AA	AA	AA	AA	AA	AA	AA	AA	AA	AA	AA	AA	AA	AA	AA	AA	AA	AA	AA	AA	AA	AA	AA	AA	AA	AA	AA	AA	AA	AA	AA	AA	AA	AA	AA	AA	AA
SNP_IGA_207592	2	5864638	GG	GG	GG	GG	GG	GG	GG	GG	GG	GG	GG	GG	GG	GG	GG	GG	GG	GG	GG	GG	GG	GG	GG	GG	GG	GG	GG	GG	GG	GG	GG	GG	GG	GG	GG	GG	GG	GG	GG	GG	GG	GG	GG	--	GG	GG	GG
SNP_IGA_207600	2	5865056	CC	CC	CC	CC	CC	CC	CC	CC	CC	CC	CC	CC	CC	CC	CC	CC	CC	CC	CC	CC	CC	CC	CC	CC	CC	CC	CC	CC	CC	CC	CC	CC	CC	CC	CC	CC	CC	CC	CC	CC	CC	CC	CC	CC	CC	CC	CC
SNP_IGA_207716	2	5876835	AG	AA	AG	AA	AG	AA	GG	AG	AG	AG	AA	GG	AG	AG	AA	AG	AG	AG	GG	GG	AG	AA	AG	AG	AA	AG	AA	AG	AA	AA	GG	GG	AG	AG	GG	AA	AA	GG	AG	GG	GG	AA	AG	AA	AA	AG	--
SNP_IGA_207765	2	5889645	AC	CC	AA	AA	AC	AA	AC	AA	AC	AC	AA	AC	AA	AA	AA	AC	AA	AA	AC	AC	AC	AA	AA	AC	AA	AC	AA	AC	AA	AA	AC	AC	AA	AC	AC	AA	AA	AC	AA	AC	AC	AA	AC	AA	AA	AC	--
SNP_IGA_207948	2	5917117	AA	AA	AA	GG	AA	GG	AA	AA	AA	AA	GG	AA	AA	AA	GG	AA	AA	AA	AA	AA	AA	GG	AA	AA	GG	AA	GG	AA	GG	GG	AA	AA	AA	AA	AA	GG	GG	AA	AA	AA	AA	GG	AA	GG	GG	AA	--
SNP_IGA_208462	2	5959757	AG	AA	AG	GG	AG	GG	AG	AG	AG	AG	GG	AG	AG	AG	GG	AG	AG	AG	AG	AG	AG	GG	AG	AG	GG	AG	GG	AG	GG	GG	AG	AG	AG	AG	AG	GG	GG	AG	AG	AG	AG	GG	AG	GG	GG	AG	--
SNP_IGA_208760	2	6015161	AA	AA	CC	CC	AC	CC	AC	CC	AC	AC	CC	AC	CC	CC	CC	AC	CC	CC	AC	AC	AC	CC	CC	AC	CC	AC	CC	AC	CC	CC	AC	AC	CC	AC	AC	CC	CC	AC	CC	AC	AC	CC	AC	CC	CC	AC	--
SNP_IGA_208982	2	6065431	AC	--	AA	AA	AC	AA	AC	AA	AC	AC	AA	AC	AA	AA	AA	AC	AA	AA	AC	AC	AC	AA	AA	AC	AA	AC	AA	AC	AA	AA	AC	AC	AA	AC	AC	AA	AA	AC	AA	AC	AC	AA	AC	AA	AA	AC	AA
SNP_IGA_209271	2	6160708	AG	AA	GG	GG	AG	GG	AG	GG	AG	AG	GG	AG	GG	GG	GG	AG	GG	GG	AG	AG	AG	GG	GG	AG	GG	AG	GG	AG	GG	GG	AG	AG	GG	AG	AG	GG	GG	AG	GG	AG	AG	GG	AG	GG	GG	AG	--
SNP_IGA_210222	2	6313282	AG	GG	GG	GG	GG	GG	GG	GG	GG	GG	GG	GG	GG	GG	GG	GG	GG	GG	GG	GG	GG	GG	GG	GG	GG	GG	GG	GG	GG	GG	GG	GG	GG	GG	GG	GG	GG	GG	GG	GG	GG	GG	GG	GG	GG	GG	GG
SNP_IGA_211052	2	6366009	GG	GG	GG	GG	GG	GG	GG	GG	GG	GG	GG	GG	GG	GG	GG	GG	GG	GG	GG	GG	GG	GG	GG	GG	GG	GG	GG	GG	GG	GG	GG	GG	GG	GG	GG	GG	GG	GG	GG	GG	GG	GG	GG	GG	GG	GG	GG
SNP_IGA_211738	2	6480259	AA	AA	AA	AA	AA	AA	AA	AA	AA	AA	AA	AA	AA	AA	AA	AA	AA	AA	AA	AA	AA	AA	AA	AA	AA	AA	AA	AA	AA	AA	AA	AA	AA	AA	AA	AA	AA	AA	AA	AA	AA	AA	AA	AA	AA	AA	AA
SNP_IGA_214356	2	6790262	GG	GG	AG	AG	GG	AG	GG	GG	AG	GG	AG	AG	AG	AG	AG	GG	AG	AG	AG	GG	GG	GG	AG	GG	GG	GG	AG	GG	AG	GG	GG	AG	GG	AG	AG	GG	AG	GG	AG	AG	GG	GG	AG	AG	AG	GG	GG
SNP_IGA_214542	2	6817521	AG	GG	AA	AA	AG	AA	AG	AA	AG	AG	AA	AG	AA	AA	AA	AG	AA	AA	AG	AG	AG	AA	AA	AG	AA	AG	AA	AG	AA	AA	AG	AG	AA	AG	AG	AA	AA	AG	AA	AG	AG	AA	AG	AA	AA	AG	--
SNP_IGA_214576	2	6828870	AG	GG	AG	GG	GG	GG	AG	AG	GG	GG	GG	AG	AG	AG	GG	GG	AG	AG	AG	AG	GG	GG	AG	GG	GG	GG	GG	GG	GG	GG	AG	AG	AG	GG	AG	GG	GG	AG	AG	AG	AG	GG	GG	GG	GG	GG	GG
SNP_IGA_214594	2	6830902	AC	AA	CC	CC	AC	CC	AC	CC	AC	AC	CC	AC	CC	CC	CC	AC	CC	CC	AC	AC	AC	CC	CC	AC	CC	AC	CC	AC	CC	CC	AC	AC	CC	AC	AC	CC	CC	AC	CC	AC	AC	CC	AC	CC	CC	AC	--
SNP_IGA_214703	2	6894171	AC	AA	AC	AA	AA	AA	AC	AC	AA	AA	AA	AC	AC	AC	AA	AA	AC	AC	AC	AC	AA	AA	AC	AA	AA	AA	AA	AA	AA	AA	AC	AC	AC	AA	AC	AA	AA	AC	AC	AC	AC	AA	AA	AA	AA	AA	AA
SNP_IGA_214799	2	6915057	GG	GG	GG	GG	GG	GG	GG	GG	GG	GG	GG	GG	GG	GG	GG	GG	GG	GG	GG	GG	GG	GG	GG	GG	GG	GG	GG	GG	GG	GG	GG	GG	GG	GG	GG	GG	GG	GG	GG	GG	GG	GG	GG	GG	GG	GG	GG
SNP_IGA_215383	2	6974685	GG	GG	GG	GG	GG	GG	GG	GG	GG	GG	GG	GG	GG	GG	GG	GG	GG	GG	GG	GG	GG	GG	GG	GG	GG	GG	GG	GG	GG	GG	GG	GG	GG	GG	GG	GG	GG	GG	GG	GG	GG	GG	GG	GG	GG	GG	GG
SNP_IGA_215389	2	6974763	GG	GG	GG	GG	GG	GG	GG	GG	GG	GG	GG	GG	GG	GG	GG	GG	GG	GG	GG	GG	GG	GG	GG	GG	GG	GG	GG	GG	GG	GG	GG	GG	GG	GG	GG	GG	GG	GG	GG	GG	GG	GG	GG	GG	GG	GG	GG
SNP_IGA_215563	2	7003750	AA	AA	AA	AA	AA	AA	AA	AA	AA	AA	AA	AA	AA	AA	AA	AA	AA	AA	AA	AA	AA	AA	AA	AA	AA	AA	AA	AA	AA	AA	AA	AA	AA	AA	AA	AA	AA	AA	AA	AA	AA	AA	AA	AA	AA	AA	AA
SNP_IGA_215641	2	7012143	AG	--	GG	GG	AG	GG	AG	GG	AG	AG	GG	AG	GG	GG	GG	AG	GG	GG	AG	AG	AG	GG	GG	AG	GG	AG	GG	AG	GG	GG	AG	AG	GG	AG	AG	GG	GG	AG	GG	AG	AG	GG	AG	GG	GG	AG	--
SNP_IGA_215987	2	7093927	AA	AA	AA	AA	AA	AA	AA	AA	AA	AA	AA	AA	AA	AA	AA	AA	AA	AA	AA	AA	AA	AA	AA	AA	AA	AA	AA	AA	AA	AA	AA	AA	AA	AA	AA	AA	AA	AA	AA	AA	AA	AA	AA	AA	AA	AA	AA
SNP_IGA_215994	2	7094575	CC	CC	CC	CC	CC	CC	CC	CC	CC	CC	CC	CC	CC	CC	CC	CC	CC	CC	CC	CC	CC	CC	CC	CC	CC	CC	CC	CC	CC	CC	CC	CC	CC	CC	CC	CC	CC	CC	CC	CC	CC	CC	CC	CC	CC	CC	CC
SNP_IGA_216001	2	7095172	GG	GG	GG	GG	GG	GG	GG	GG	GG	GG	GG	GG	GG	GG	GG	GG	GG	GG	GG	GG	GG	GG	GG	GG	GG	GG	GG	GG	GG	GG	GG	GG	GG	GG	GG	GG	GG	GG	GG	GG	GG	GG	GG	GG	GG	GG	GG
SNP_IGA_216162	2	7108008	GG	GG	AG	AG	AG	AG	GG	AG	AG	AG	AG	GG	AG	AG	AG	AG	AG	AG	GG	GG	AG	AG	AG	AG	AG	AG	AG	AG	AG	AG	GG	GG	AG	AG	GG	AG	AG	GG	AG	GG	GG	AG	AG	AG	AG	AG	AG
SNP_IGA_216172	2	7108156	CC	CC	CC	CC	CC	CC	CC	CC	CC	CC	CC	CC	CC	CC	CC	CC	CC	CC	CC	CC	CC	CC	CC	CC	CC	CC	CC	CC	CC	CC	CC	CC	CC	CC	CC	CC	CC	CC	CC	CC	CC	CC	CC	CC	CC	CC	CC
SNP_IGA_216182	2	7108432	AA	AA	GG	GG	AG	GG	AA	GG	AG	AG	GG	AA	GG	GG	GG	AG	GG	GG	AA	AA	AG	GG	GG	AG	GG	AG	GG	AG	GG	GG	AA	AA	GG	AG	AA	GG	GG	AA	GG	AA	AA	GG	AG	GG	GG	AG	--
SNP_IGA_216190	2	7108775	AG	AG	AA	AA	AG	AA	AG	AA	AG	AG	AA	AG	AA	AA	AA	AG	AA	AA	AG	--	AG	AA	AA	AG	AA	AG	AA	AG	AA	AA	AG	AG	AA	AG	AG	AA	AA	AG	AA	AG	AG	AA	AG	AA	AA	AG	--
SNP_IGA_216876	2	7146349	AG	AG	AA	AA	AG	AA	AG	AA	AG	AG	AA	AG	AA	AA	AA	AG	AA	AA	AG	AG	AG	AA	AA	AG	AA	AG	AA	AG	AA	AA	AG	AG	AA	AG	AG	AA	AA	AG	AA	AG	AG	AA	AG	AA	AA	AG	AG
SNP_IGA_216931	2	7148495	GG	GG	GG	GG	GG	GG	GG	GG	GG	GG	GG	GG	GG	GG	GG	GG	GG	GG	GG	GG	GG	GG	GG	GG	GG	GG	GG	GG	GG	GG	GG	GG	GG	GG	GG	GG	GG	GG	GG	GG	GG	GG	GG	GG	GG	GG	GG
SNP_IGA_217079	2	7156326	AA	AA	GG	GG	AG	GG	AA	GG	AG	AG	GG	AA	--	GG	GG	AG	GG	GG	AA	AA	AG	GG	GG	AG	GG	AG	GG	AG	GG	GG	AA	AA	GG	AG	AA	GG	GG	AA	GG	AA	AA	GG	AG	GG	GG	AG	--
SNP_IGA_217210	2	7163297	GG	GG	AG	AG	AG	AG	GG	AG	AG	AG	AG	GG	AG	AG	AG	AG	AG	AG	GG	GG	AG	AG	AG	AG	AG	AG	AG	AG	AG	AG	GG	GG	AG	AG	GG	AG	AG	GG	AG	GG	GG	AG	AG	AG	AG	AG	AG
SNP_IGA_217686	2	7192651	AG	GG	AA	AA	AG	AA	AG	AA	AG	AG	AA	AG	AA	AA	AA	AG	AA	AA	AG	AG	AG	AA	AA	AG	AA	AG	AA	AG	AA	AA	AG	AG	AA	AG	AG	AA	AA	AG	AA	AG	AG	AA	AG	AA	AA	AG	AA
SNP_IGA_217696	2	7193345	AG	AA	GG	GG	AG	GG	AG	GG	AG	AG	GG	AG	GG	GG	GG	AG	GG	GG	AG	AG	AG	GG	GG	AG	GG	AG	GG	AG	GG	GG	AG	AG	GG	AG	AG	GG	GG	AG	GG	AG	AG	GG	AG	GG	GG	AG	--
SNP_IGA_217706	2	7193769	AG	AA	GG	GG	AG	GG	AG	GG	AG	AG	GG	AG	--	GG	GG	AG	GG	GG	AG	AG	AG	GG	GG	AG	GG	AG	GG	AG	GG	GG	AG	AG	GG	AG	AG	GG	GG	AG	GG	AG	AG	GG	AG	--	GG	AG	--
SNP_IGA_217794	2	7205656	AG	GG	AG	GG	GG	GG	AG	AG	GG	GG	GG	AG	AG	AG	GG	GG	AG	AG	AG	AG	GG	GG	AG	GG	GG	GG	GG	GG	GG	GG	AG	AG	AG	GG	AG	GG	GG	AG	AG	AG	AG	GG	GG	GG	GG	GG	GG
SNP_IGA_217815	2	7210181	AG	AA	AG	AA	AA	AA	AG	AG	AA	AA	AA	AG	AG	AG	AA	AA	AG	AG	AG	AG	AA	AA	AG	AA	AA	AA	AA	AA	AA	AA	AG	AG	AG	AA	AG	AA	AA	AG	AG	AG	AG	AA	AA	AA	AA	AA	AA
SNP_IGA_218596	2	7286572	AG	AA	AG	AA	AA	AA	AG	AG	AA	AA	AA	AG	AG	AG	AA	AA	AG	AG	AG	AG	AA	AA	AG	AA	AA	AA	AA	AA	AA	AA	AG	AG	AG	AA	AG	AA	AA	AG	AG	AG	AG	AA	AA	AA	AA	AA	AA
SNP_IGA_218801	2	7308724	GG	GG	AG	AA	AG	AA	GG	AG	AG	AG	AA	GG	AG	AG	AA	AG	AG	AG	GG	GG	AG	AA	AG	AG	AA	AG	AA	AG	AA	AA	GG	GG	AG	AG	GG	AA	AA	GG	AG	GG	GG	AA	AG	AA	AA	AG	AG
SNP_IGA_219126	2	7389854	AG	AG	AG	GG	AG	GG	AG	AG	AG	AG	GG	AG	AG	AG	GG	AG	AG	AG	AG	AG	AG	GG	AG	AG	GG	AG	GG	AG	GG	GG	AG	AG	AG	AG	AG	GG	GG	AG	AG	AG	AG	GG	AG	GG	GG	AG	--
SNP_IGA_219960	2	7507507	AG	AG	AG	AA	AG	AA	AG	AG	AG	AG	AA	AG	AG	AG	AA	AG	AG	AG	AG	AG	AG	AA	AA	AG	AA	AG	AA	AG	AA	AA	AG	AG	AG	AG	AG	AA	AA	AG	AG	AG	AG	AA	AG	AA	AA	AG	--
SNP_IGA_219966	2	7507750	AA	AA	AA	AA	AA	AA	AA	AA	AA	AA	AA	AA	AA	AA	AA	AA	AA	AA	AA	AA	AA	AA	AA	AA	AA	AA	AA	AA	AA	AA	AA	AA	AA	AA	AA	AA	AA	AA	AA	AA	AA	AA	AA	--	AA	AA	AA
SNP_IGA_219973	2	7508139	AG	AG	GG	GG	AG	GG	AG	GG	AG	AG	GG	AG	GG	GG	GG	AG	GG	GG	AG	AG	AG	GG	GG	AG	GG	AG	GG	AG	GG	GG	AG	AG	GG	AG	AG	GG	GG	AG	GG	AG	AG	GG	AG	GG	GG	AG	--
SNP_IGA_219978	2	7509068	GG	GG	GG	GG	GG	GG	GG	GG	GG	GG	GG	GG	GG	GG	GG	GG	GG	GG	GG	GG	GG	GG	GG	GG	GG	GG	GG	GG	GG	GG	GG	GG	GG	GG	GG	GG	GG	GG	GG	GG	GG	GG	GG	--	GG	GG	GG
SNP_IGA_220235	2	7554580	AA	AA	AA	AA	AA	AA	AA	AA	AA	AA	AA	AA	AA	AA	AA	AA	AA	AA	AA	AA	AA	AA	AA	AA	AA	AA	AA	AA	AA	AA	AA	AA	AA	AA	AA	AA	AA	AA	AA	AA	AA	AA	AA	AA	AA	AA	AA
SNP_IGA_221140	2	7735070	AC	CC	CC	CC	CC	AC	CC	CC	AC	AC	AC	AC	AC	AC	AC	AC	CC	CC	AC	CC	CC	CC	AC	AC	AC	CC	AC	AC	CC	CC	AC	CC	CC	AC	AC	AC	CC	AC	CC	AC	CC	AC	AC	AC	AC	CC	--
SNP_IGA_221147	2	7735242	GG	GG	GG	GG	GG	GG	GG	GG	GG	GG	GG	GG	GG	GG	GG	GG	GG	GG	GG	GG	GG	GG	GG	GG	GG	GG	GG	GG	GG	GG	GG	GG	GG	GG	GG	GG	GG	GG	GG	GG	GG	GG	GG	GG	GG	GG	GG
SNP_IGA_221152	2	7735354	AG	GG	GG	GG	GG	AG	GG	GG	AG	AG	AG	AG	AG	AG	AG	AG	GG	GG	AG	GG	GG	GG	AG	AG	AG	GG	AG	AG	GG	GG	AG	GG	GG	AG	AG	AG	GG	AG	GG	AG	GG	AG	AG	AG	AG	GG	AG
SNP_IGA_221157	2	7735433	AG	AA	AA	AA	AA	AG	AA	AA	AG	AG	AG	AG	AG	AG	AG	AG	AA	AA	AG	AA	AA	AA	AG	AG	AG	AA	AG	AG	AA	AA	AG	AA	AA	AG	AG	AG	AA	AG	AA	AG	AA	AG	AG	--	AG	AA	AG
SNP_IGA_221162	2	7735540	AC	AA	AA	--	AA	CC	AA	AA	AC	AC	CC	AC	AC	AC	CC	AC	AA	AA	AC	AA	AA	AA	CC	AC	CC	AA	CC	AC	AA	AA	AC	AA	AA	AC	AC	CC	--	AC	AA	AC	AA	CC	AC	CC	CC	AA	AC
SNP_IGA_221167	2	7735679	AC	CC	CC	CC	CC	AC	CC	CC	AC	AC	AC	AC	AC	AC	AC	AC	CC	CC	AC	CC	CC	CC	AC	AC	AC	CC	AC	AC	CC	CC	AC	CC	CC	AC	AC	AC	CC	AC	CC	AC	CC	AC	AC	AC	AC	CC	--
SNP_IGA_221173	2	7735828	GG	GG	GG	GG	GG	GG	GG	GG	GG	GG	GG	GG	GG	GG	GG	GG	GG	GG	GG	GG	GG	GG	GG	GG	GG	GG	GG	GG	GG	GG	GG	GG	GG	GG	GG	GG	GG	GG	GG	GG	GG	GG	GG	GG	GG	GG	GG
SNP_IGA_221543	2	7782866	AC	CC	CC	CC	CC	AC	CC	CC	AC	AC	AC	AC	AC	AC	AC	AC	CC	CC	AC	CC	CC	CC	AC	AC	AC	CC	AC	AC	CC	CC	AC	CC	CC	AC	AC	AC	CC	AC	CC	AC	CC	AC	AC	AC	AC	CC	--
SNP_IGA_221548	2	7782962	AA	AA	AA	AA	AA	AA	AA	AA	AA	AA	AA	AA	AA	AA	AA	AA	AA	AA	AA	AA	AA	AA	AA	AA	AA	AA	AA	AA	AA	AA	AA	AA	AA	AA	AA	AA	AA	AA	AA	AA	AA	AA	AA	--	AA	AA	AA
SNP_IGA_221555	2	7783030	--	GG	GG	GG	GG	AG	GG	GG	AG	AG	AG	AG	AG	AG	AG	AG	GG	GG	AG	GG	GG	GG	AG	AG	AG	GG	AG	AG	GG	GG	AG	GG	GG	AG	AG	AG	GG	AG	GG	AG	GG	AG	AG	AG	AG	GG	--
SNP_IGA_221563	2	7783347	AG	GG	GG	GG	GG	AG	GG	GG	AG	AG	AG	AG	AG	AG	AG	AG	GG	GG	AG	GG	GG	GG	AG	AG	AG	GG	AG	AG	GG	GG	AG	GG	GG	AG	AG	AG	GG	AG	GG	AG	GG	AG	AG	AG	AG	GG	--
SNP_IGA_221569	2	7783629	AG	GG	GG	GG	GG	AG	GG	GG	AG	AG	AG	AG	AG	AG	AG	AG	GG	GG	AG	GG	GG	GG	AG	AG	AG	GG	AG	AG	GG	GG	AG	GG	GG	AG	AG	AG	GG	AG	GG	AG	GG	AG	AG	--	AG	GG	--
SNP_IGA_221577	2	7783899	CC	CC	CC	CC	CC	CC	CC	CC	CC	CC	CC	CC	CC	CC	CC	CC	CC	CC	CC	CC	CC	CC	CC	CC	CC	CC	CC	CC	CC	CC	CC	CC	CC	CC	CC	CC	CC	CC	CC	CC	CC	CC	CC	CC	CC	CC	CC
SNP_IGA_221583	2	7784010	AA	AA	AA	AA	AA	AA	AA	AA	AA	AA	AA	AA	AA	AA	AA	AA	AA	AA	AA	AA	AA	AA	AA	AA	AA	AA	AA	AA	AA	AA	AA	AA	AA	AA	AA	AA	AA	AA	AA	AA	AA	AA	AA	AA	AA	AA	AA
SNP_IGA_221588	2	7784106	AG	GG	GG	GG	GG	AG	GG	GG	AG	AG	AG	AG	AG	AG	AG	AG	GG	GG	AG	GG	GG	GG	AG	AG	AG	GG	AG	AG	GG	GG	AG	GG	GG	AG	AG	AG	GG	AG	GG	AG	GG	AG	AG	AG	AG	GG	--
SNP_IGA_221594	2	7784253	AG	AA	AA	AA	AA	AG	AA	AA	AG	AG	AG	AG	AG	AG	AG	AG	AA	AA	AG	AA	AA	AA	AG	AG	AG	AA	AG	AG	AA	AA	AG	AA	AA	AG	AG	AG	AA	AG	AA	AG	AA	AG	AG	AG	AG	AA	AG
SNP_IGA_221600	2	7784351	AA	AA	AA	AA	AA	AA	AA	AA	AA	AA	AA	AA	AA	AA	AA	AA	AA	AA	AA	AA	AA	AA	AA	AA	AA	AA	AA	AA	AA	AA	AA	AA	AA	AA	AA	AA	AA	AA	AA	AA	AA	AA	AA	AA	AA	AA	AA
SNP_IGA_221609	2	7784606	AG	GG	GG	GG	GG	AG	GG	GG	AG	AG	AG	AG	AG	AG	AG	AG	GG	GG	AG	GG	GG	GG	AG	AG	AG	GG	AG	AG	GG	GG	AG	GG	GG	AG	AG	AG	GG	AG	GG	AG	GG	AG	AG	AG	AG	GG	--
SNP_IGA_221711	2	7816645	GG	GG	GG	GG	GG	GG	GG	GG	GG	GG	GG	GG	GG	GG	GG	GG	GG	GG	GG	GG	GG	GG	GG	GG	GG	GG	GG	GG	GG	GG	GG	GG	GG	GG	GG	GG	GG	GG	GG	GG	GG	GG	GG	GG	GG	GG	GG
SNP_IGA_221716	2	7817040	AG	AG	GG	GG	AG	GG	AG	GG	AG	AG	GG	AG	GG	GG	GG	AG	GG	GG	AG	AG	AG	GG	GG	AG	GG	AG	GG	AG	GG	GG	AG	AG	GG	AG	AG	GG	GG	AG	GG	AG	AG	GG	AG	GG	GG	AG	--
SNP_IGA_222200	2	7923921	AG	AA	AA	AA	AA	AA	AA	AA	AA	AA	AA	AA	AA	AA	AA	AA	AA	AA	AA	AA	AA	AA	AA	AA	AA	AA	AA	AA	AA	AA	AA	AA	AA	AA	AA	AA	AA	AA	AA	AA	AA	AA	AA	--	AA	AA	AA
SNP_IGA_222705	2	7970345	AG	AG	AG	AA	AG	AA	AG	AG	AG	AG	AA	AG	AG	AG	AA	AG	AG	AG	AG	AG	AG	AA	AA	AG	AA	AG	AA	AG	AA	AA	AG	AG	AG	AG	AG	AA	AA	AG	AG	AG	AG	AA	AG	AA	AA	AG	--
SNP_IGA_222720	2	7970633	AG	AG	AG	GG	AG	GG	AG	AG	AG	AG	GG	AG	AG	AG	GG	AG	AG	AG	AG	AG	AG	GG	GG	AG	GG	AG	GG	AG	GG	GG	AG	AG	AG	AG	AG	GG	GG	AG	AG	AG	AG	GG	AG	GG	GG	AG	--
SNP_IGA_222729	2	7970958	GG	GG	GG	GG	GG	GG	GG	GG	GG	GG	GG	GG	GG	GG	GG	GG	GG	GG	GG	GG	GG	GG	GG	GG	GG	GG	GG	GG	GG	GG	GG	GG	GG	GG	GG	GG	GG	GG	GG	GG	GG	GG	GG	GG	GG	GG	GG
SNP_IGA_222741	2	7971332	AG	AG	GG	GG	AG	GG	AG	GG	AG	AG	GG	AG	GG	GG	GG	AG	GG	GG	AG	AG	AG	GG	GG	AG	GG	AG	GG	AG	GG	GG	AG	AG	GG	AG	AG	GG	GG	AG	GG	AG	AG	GG	AG	GG	GG	AG	--
SNP_IGA_222757	2	7971922	AG	AG	GG	GG	AG	GG	AG	GG	AG	AG	GG	AG	GG	GG	GG	AG	GG	GG	AG	AG	AG	GG	GG	AG	GG	AG	GG	AG	GG	GG	AG	AG	GG	AG	AG	GG	GG	AG	GG	AG	AG	GG	AG	GG	GG	AG	AG
SNP_IGA_222764	2	7972323	AA	AA	AA	AA	AA	AA	AA	AA	AA	AA	AA	AA	AA	AA	AA	AA	AA	AA	AA	AA	AA	AA	AA	AA	AA	AA	AA	AA	AA	AA	AA	AA	AA	AA	AA	AA	AA	AA	AA	AA	AA	AA	AA	AA	AA	AA	AA
SNP_IGA_222781	2	7973072	AG	AG	AG	GG	AG	GG	AG	AG	AG	AG	GG	AG	AG	AG	GG	AG	AG	AG	AG	AG	AG	GG	GG	AG	GG	AG	GG	AG	GG	GG	AG	AG	AG	AG	AG	GG	GG	AG	AG	AG	AG	GG	AG	GG	GG	AG	--
SNP_IGA_222786	2	7973459	CC	CC	CC	CC	CC	CC	CC	CC	CC	CC	CC	CC	CC	CC	CC	CC	CC	CC	CC	CC	CC	CC	CC	CC	CC	CC	CC	CC	CC	CC	CC	CC	CC	CC	CC	CC	CC	CC	CC	CC	CC	CC	CC	CC	CC	CC	CC
SNP_IGA_222978	2	7992220	--	CC	CC	CC	CC	CC	CC	CC	CC	CC	CC	CC	CC	CC	CC	CC	CC	CC	CC	CC	CC	CC	CC	CC	CC	CC	CC	CC	CC	CC	CC	CC	CC	CC	CC	CC	CC	CC	CC	CC	CC	CC	CC	CC	CC	CC	CC
SNP_IGA_223473	2	8069559	AG	AA	AA	AA	AA	AA	AA	AA	AA	AA	AA	AA	AA	AA	AA	AA	AA	AA	AA	AA	AA	AA	AA	AA	AA	AA	AA	AA	AA	AA	AA	AA	AA	AA	AA	AA	AA	AA	AA	AA	AA	AA	AA	AA	AA	AA	AA
SNP_IGA_223483	2	8070442	AC	AA	AA	AA	AA	AA	AA	AA	AA	AA	AA	AA	AA	AA	AA	AA	AA	AA	AA	AA	AA	AA	AA	AA	AA	AA	AA	AA	AA	AA	AA	AA	AA	AA	AA	AA	AA	AA	AA	AA	AA	AA	AA	AA	AA	AA	AA
SNP_IGA_223522	2	8074390	AA	AA	AA	AA	AA	AA	AA	AA	AA	AA	AA	AA	AA	AA	AA	AA	AA	AA	AA	AA	AA	AA	AA	AA	AA	AA	AA	AA	AA	AA	AA	AA	AA	AA	AA	AA	AA	AA	AA	AA	AA	AA	AA	AA	AA	AA	AA
SNP_IGA_223668	2	8113671	AG	GG	AA	AA	AG	AA	AG	AA	AG	AG	AA	AG	AA	AA	AA	AG	AA	AA	AG	AG	AG	AA	AA	AG	AA	AG	AA	AG	AA	AA	AG	AG	AA	AG	AG	AA	AA	AG	AA	AG	AG	AA	AG	AA	AA	AG	--
SNP_IGA_223676	2	8114233	AG	AA	AG	AA	AA	AA	AG	AG	AA	AA	AA	AG	AG	AG	AA	AA	AG	AG	AG	AG	AA	AA	AA	AA	AA	AA	AA	AA	AA	AA	AG	AG	AG	AA	AG	AA	AA	AG	AG	AG	AG	AA	AA	AA	AA	AA	AA
SNP_IGA_223687	2	8114961	AG	--	GG	GG	AG	GG	AG	GG	AG	AG	GG	AG	GG	GG	GG	AG	GG	GG	AG	AG	AG	GG	GG	AG	GG	AG	GG	AG	GG	GG	AG	AG	GG	AG	AG	GG	GG	AG	GG	AG	AG	GG	AG	GG	GG	AG	--
SNP_IGA_223865	2	8149366	AA	--	AA	AA	AA	AA	AA	AA	AA	AA	AA	AA	AA	AA	AA	AA	AA	AA	AA	AA	AA	AA	AA	AA	AA	AA	AA	AA	AA	AA	AA	AA	AA	AA	AA	AA	AA	AA	AA	AA	AA	AA	AA	AA	AA	AA	AA
SNP_IGA_224651	2	8375526	AG	--	GG	GG	AG	GG	AG	GG	AG	AG	GG	AG	GG	GG	GG	AG	GG	GG	AG	AG	AG	GG	GG	AG	GG	AG	GG	AG	GG	GG	AG	AG	GG	AG	AG	GG	GG	AG	GG	AG	AG	GG	AG	GG	GG	AG	--
SNP_IGA_227729	2	8773216	AA	AA	AA	AA	AA	AA	AA	AA	AA	AA	AA	AA	AA	AA	AA	AA	AA	AA	AA	AA	AA	AA	AA	AA	AA	AA	AA	AA	AA	AA	AA	AA	AA	AA	AA	AA	AA	AA	AA	AA	AA	AA	AA	AA	AA	AA	AA
SNP_IGA_228495	2	8897093	GG	GG	GG	GG	GG	GG	GG	GG	GG	GG	GG	GG	GG	GG	GG	GG	GG	GG	GG	GG	GG	GG	GG	GG	GG	GG	GG	GG	GG	GG	GG	GG	GG	GG	GG	GG	GG	GG	GG	GG	GG	GG	GG	GG	GG	GG	GG
SNP_IGA_228538	2	8898930	AG	--	GG	GG	AG	GG	AG	GG	AG	AG	GG	AG	GG	GG	GG	AG	GG	GG	AG	AG	AG	GG	GG	AG	GG	AG	GG	AG	GG	GG	AG	AG	GG	AG	AG	GG	GG	AG	GG	AG	AG	GG	AG	GG	GG	AG	GG
SNP_IGA_228638	2	8907164	CC	CC	CC	CC	CC	CC	CC	CC	CC	CC	CC	CC	CC	CC	CC	CC	CC	CC	CC	CC	CC	CC	CC	CC	CC	CC	CC	CC	CC	CC	CC	CC	CC	CC	CC	CC	CC	CC	CC	CC	CC	CC	CC	CC	CC	CC	CC
SNP_IGA_228653	2	8907500	AG	AG	AA	AA	AG	AA	AG	AA	AG	AG	AA	AG	AA	AA	AA	AG	AA	AA	AG	AG	AG	AA	AA	AG	AA	AG	AA	AG	AA	AA	AG	AG	AA	AG	AG	AA	AA	AG	AA	AG	AG	AA	AG	AA	AA	AG	--
SNP_IGA_228674	2	8908308	GG	GG	GG	GG	GG	GG	GG	GG	GG	GG	GG	GG	GG	GG	GG	GG	GG	GG	GG	GG	GG	GG	GG	GG	GG	GG	GG	GG	GG	GG	GG	GG	GG	GG	GG	GG	GG	GG	GG	GG	GG	GG	GG	GG	GG	GG	GG
SNP_IGA_228689	2	8909544	AG	AG	GG	GG	AG	GG	AG	GG	AG	AG	GG	AG	GG	GG	GG	AG	GG	GG	AG	AG	AG	GG	GG	AG	GG	AG	GG	AG	GG	GG	AG	AG	GG	AG	AG	GG	GG	AG	GG	AG	AG	GG	AG	GG	GG	AG	--
SNP_IGA_228775	2	8921911	AA	AA	AA	AA	AA	AA	AA	AA	AA	AA	AA	AA	AA	AA	AA	AA	AA	AA	AA	AA	AA	AA	AA	AA	AA	AA	AA	AA	AA	AA	AA	AA	AA	AA	AA	AA	AA	AA	AA	AA	AA	AA	AA	AA	AA	AA	AA
SNP_IGA_228787	2	8922132	AA	AA	AA	AA	AA	AA	AA	AA	AA	AA	AA	AA	AA	AA	AA	AA	AA	AA	AA	AA	AA	AA	AA	AA	AA	AA	AA	AA	AA	AA	AA	AA	AA	AA	AA	AA	AA	AA	AA	AA	AA	AA	AA	AA	AA	AA	AA
SNP_IGA_228964	2	9066169	CC	CC	CC	CC	CC	CC	CC	CC	CC	CC	CC	CC	CC	CC	CC	CC	CC	CC	CC	CC	CC	CC	CC	CC	CC	CC	CC	CC	CC	CC	CC	CC	CC	CC	CC	CC	CC	CC	CC	CC	CC	CC	CC	--	CC	CC	CC
SNP_IGA_228970	2	9066242	AA	AA	AA	AA	AA	AA	AA	AA	AA	AA	AA	AA	AA	AA	AA	AA	AA	AA	AA	AA	AA	AA	AA	AA	AA	AA	AA	AA	AA	AA	AA	AA	AA	AA	AA	AA	AA	AA	AA	AA	AA	AA	AA	AA	AA	AA	AA
SNP_IGA_228992	2	9066703	AA	AA	AA	AA	AA	AA	AA	AA	AA	AA	AA	AA	AA	AA	AA	AA	AA	AA	AA	AA	AA	AA	AA	AA	AA	AA	AA	AA	AA	AA	AA	AA	AA	AA	AA	AA	AA	AA	AA	AA	AA	AA	AA	AA	AA	AA	AA
SNP_IGA_228997	2	9066783	CC	CC	AC	AC	AC	AC	CC	CC	AC	AC	AC	CC	CC	CC	CC	AC	CC	CC	CC	CC	AC	AC	CC	AC	AC	AC	AC	CC	AC	CC	CC	CC	CC	AC	CC	AC	AC	CC	CC	CC	CC	AC	AC	AC	AC	AC	AC
SNP_IGA_229004	2	9066901	GG	GG	GG	GG	GG	GG	GG	GG	GG	GG	GG	GG	GG	GG	GG	GG	GG	GG	GG	GG	GG	GG	GG	GG	GG	GG	GG	GG	GG	GG	GG	GG	GG	GG	GG	GG	GG	GG	GG	GG	GG	GG	GG	GG	GG	GG	GG
SNP_IGA_229011	2	9066948	AA	AA	AA	AA	AA	AA	AA	AA	AA	AA	AA	AA	AA	AA	AA	AA	AA	AA	AA	AA	AA	AA	AA	AA	AA	AA	AA	AA	AA	AA	AA	AA	AA	AA	AA	AA	AA	AA	AA	AA	AA	AA	AA	AA	AA	AA	AA
SNP_IGA_229027	2	9067487	AA	AA	AA	AA	AA	AA	AA	AA	AA	AA	AA	AA	AA	AA	AA	AA	AA	AA	AA	AA	AA	AA	AA	AA	AA	AA	AA	AA	AA	AA	AA	AA	AA	AA	AA	AA	AA	AA	AA	AA	AA	AA	AA	AA	AA	AA	AA
SNP_IGA_229066	2	9073009	GG	GG	AG	AG	AG	AG	GG	GG	AG	AG	AG	GG	GG	GG	GG	AG	GG	GG	GG	GG	AG	AG	GG	AG	AG	AG	AG	GG	AG	GG	GG	GG	GG	AG	GG	AG	AG	GG	GG	GG	GG	AG	AG	AG	AG	AG	AG
SNP_IGA_229248	2	9101590	AA	AA	AG	AG	AG	AG	AA	AA	AG	AG	AG	AA	AA	AA	AA	AG	AA	AA	AA	AA	AG	AG	AA	AG	AG	AG	AG	AA	AG	AA	AA	AA	AA	AG	AA	AG	AG	AA	AA	AA	AA	AG	AG	AG	AG	AG	AG
SNP_IGA_229253	2	9101738	GG	GG	GG	GG	GG	GG	GG	GG	GG	GG	GG	GG	GG	GG	GG	GG	GG	GG	GG	GG	GG	GG	GG	GG	GG	GG	GG	GG	GG	GG	GG	GG	GG	GG	GG	GG	GG	GG	GG	GG	GG	GG	GG	GG	GG	GG	GG
SNP_IGA_229259	2	9101884	GG	GG	AG	AG	AG	AG	GG	GG	AG	AG	AG	GG	GG	GG	GG	AG	GG	GG	GG	GG	AG	AG	GG	AG	AG	AG	AG	GG	AG	GG	GG	GG	GG	AG	GG	AG	AG	GG	GG	GG	GG	AG	AG	AA	AG	AG	AG
SNP_IGA_229341	2	9106952	GG	GG	GG	GG	GG	GG	GG	GG	GG	GG	GG	GG	GG	GG	GG	GG	GG	GG	GG	GG	GG	GG	GG	GG	GG	GG	GG	GG	GG	GG	GG	GG	GG	GG	GG	GG	GG	GG	GG	GG	GG	GG	GG	--	GG	GG	GG
SNP_IGA_229446	2	9122054	AA	AA	AA	AA	AA	AA	AA	AA	AA	AA	AA	AA	AA	AA	AA	AA	AA	AA	AA	AA	AA	AA	AA	AA	AA	AA	AA	AA	AA	AA	AA	AA	AA	AA	AA	AA	AA	AA	AA	AA	AA	AA	AA	--	AA	AA	AA
SNP_IGA_229767	2	9157114	AG	AA	AG	AG	AG	AG	AA	AA	AG	AG	AG	AA	AA	AA	AA	AG	AA	AA	AA	AA	AG	AG	AA	AG	AG	AG	AG	AA	AG	AA	AA	AA	AA	AG	AA	AG	AG	AA	AA	AA	AA	AG	AG	AG	AG	AG	AG
SNP_IGA_230195	2	9254059	AA	AA	AA	AA	AA	AA	AA	AA	AA	AA	AA	AA	AA	AA	AA	AA	AA	AA	AA	AA	AA	AA	AA	AA	AA	AA	AA	AA	AA	AA	AA	AA	AA	AA	AA	AA	AA	AA	AA	AA	AA	AA	AA	AA	AA	AA	AA
SNP_IGA_230270	2	9269790	AA	AA	AA	AA	AA	AA	AA	AA	AA	AA	AA	AA	AA	AA	AA	AA	AA	AA	AA	AA	AA	AA	AA	AA	AA	AA	AA	AA	AA	AA	AA	AA	AA	AA	AA	AA	AA	AA	AA	AA	AA	AA	AA	AA	AA	AA	AA
SNP_IGA_230290	2	9272828	GG	GG	GG	GG	GG	GG	GG	GG	GG	GG	GG	GG	GG	GG	GG	GG	GG	GG	GG	GG	GG	GG	GG	GG	GG	GG	GG	GG	GG	GG	GG	GG	GG	GG	GG	GG	GG	GG	GG	GG	GG	GG	GG	GG	GG	GG	GG
SNP_IGA_230305	2	9274532	AA	AA	AA	AA	AA	AA	AA	AA	AA	AA	AA	AA	AA	AA	AA	AA	AA	AA	AA	AA	AA	AA	AA	AA	AA	AA	AA	AA	AA	AA	AA	AA	AA	AA	AA	AA	AA	AA	AA	AA	AA	AA	AA	AA	AA	AA	AA
SNP_IGA_230309	2	9274827	GG	GG	GG	GG	GG	GG	GG	GG	GG	GG	GG	GG	GG	GG	GG	GG	GG	GG	GG	GG	GG	GG	GG	GG	GG	GG	GG	GG	GG	GG	GG	GG	GG	GG	GG	GG	GG	GG	GG	GG	GG	GG	GG	GG	GG	GG	GG
SNP_IGA_230378	2	9280022	AA	AA	AA	AA	AA	AA	AA	AA	AA	AA	AA	AA	AA	AA	AA	AA	AA	AA	AA	AA	AA	AA	AA	AA	AA	AA	AA	AA	AA	AA	AA	AA	AA	AA	AA	AA	AA	AA	AA	AA	AA	AA	AA	AA	AA	AA	AA
SNP_IGA_230389	2	9280916	AG	GG	AG	AG	AG	AG	GG	GG	AG	AG	AG	GG	GG	GG	GG	AG	GG	GG	GG	GG	AG	AG	GG	AG	AG	AG	--	GG	AG	GG	GG	GG	GG	AG	GG	AG	AG	GG	GG	GG	GG	AG	AG	AG	AG	AG	AG
SNP_IGA_230394	2	9281903	AG	GG	AG	AG	AG	AG	GG	GG	AG	AG	AG	GG	GG	GG	GG	AG	GG	GG	GG	GG	AG	AG	GG	AG	AG	AG	AG	GG	AG	GG	GG	GG	GG	AG	GG	AG	AG	GG	GG	GG	GG	AG	AG	AG	AG	AG	AG
SNP_IGA_230400	2	9282247	GG	GG	GG	GG	GG	GG	GG	GG	GG	GG	GG	GG	GG	GG	GG	GG	GG	GG	GG	GG	GG	GG	GG	GG	GG	GG	GG	GG	GG	GG	GG	GG	GG	GG	GG	GG	GG	GG	GG	GG	GG	GG	GG	GG	GG	GG	GG
SNP_IGA_230405	2	9282520	AG	AA	AG	AG	AG	AG	AA	AA	AG	AG	AG	AA	AA	AA	AA	AG	AA	AA	AA	AA	AG	AG	AA	AG	AG	AG	AG	AA	AG	AA	AA	AA	AA	AG	AA	AG	AG	AA	AA	AA	AA	AG	AG	AG	AG	AG	AG
SNP_IGA_230715	2	9310405	AG	AA	AG	AG	AG	AG	AA	AA	AG	AG	AG	AA	AA	AA	AA	AG	AA	AA	AA	AA	AG	AG	AA	AG	AG	AG	AG	AA	AG	AA	AA	AA	AA	AG	AA	AG	AG	AA	AA	AA	AA	AG	AG	AG	AG	AG	AG
SNP_IGA_230793	2	9313181	AG	AA	AG	AG	AG	AG	AA	AA	AG	AG	AG	AA	AA	AA	AA	AG	AA	AA	AA	AA	AG	AG	AA	AG	AG	AG	AG	AA	AG	AA	AA	AA	AA	AG	AA	AG	AG	AA	AA	AA	AA	AG	AG	AG	AG	AG	AG
SNP_IGA_230835	2	9314652	AG	AA	AG	AG	AG	AG	AA	AA	AG	AG	AG	AA	AA	AA	AA	AG	AA	AA	AA	AA	AG	AG	AA	AG	AG	AG	AG	AA	AG	AA	AA	AA	AA	AG	AA	AG	AG	AA	AA	AA	AA	AG	AG	--	AG	AG	AG
SNP_IGA_231321	2	9355481	AA	AA	AA	AA	AA	AA	AA	AA	AA	AA	AA	AA	AA	AA	AA	AA	AA	AA	AA	AA	AA	AA	AA	AA	AA	AA	AA	AA	AA	AA	AA	AA	AA	AA	AA	AA	AA	AA	AA	AA	AA	AA	AA	AA	AA	AA	AA
SNP_IGA_231766	2	9415276	AG	GG	AG	AG	AG	AG	GG	GG	AG	AG	AG	GG	GG	GG	GG	AG	GG	GG	GG	GG	AG	AG	GG	AG	AG	AG	AG	GG	AG	GG	GG	GG	GG	AG	GG	AG	AG	GG	GG	GG	GG	AG	AG	AG	AG	AG	AG
SNP_IGA_232104	2	9447352	AG	GG	AG	AG	AG	AG	GG	GG	AG	AG	AG	GG	GG	GG	GG	AG	GG	GG	GG	GG	AG	AG	GG	AG	AG	AG	AG	GG	AG	GG	GG	GG	GG	AG	GG	AG	AG	GG	GG	GG	GG	AG	AG	AG	AG	AG	AG
SNP_IGA_232140	2	9449931	AA	CC	AA	AA	AA	AA	CC	CC	AA	AA	AA	CC	CC	CC	CC	AA	CC	CC	CC	CC	AA	AA	CC	AA	AA	AA	--	CC	AA	CC	CC	CC	CC	AA	CC	AA	AA	CC	CC	CC	CC	AA	AA	AA	AA	AA	AA
SNP_IGA_232903	2	9560414	GG	GG	GG	GG	GG	GG	GG	GG	GG	GG	GG	GG	GG	GG	GG	GG	GG	GG	GG	GG	GG	GG	GG	GG	GG	GG	GG	GG	GG	GG	GG	GG	GG	GG	GG	GG	GG	GG	GG	GG	GG	GG	GG	GG	GG	GG	GG
SNP_IGA_233375	2	9690898	AA	AA	AA	AA	AA	AA	AA	AA	AA	AA	AA	AA	AA	AA	AA	AA	AA	AA	AA	AA	AA	AA	AA	AA	AA	AA	AA	AA	AA	AA	AA	AA	AA	AA	AA	AA	AA	AA	AA	AA	AA	AA	AA	AA	AA	AA	AA
SNP_IGA_233804	2	9723396	AA	AA	AA	AA	AA	AA	AA	AA	AA	AA	AA	AA	AA	AA	AA	AA	AA	AA	AA	AA	AA	AA	AA	AA	AA	AA	AA	AA	AA	AA	AA	AA	AA	AA	AA	AA	AA	AA	AA	AA	AA	AA	AA	AA	AA	AA	AA
SNP_IGA_234414	2	9823822	GG	GG	GG	GG	GG	GG	GG	GG	GG	GG	GG	GG	GG	GG	GG	GG	GG	GG	GG	GG	GG	GG	GG	GG	GG	GG	GG	GG	GG	GG	GG	GG	GG	GG	GG	GG	GG	GG	GG	GG	GG	GG	GG	--	GG	GG	GG
SNP_IGA_234439	2	9828776	GG	GG	GG	GG	GG	GG	GG	GG	GG	GG	GG	GG	GG	GG	GG	GG	GG	GG	GG	GG	GG	GG	GG	GG	GG	GG	GG	GG	GG	GG	GG	GG	GG	GG	GG	GG	GG	GG	GG	GG	GG	GG	GG	AG	GG	GG	GG
SNP_IGA_234465	2	9832487	GG	GG	GG	GG	GG	GG	GG	GG	GG	GG	GG	GG	GG	GG	GG	GG	GG	GG	GG	GG	GG	GG	GG	GG	GG	GG	GG	GG	GG	GG	GG	GG	GG	GG	GG	GG	GG	GG	GG	GG	GG	GG	GG	GG	GG	GG	GG
SNP_IGA_234544	2	9834975	AA	AA	AA	AA	AA	AA	AA	AA	AA	AA	AA	AA	AA	AA	AA	AA	AA	AA	AA	AA	AA	AA	AA	AA	AA	AA	AA	AA	AA	AA	AA	AA	AA	AA	AA	AA	AA	AA	AA	AA	AA	AA	AA	AA	AA	AA	AA
SNP_IGA_234858	2	9862258	CC	CC	AC	AC	CC	AC	CC	CC	CC	CC	AC	AC	AC	AC	AC	CC	AC	AC	AC	CC	CC	CC	CC	CC	CC	CC	AC	CC	AC	CC	CC	CC	CC	AC	CC	CC	AC	CC	AC	AC	CC	CC	AC	AC	AC	AC	--
SNP_IGA_234881	2	9868018	GG	GG	AG	AG	AG	AG	GG	AG	AG	AG	AG	GG	AG	AG	AG	AG	AG	AG	GG	GG	AG	AG	AG	AG	AG	AG	AG	GG	AG	AG	GG	GG	AG	AG	GG	AG	AG	GG	AG	GG	GG	AG	AG	AG	AG	AG	AG
SNP_IGA_234886	2	9868112	AA	AA	AA	AA	AA	AA	AA	AA	AA	AA	AA	AA	--	AA	AA	AA	AA	AA	AA	AA	AA	AA	AA	AA	AA	AA	AA	AA	AA	AA	AA	AA	AA	AA	AA	AA	AA	AA	AA	AA	AA	AA	AA	AA	AA	AA	AA
SNP_IGA_235112	2	9904064	AA	AA	AA	AA	AA	AA	AA	AA	AA	AA	AA	AA	AA	AA	AA	AA	AA	AA	AA	AA	AA	AA	AA	AA	AA	AA	AA	AA	AA	AA	AA	AA	AA	AA	AA	AA	AA	AA	AA	AA	AA	AA	AA	AA	AA	AA	AA
SNP_IGA_235188	2	9920505	GG	GG	GG	GG	GG	GG	GG	GG	GG	GG	GG	GG	GG	GG	GG	GG	GG	GG	GG	GG	GG	GG	GG	GG	GG	GG	GG	GG	GG	GG	GG	GG	GG	GG	GG	GG	GG	GG	GG	GG	GG	GG	GG	GG	GG	GG	GG
SNP_IGA_235284	2	9938503	GG	GG	GG	GG	GG	GG	GG	GG	GG	GG	GG	GG	GG	GG	GG	GG	GG	GG	GG	GG	GG	GG	GG	GG	GG	GG	GG	GG	GG	GG	GG	GG	GG	GG	GG	GG	GG	GG	GG	GG	GG	GG	GG	GG	GG	GG	GG
SNP_IGA_235684	2	10040009	GG	GG	GG	GG	GG	GG	GG	GG	GG	GG	GG	GG	GG	GG	GG	GG	GG	GG	GG	GG	GG	GG	GG	GG	GG	GG	GG	GG	GG	GG	GG	GG	GG	GG	GG	GG	GG	GG	GG	GG	GG	GG	GG	GG	GG	GG	GG
SNP_IGA_236039	2	10125154	AG	AA	AG	AG	GG	AG	AG	AA	GG	GG	AG	AG	AA	AA	AA	GG	AA	AA	AA	AG	GG	AG	AA	GG	AG	GG	AG	AG	AG	AA	AG	AG	AA	GG	AG	AG	AG	AG	AA	AA	AG	AG	GG	AG	AG	GG	AG
SNP_IGA_236179	2	10133718	AG	GG	AG	AG	AA	AG	AG	GG	AA	AA	AG	AG	GG	GG	GG	AA	GG	GG	GG	AG	AA	AG	GG	AA	AG	AA	AG	AG	AG	GG	AG	AG	GG	AA	AG	AG	--	AG	GG	GG	AG	AG	AA	AG	AG	AA	AG
SNP_IGA_236186	2	10133805	GG	AA	GG	GG	GG	GG	GG	AA	GG	GG	GG	GG	--	--	AA	GG	AA	AA	AA	GG	GG	GG	AA	GG	GG	GG	GG	GG	GG	AA	GG	GG	AA	GG	GG	GG	GG	GG	AA	AA	GG	GG	GG	--	GG	GG	GG
SNP_IGA_236353	2	10140177	GG	GG	GG	GG	GG	GG	GG	GG	GG	GG	GG	GG	GG	GG	GG	GG	GG	GG	GG	GG	GG	GG	GG	GG	GG	GG	GG	GG	GG	GG	GG	GG	GG	GG	GG	GG	GG	GG	GG	GG	GG	GG	GG	--	GG	GG	GG
SNP_IGA_236409	2	10144711	AG	GG	AG	AG	AA	AG	AG	GG	AA	AA	AG	AG	GG	GG	GG	AA	GG	GG	GG	AG	AA	AG	GG	AA	AG	AA	AG	AG	AG	GG	AG	AG	GG	AA	AG	AG	AG	AG	GG	GG	AG	AG	AA	AG	AG	AA	AG
SNP_IGA_236414	2	10145001	AG	AA	AG	AG	GG	AG	AG	AA	GG	GG	AG	AG	AA	AA	AA	GG	AA	AA	AA	AG	GG	AG	AA	GG	AG	GG	AG	AG	AG	AA	AG	AG	AA	GG	AG	AG	AG	AG	AA	AA	AG	AG	GG	AG	AG	GG	AG
SNP_IGA_236424	2	10145824	AG	AG	AG	AG	AA	AG	AG	AG	AA	AA	AG	AG	AG	AG	AG	AA	AG	AG	AG	AG	AA	AG	AG	AA	AG	AA	AG	AG	AG	AG	AG	AG	AG	AA	AG	AG	AG	AG	AG	AG	AG	AG	AA	AG	AG	AA	AG
SNP_IGA_236630	2	10156634	AG	GG	AG	AG	AA	AG	AG	GG	AA	AA	AG	AG	GG	GG	GG	AA	GG	GG	GG	AG	AA	AG	GG	AA	AG	AA	AG	AG	AG	GG	AG	AG	GG	AA	AG	AG	AG	AG	GG	GG	AG	AG	AA	AG	AG	AA	AG
SNP_IGA_236666	2	10160089	AG	GG	AG	AG	AA	AG	AG	GG	AA	AA	AG	AG	GG	GG	GG	AA	GG	GG	GG	AG	AA	AG	GG	AA	AG	AA	AG	AG	AG	GG	AG	AG	GG	AA	AG	AG	AG	AG	GG	GG	AG	AG	AA	AG	AG	AA	AG
SNP_IGA_236873	2	10177517	AG	GG	AG	AG	AA	AG	AG	GG	AA	AA	AG	AG	GG	GG	GG	AA	GG	GG	GG	AG	AA	AG	GG	AA	AG	AA	AG	AG	AG	GG	AG	AG	GG	AA	AG	AG	AG	AG	GG	GG	AG	AG	AA	AG	AG	AA	AG
SNP_IGA_236901	2	10179196	AA	AA	AA	AA	AA	AA	AA	AA	AA	AA	AA	AA	AA	AA	AA	AA	AA	AA	AA	AA	AA	AA	AA	AA	AA	AA	AA	AA	AA	AA	AA	AA	AA	AA	AA	AA	AA	AA	AA	AA	AA	AA	AA	AA	AA	AA	AA
SNP_IGA_237020	2	10190952	AG	GG	AG	AG	AA	AG	AG	GG	AA	AA	AG	AG	GG	GG	GG	AA	GG	GG	GG	AG	AA	AG	GG	AA	AG	AA	AG	AG	AG	GG	AG	AG	GG	AA	AG	AG	AG	AG	GG	GG	AG	AG	AA	AG	AG	AA	AG
SNP_IGA_237273	2	10222619	AG	GG	AG	AG	AA	AG	AG	GG	AA	AA	AG	AG	GG	GG	GG	AA	GG	GG	GG	AG	AA	AG	GG	AA	AG	AA	AG	AG	AG	GG	AG	AG	GG	AA	AG	AG	AG	AG	GG	GG	AG	AG	AA	AG	AG	AA	AG
SNP_IGA_237339	2	10242229	AG	GG	AG	AG	AA	AG	AG	GG	AA	AA	AG	AG	GG	GG	GG	AA	GG	GG	GG	AG	AA	AG	GG	AA	AG	AA	AG	AG	AG	GG	AG	AG	GG	AA	AG	AG	AG	AG	GG	GG	AG	AG	AA	AG	AG	AA	AG
SNP_IGA_237679	2	10321810	AG	GG	AG	AG	AA	AG	AG	GG	AA	AA	AG	AG	GG	GG	GG	AA	GG	GG	GG	AG	AA	AG	GG	AA	AG	AA	AG	AG	AG	GG	AG	AG	GG	AA	AG	AG	AG	AG	GG	GG	AG	AG	AA	AG	AG	AA	AG
SNP_IGA_237902	2	10364230	AG	AA	AG	AG	GG	AG	AG	AA	GG	GG	AG	AG	AA	AA	AA	GG	AA	AA	AA	AG	GG	AG	AA	GG	AG	GG	AG	AG	AG	AA	AG	AG	AA	GG	AG	AG	AG	AG	AA	AA	AG	AG	GG	--	AG	GG	AG
SNP_IGA_237930	2	10366836	AC	AA	AC	AC	CC	AC	AC	AA	CC	CC	AC	AC	AA	AA	AA	CC	AA	AA	AA	AC	CC	AC	AA	CC	AC	CC	AC	AC	AC	AA	AC	AC	AA	CC	AC	AC	AC	AC	AA	AA	AC	AC	CC	AC	AC	CC	AC
SNP_IGA_238077	2	10374181	AG	GG	AG	AG	AA	AG	AG	GG	AA	AA	AG	AG	GG	GG	GG	AA	GG	GG	GG	AG	AA	AG	GG	AA	AG	AA	AG	AG	AG	GG	AG	AG	GG	AA	AG	AG	AG	AG	GG	GG	AG	AG	AA	--	AG	AA	AG
SNP_IGA_238101	2	10376196	AG	AA	AG	AG	GG	AG	AG	AA	GG	GG	AG	AG	AA	AA	AA	GG	AA	AA	AA	AG	GG	AG	AA	GG	AG	GG	AG	AG	AG	AA	AG	AG	AA	GG	AG	AG	AG	AG	AA	AA	AG	AG	GG	AG	AG	GG	AG
SNP_IGA_238108	2	10376593	AG	GG	AG	AG	AA	AG	AG	GG	AA	AA	AG	AG	GG	GG	GG	AA	GG	GG	GG	AG	AA	AG	GG	AA	AG	AA	AG	AG	AG	GG	AG	AG	GG	AA	AG	AG	AG	AG	GG	GG	AG	AG	AA	AG	AG	AA	AG
SNP_IGA_238135	2	10379121	AG	AA	AG	AG	GG	AG	AG	AA	GG	GG	AG	AG	AA	AA	AA	GG	AA	AA	AA	AG	GG	AG	AA	GG	AG	GG	AG	AG	AG	AA	AG	AG	AA	GG	AG	AG	AG	AG	AA	AA	AG	AG	GG	AG	AG	GG	AG
SNP_IGA_238423	2	10418928	AA	AA	AA	AA	AA	AA	AA	AA	AA	AA	AA	AA	AA	AA	AA	AA	AA	AA	AA	AA	AA	AA	AA	AA	AA	AA	AA	AA	AA	AA	AA	AA	AA	AA	AA	AA	AA	AA	AA	AA	AA	AA	AA	AA	AA	AA	AA
SNP_IGA_239112	2	10518515	AC	AA	AC	AC	CC	AC	AC	AA	CC	CC	AC	AC	AA	AA	AA	CC	AA	AA	AA	AC	CC	AC	AA	CC	AC	CC	--	AC	AC	AA	AC	AC	AA	CC	AC	AC	AC	AC	AA	AA	AC	AC	CC	AC	AC	CC	--
SNP_IGA_239677	2	10631826	--	AG	AG	GG	AG	GG	AG	AG	AG	AG	GG	AG	AG	AG	GG	AG	AG	AG	AG	AG	AG	GG	GG	AG	GG	--	GG	AG	GG	GG	AG	AG	GG	AG	AG	GG	GG	--	AG	AG	AG	GG	AG	GG	GG	AG	GG
[truncated: 5,349 more rows]
[truncated: 37 more columns]
